# Supplementary material for: A Novel Gemcitabine-Resistant Gallbladder Cancer Model Provides Insights into Molecular Changes Occurring during Acquired Resistance
Source: Int J Mol Sci. 2023 Apr 14;24(8):7238. doi: 10.3390/ijms24087238 (PMC10139168; doi:10.3390/ijms24087238)
Supplement: Supplementary file 1 [file ijms-24-07238-s001.zip]

Archive with 11 entries (11 files):
- Supplementary material.pdf
- Table S10.xlsx
- Table S11.xlsx
- Table S12.xlsx
- Table S13.xlsx
- Table S14.xlsx
- Table S2.xlsx
- Table S3.xlsx
- Table S4.xlsx
- Table S5.xlsx
- Table S9.xlsx
