# Supplementary material for: A Novel Gemcitabine-Resistant Gallbladder Cancer Model Provides Insights into Molecular Changes Occurring during Acquired Resistance
Source: Int J Mol Sci. 2023 Apr 14;24(8):7238. doi: 10.3390/ijms24087238 (PMC10139168; doi:10.3390/ijms24087238)
Supplement: Supplementary file 1 [file ijms-24-07238-s001.zip › Table S10.xlsx]

## Sheet: Table S10_Upregulated
Table S10. List of upregulated phosphoproteins in NOZ GemR
Gene Symbol	Protein	UniProt Accession Numbers	Phosphosite	Phosphopeptide with localization probabilities	NOZ GemR vs NOZ Parental
					Replicate #1	Replicated #2
ABL1	Tyrosine-protein kinase ABL1	P00519	Y185	LY(1)VSSESR	2.31025	3.19772
ABLIM3	Actin-binding LIM protein 3	O94929	Y487	YSPIYSPDPYYAS(0.034)ES(0.172)EY(0.754)WT(0.034)Y(0.006)HGSPK	NOZ GemR Only	NOZ GemR Only
ACTN4	Alpha-actinin-4	O43707	Y212	HRPELIEY(1)DKLR	2.14937	3.84615
AFAP1L2	Actin filament-associated protein 1-like 2	Q8N4X5	Y383	DNHLHFY(1)QDRNR	NOZ GemR Only	5.23257
AFAP1L2	Actin filament-associated protein 1-like 2	Q8N4X5	Y537	ESDRVY(1)LDLTPVK	NOZ GemR Only	2.9101
AFAP1L2	Actin filament-associated protein 1-like 2	Q8N4X5	Y56	SSSSDEEYIY(1)MNKVTINK	NOZ GemR Only	NOZ GemR Only
AFAP1L2	Actin filament-associated protein 1-like 2	Q8N4X5	Y307	YLSAS(0.004)EY(0.978)GS(0.014)S(0.004)VDGHPEVPETK	NOZ GemR Only	NOZ GemR Only
AFAP1L2	Actin filament-associated protein 1-like 2	Q8N4X5	Y301	Y(1)LSASEYGSSVDGHPEVPETK	NOZ GemR Only	NOZ GemR Only
AHNAK	Neuroblast differentiation-associated protein AHNAK	Q09666	Y836	GPNVKGEY(1)DVTMPK	2.09099	2.47712
AKR1C2;AKR1C1	Aldo-keto reductase family 1 member C2;Aldo-keto reductase family 1 member C1	P52895;Q04828	Y24;Y24	LNDGHFMPVLGFGT(0.03)Y(0.97)APAEVPK	NOZ GemR Only	NOZ GemR Only
ARHGAP29	Rho GTPase-activating protein 29	Q52LW3	Y1085	IQDKQY(1)EQNSLTAK	NOZ GemR Only	NOZ GemR Only
ATM	Serine-protein kinase ATM	Q13315	Y2969	ALY(1)LQQRPEDETELHPTLNADDQECKR	NOZ GemR Only	NOZ GemR Only
ATP13A1	Manganese-transporting ATPase 13A1	Q9HD20	Y413	ATTGLKPVDS(0.002)GCVAY(0.998)VLR	3.00321	NOZ GemR Only
C10orf54	Platelet receptor Gi24	Q9H7M9	Y265	VRHPLSY(1)VAQR	5.13413	2.26224
CNN3	Calponin-3	Q15417	Y261	GMSVY(1)GLGR	2.09253	3.30704
CTTN	Src substrate cortactin	Q14247	Y446	GPVSGTEPEPVY(0.977)S(0.023)MEAADYR	2.94766	2.42681
CTTN	Src substrate cortactin	Q14247	Y421	LPSSPVY(1)EDAASFK	5.83733	4.04928
DYRK4;DYRK2	Dual specificity tyrosine-phosphorylation-regulated kinase 4;Dual specificity tyrosine-phosphorylation-regulated kinase 2	Q9NR20;Q92630	Y264;Y382	VYTY(1)IQSR	2.66439	2.47411
EPB41L1	Band 4.1-like protein 1	Q9H4G0	Y343	IRPGEY(1)EQFESTIGFKLPNHR	2.59658	6.20045
EPHB2	Ephrin type-B receptor 2	P29323	Y780	FLEDDTSDPT(0.161)Y(0.838)T(0.001)SALGGK	2.14514	2.47983
EPHB2	Ephrin type-B receptor 2	P29323	Y577	ADSEY(0.999)T(0.001)DKLQHYTSGHMTPGMK	3.18976	2.73253
FGD6	FYVE, RhoGEF and PH domain-containing protein 6	Q6ZV73	Y748	SVTSLCAPEY(1)ENIR	2.16312	3.11326
FLOT2	Flotillin-2	Q14254	Y163	DVYDKVDY(0.998)LS(0.001)S(0.001)LGK	NOZ GemR Only	NOZ GemR Only
FRK	Tyrosine-protein kinase FRK	P42685	Y46	HGHY(1)FVALFDYQAR	4.5082	4.39275
G6PD	Glucose-6-phosphate 1-dehydrogenase	P11413	Y401	VQPNEAVY(0.915)T(0.085)K	NOZ GemR Only	2.55718
GOLIM4	Golgi integral membrane protein 4	O00461	Y673	GREEHY(1)EEEEEEEEDGAAVAEKS(1)HR	NOZ GemR Only	NOZ GemR Only
GPAM	Glycerol-3-phosphate acyltransferase 1, mitochondrial	Q9HCL2	Y111	LS(1)Y(1)VLFIQER	NOZ GemR Only	NOZ GemR Only
GPR61	Probable G-protein coupled receptor 61	Q9BZJ8	Y143	Y(0.001)Y(0.008)Y(0.991)VVHPMR	NOZ GemR Only	NOZ GemR Only
IRS1	Insulin receptor substrate 1	P35568	Y612	RGGHHRPDSSTLHTDDGY(1)MPMSPGVAPVPSGR	4.35796	8.13172
IRS1	Insulin receptor substrate 1	P35568	Y632	KGSGDY(1)MPMSPK	NOZ GemR Only	3.47814
IRS1	Insulin receptor substrate 1	P35568	Y662	VDPNGY(1)MMMSPSGGCSPDIGGGPSSSSSSSNAVPSGTSYGK	NOZ GemR Only	NOZ GemR Only
IRS2	Insulin receptor substrate 2	Q9Y4H2	Y675	SDDY(1)MPMSPASVSAPK	3.35705	3.15348
IRS2	Insulin receptor substrate 2	Q9Y4H2	Y653	S(0.009)S(0.009)S(0.009)S(0.009)NLGADDGY(0.963)MPMTPGAALAGSGSGSCR	NOZ GemR Only	NOZ GemR Only
KIRREL	Kin of IRRE-like protein 1	Q96J84	Y721	TPY(1)EAYDPIGK	NOZ GemR Only	NOZ GemR Only
LGR4	Leucine-rich repeat-containing G-protein coupled receptor 4	Q9BXB1	Y932	ACFY(1)QSR	NOZ GemR Only	NOZ GemR Only
LMO7	LIM domain only protein 7	Q8WWI1	Y185	AQSNPY(0.999)Y(0.001)NGPHLNLK	4.19306	3.99235
LMO7	LIM domain only protein 7	Q8WWI1	Y223	DSGY(1)GDIWCPERGEFLAPPR	3.06506	NOZ GemR Only
LPP	Lipoma-preferred partner	Q93052	Y244	SAQPSPHYMAAPS(0.002)S(0.008)GQIY(0.984)GS(0.006)GPQGYNTQPVPVSGQCPPPSTR	2.46761	3.22357
LPP	Lipoma-preferred partner	Q93052	Y317	NDSDPTY(1)GQQGHPNTWK	3.71544	2.26098
LPP	Lipoma-preferred partner	Q93052	Y296	Y(0.5)Y(0.5)EGYYAAGPGYGGR	NOZ GemR Only	NOZ GemR Only
LPXN	Leupaxin	O60711	Y22	STLQDSDEY(0.992)S(0.008)NPAPLPLDQHSR	NOZ GemR Only	NOZ GemR Only
LYN	Tyrosine-protein kinase Lyn	P07948	Y32	TIY(1)VRDPTSNK	3.28331	3.06523
MYH9	Myosin-9	P35579	Y1408	VAAY(1)DKLEK	2.78034	2.37722
MYLK	Myosin light chain kinase, smooth muscle	Q15746	Y611	SEY(1)LLPVAPSKPTAPIFLQGLSDLK	2.19089	3.81722
MYO1E	Unconventional myosin-Ie	Q12965	Y440	WTPIEY(1)FNNK	NOZ GemR Only	NOZ GemR Only
NCK1	Cytoplasmic protein NCK1	P16333	Y105	LY(1)DLNMPAYVK	4.31431	3.08353
NCK2	Cytoplasmic protein NCK2	O43639	Y110	DAS(0.821)PT(0.143)PS(0.018)T(0.018)DAEY(0.004)PANGS(0.105)GADRIY(0.891)DLNIPAFVK	2.36239	NOZ GemR Only
NEDD9	Enhancer of filamentation 1	Q14511	Y214	GPVFSVPVGEIKPQGVY(0.991)DIPPT(0.009)K	NOZ GemR Only	NOZ GemR Only
NEDD9	Enhancer of filamentation 1	Q14511	Y92	LY(1)QVPNPQAAPR	NOZ GemR Only	NOZ GemR Only
NEDD9	Enhancer of filamentation 1	Q14511	Y166	TGHGYVY(1)EYPSR	NOZ GemR Only	NOZ GemR Only
NEDD9	Enhancer of filamentation 1	Q14511	Y317	HQSLSPNHPPPQLGQSVGSQNDAY(1)DVPR	NOZ GemR Only	NOZ GemR Only
NEDD9	Enhancer of filamentation 1	Q14511	Y345	DGVY(1)DVPLHNPPDAK	NOZ GemR Only	NOZ GemR Only
NEDD9	Enhancer of filamentation 1	Q14511	Y241	EKDY(1)DFPPPMR	NOZ GemR Only	NOZ GemR Only
NNT	NAD(P) transhydrogenase, mitochondrial	Q13423	Y373	GITHIGY(0.988)T(0.012)DLPSR	NOZ GemR Only	NOZ GemR Only
OPHN1	Oligophrenin-1	O60890	Y370	LWMEAMDGKEPIY(0.991)HS(0.009)PITK	3.67789	3.23441
PACS1	Phosphofurin acidic cluster sorting protein 1	Q6VY07	Y251	IY(1)SLSSQPIDHEGIK	NOZ GemR Only	2.09353
PALMD	Palmdelphin	Q9NP74	Y262	SPTEYHEPVY(1)ANPFYRPTTPQR	NOZ GemR Only	NOZ GemR Only
PDGFRA	Platelet-derived growth factor receptor alpha	P16234	Y742	QADTTQY(1)VPMLER	NOZ GemR Only	NOZ GemR Only
PDGFRA	Platelet-derived growth factor receptor alpha	P16234	Y768	SLY(1)DRPAS(0.001)Y(0.999)K	NOZ GemR Only	NOZ GemR Only
PDGFRA	Platelet-derived growth factor receptor alpha	P16234	Y762	SLY(1)DRPAS(0.001)Y(0.999)K	NOZ GemR Only	NOZ GemR Only
PDGFRA	Platelet-derived growth factor receptor alpha	P16234	Y849	DIMHDSNY(1)VSK	NOZ GemR Only	NOZ GemR Only
PEAK1	Pseudopodium-enriched atypical kinase 1	Q9H792	Y635	VPIVINPNAY(1)DNLAIY(1)K	3.04825	2.7419
PHPT1	14 kDa phosphohistidine phosphatase	Q9NRX4	Y116	AKY(0.037)PDY(0.963)EVTWANDGY	NOZ GemR Only	NOZ GemR Only
PJA2	E3 ubiquitin-protein ligase Praja-2	O43164	Y42	HAY(1)VSFKPCMTR	NOZ GemR Only	3.51803
PODXL	Podocalyxin	O00592	Y507	LTEELQTVENGY(0.996)HDNPT(0.004)LEVMETSSEMQEK	NOZ GemR Only	NOZ GemR Only
PPAP2B	Lipid phosphate phosphohydrolase 3	O14495	Y6	MQNYKY(1)DK	NOZ GemR Only	NOZ GemR Only
PPAP2B	Lipid phosphate phosphohydrolase 3	O14495	Y4	MQNY(1)KYDK	NOZ GemR Only	NOZ GemR Only
PPP1R12A	Protein phosphatase 1 regulatory subunit 12A	O14974	Y911	SGS(0.001)Y(0.999)SYLEER	2.50647	NOZ GemR Only
PRKCA;PRKCG	Protein kinase C alpha type;Protein kinase C gamma type	P17252;P05129	Y195;Y195	NLIPMDPNGLS(0.003)DPY(0.997)VK	NOZ GemR Only	NOZ GemR Only
PTPRB	Receptor-type tyrosine-protein phosphatase beta	P23467	Y1981	SEQENPLFPIY(1)ENVNPEYHR	5.2983	3.40992
SGOL1	Shugoshin-like 1	Q5FBB7	Y450	DITNVS(0.008)LY(0.992)PVVK	NOZ GemR Only	NOZ GemR Only
SHC4	SHC-transforming protein 4	Q6S5L8	Y424	CSSVY(1)ENCLEQSR	NOZ GemR Only	NOZ GemR Only
SLAMF7	SLAM family member 7	Q9NQ25	Y304	TILKEDPANTVY(0.947)S(0.038)T(0.015)VEIPK	NOZ GemR Only	NOZ GemR Only
SVIL	Supervillin	O95425	Y582	TEGPY(0.999)GEIS(0.001)MLDTK	NOZ GemR Only	NOZ GemR Only
TGM2	Protein-glutamine gamma-glutamyltransferase 2	P21980	Y369	SEGT(0.001)Y(0.999)CCGPVPVR	2.6721	3.32259
TUBB4B	Tubulin beta-4B chain	P68371	Y51	INVYY(1)NEATGGK	NOZ GemR Only	NOZ GemR Only
TWF2	Twinfilin-2	Q6IBS0	Y262	HTHEGDPLESVVFIYSMPGY(1)K	NOZ GemR Only	2.15998
VCL	Vinculin	P18206	Y692	ILLRNPGNQAAY(1)EHFETMK	2.28769	5.00599
VCL	Vinculin	P18206	Y822	SFLDSGY(1)R	3.27418	3.94833
VIM	Vimentin	P08670	Y38	T(0.091)Y(0.909)SLGSALRPSTSR	NOZ GemR Only	NOZ GemR Only
