# Supplementary material for: A Novel Gemcitabine-Resistant Gallbladder Cancer Model Provides Insights into Molecular Changes Occurring during Acquired Resistance
Source: Int J Mol Sci. 2023 Apr 14;24(8):7238. doi: 10.3390/ijms24087238 (PMC10139168; doi:10.3390/ijms24087238)
Supplement: Supplementary file 1 [file ijms-24-07238-s001.zip › Table S11.xlsx]

## Sheet: Table S11_Downregulated
Table S11. List of downregulated phosphoproteins in NOZ GemR
Gene Symbol	Protein	UniProt Accession Numbers	Phosphosite	Phosphopeptide with localization probabilities	NOZ GemR vs NOZ Parental
					Replicate #1	Replicate #2
ABCC5	Multidrug resistance-associated protein 5	O15440	Y10	MKDIDIGKEY(1)IIPSPGYR	0.302812	0.140654
ALDOA	Fructose-bisphosphate aldolase A	P04075	Y5	PYQY(1)PALTPEQK	NOZ Parental Only	0.322268
ANO1	Anoctamin-1	Q5XXA6	Y7	VNEKY(1)STLPAEDR	0.376254	0.157278
ANP32B;ANP32A	Acidic leucine-rich nuclear phosphoprotein 32 family member B;Acidic leucine-rich nuclear phosphoprotein 32 family member A	Q92688;P39687	Y148;Y148	LLPQLTY(0.003)LDGY(0.997)DR	NOZ Parental Only	NOZ Parental Only
ANTXR2	Anthrax toxin receptor 2	P58335	Y445	WY(1)TPIKGR	NOZ Parental Only	NOZ Parental Only
ANTXR2;ANTXR1	Anthrax toxin receptor 2;Anthrax toxin receptor 1	P58335;Q9H6X2	Y380;Y382	KWPTVDAS(0.039)Y(0.936)Y(0.024)GGR	0.309046	0.123317
ANTXR2;ANTXR1	Anthrax toxin receptor 2;Anthrax toxin receptor 1	P58335;Q9H6X2	Y381;Y383	KWPTVDAS(0.071)Y(0.934)Y(0.995)GGR	0.317124	0.121575
ANXA5	Annexin A5	P08758	Y94	LYDAY(1)ELK	0.406587	0.325253
ARHGAP39	Rho GTPase-activating protein 39	Q9C0H5	Y448	SGDY(1)STMEGPELR	NOZ Parental Only	NOZ Parental Only
ARL13B	ADP-ribosylation factor-like protein 13B	Q3SXY8	Y406	LEPLGETHHNDFY(1)R	0.284602	0.133743
ARRDC3	Arrestin domain-containing protein 3	Q96B67	Y394	FLPPPLY(0.85)S(0.15)EIDPNPDQSADDRPSCPSR	0.375158	0.158602
AXL	Tyrosine-protein kinase receptor UFO	P30530	Y779	LKQPADCLDGLY(1)ALMSR	0.473266	0.122331
AXL	Tyrosine-protein kinase receptor UFO	P30530	Y481	Y(1)GEVFEPTVER	0.484462	0.206621
AXL	Tyrosine-protein kinase receptor UFO	P30530	Y643	LGDQPVY(1)LPTQMLVK	0.485894	0.185081
AXL	Tyrosine-protein kinase receptor UFO	P30530	Y634	HGDLHSFLLY(0.953)S(0.047)R	NOZ Parental Only	NOZ Parental Only
BAG3	BAG family molecular chaperone regulator 3	O95817	Y205	GY(1)ISIPVIHEQNVTRPAAQPSFHQAQK	0.167908	0.100227
BAG3	BAG family molecular chaperone regulator 3	O95817	Y247	THYPAQQGEY(0.865)QT(0.135)HQPVY(1)HK	0.18001	NOZ Parental Only
BAG3	BAG family molecular chaperone regulator 3	O95817	Y93	EGHPVY(1)PQLRPGY(1)IPIPVLHEGAENR	0.218443	0.098916
BAG3	BAG family molecular chaperone regulator 3	O95817	Y240	THYPAQQGEY(0.973)QT(0.027)HQPVYHK	0.240478	0.0960902
BAG3	BAG family molecular chaperone regulator 3	O95817	Y86	EGHPVY(1)PQLRPGY(1)IPIPVLHEGAENR	0.491018	0.074383
BCS1L	Mitochondrial chaperone BCS1	Q9Y276	Y181	TVMYTAVGSEWRPFGY(1)PR	NOZ Parental Only	0.18013
BMPR2	Bone morphogenetic protein receptor type-2	Q13873	Y825	NHSVNSHAATTQY(1)ANGTVLSGQTTNIVTHR	0.284992	0.149745
BMPR2	Bone morphogenetic protein receptor type-2	Q13873	Y546	IGPYPDY(0.871)S(0.038)S(0.038)S(0.038)S(0.008)Y(0.007)IEDSIHHTDSIVK	0.299853	0.139459
BMPR2	Bone morphogenetic protein receptor type-2	Q13873	Y247	NIY(1)RVPLMEHDNIAR	0.357066	0.0936491
BMPR2	Bone morphogenetic protein receptor type-2	Q13873	Y708	QFSGPDPLSSTS(0.001)S(0.001)S(0.004)LLY(0.994)PLIK	NOZ Parental Only	0.0794534
C11orf52	Uncharacterized protein C11orf52	Q96A22	Y78	SPGLMSEDS(0.002)NLHY(0.996)ADIQVCS(0.001)RPHAR	0.15033	0.42796
C11orf52	Uncharacterized protein C11orf52	Q96A22	Y103	HVHLENATEY(1)ATLR	0.2774	0.257526
C6orf141	Uncharacterized protein C6orf141	Q5SZD1	Y130	GDPAREEVAGAEDLPHAGGEDHGEEPNY(0.988)PS(0.012)VFQR	NOZ Parental Only	NOZ Parental Only
CBL	E3 ubiquitin-protein ligase CBL	P22681	Y674	IKPSSSANAIY(0.83)S(0.17)LAARPLPVPK	0.435511	0.494292
CGNL1	Cingulin-like protein 1	Q0VF96	Y108	ENSEELQLPENPY(0.997)AQPS(0.003)PIR	NOZ Parental Only	NOZ Parental Only
CLDN3	Claudin-3	O15551	Y198	VVY(1)SAPR	NOZ Parental Only	NOZ Parental Only
CMTM6	CKLF-like MARVEL transmembrane domain-containing protein 6	Q9NX76	Y7	MENGAVY(1)SPTTEEDPGPAR	0.311805	NOZ Parental Only
CNP	2',3'-cyclic-nucleotide 3'-phosphodiesterase	P09543	Y86	MVSADAY(1)KITPGAR	NOZ Parental Only	NOZ Parental Only
CNP	2',3'-cyclic-nucleotide 3'-phosphodiesterase	P09543	Y100	GAFSEEY(1)KR	NOZ Parental Only	0.0537138
CRIP1	Cysteine-rich protein 1	P50238	Y57	TLTSGGHAEHEGKPY(0.001)CNHPCY(0.999)AAMFGPK	0.418194	0.264741
CTDSP2	Carboxy-terminal domain RNA polymerase II polypeptide A small phosphatase 2	O14595	Y199	ESCVFHQGCY(1)VK	NOZ Parental Only	NOZ Parental Only
CTNND1	Catenin delta-1	O60716	Y904	SLDNNY(1)STPNER	0.447766	0.393803
CTNND1	Catenin delta-1	O60716	Y248	YRPSMEGY(1)R	NOZ Parental Only	0.343535
CYP51A1	Lanosterol 14-alpha demethylase	Q16850	Y145	GVAY(1)DVPNPVFLEQK	NOZ Parental Only	NOZ Parental Only
CYSTM1	Cysteine-rich and transmembrane domain-containing protein 1	Q9H1C7	Y64	TTVY(1)VVEDQR	0.349715	0.0788273
DAG1	Dystroglycan;Alpha-dystroglycan;Beta-dystroglycan	Q14118	Y886	NMT(0.008)PY(0.979)RS(0.013)PPPYVPP	NOZ Parental Only	NOZ Parental Only
DAGLB	Sn1-specific diacylglycerol lipase beta	Q8NCG7	Y573	WSPAY(0.998)S(0.002)FSSDSPLDSSPK	NOZ Parental Only	NOZ Parental Only
DCBLD1	Discoidin, CUB and LCCL domain-containing protein 1	Q8N8Z6	Y621	AHTFSAQSGY(1)R	0.277944	0.276623
DCBLD1	Discoidin, CUB and LCCL domain-containing protein 1	Q8N8Z6	Y578	KGSTFRPMDTDAEEAGVSTDAGGHY(1)DCPQR	0.317569	0.225647
DCBLD1	Discoidin, CUB and LCCL domain-containing protein 1	Q8N8Z6	Y600	AGRHEYALPLAPPEPEY(0.938)AT(0.062)PIVER	0.321315	0.295749
DCBLD1	Discoidin, CUB and LCCL domain-containing protein 1	Q8N8Z6	Y589	AGRHEY(1)ALPLAPPEPEYATPIVER	0.356866	0.109483
DCBLD1	Discoidin, CUB and LCCL domain-containing protein 1	Q8N8Z6	Y652	HSLSSGGFSPVAGVGAQDGDY(0.954)QRPHS(0.046)AQPADR	0.376298	0.314827
DCBLD2	Discoidin, CUB and LCCL domain-containing protein 2	Q96PD2	Y732	TDSCSSAQAQY(1)DTPK	0.299866	0.335221
DCBLD2	Discoidin, CUB and LCCL domain-containing protein 2	Q96PD2	Y597	Y(1)SSSEVNHLSPR	0.435516	0.227789
DCBLD2	Discoidin, CUB and LCCL domain-containing protein 2	Q96PD2	Y715	ATGNQPPPLVGT(0.225)Y(0.71)NT(0.043)LLS(0.022)R	0.471958	0.238482
DDR1	Epithelial discoidin domain-containing receptor 1	Q08345	Y796	NLYAGDY(1)Y(1)RVQGR	0.252962	NOZ Parental Only
DDR1	Epithelial discoidin domain-containing receptor 1	Q08345	Y797	NLYAGDY(1)Y(1)RVQGR	0.252962	NOZ Parental Only
DDR1	Epithelial discoidin domain-containing receptor 1	Q08345	Y513	GNPPHSAPCVPNGSALLLSNPAY(1)R	0.452407	0.189183
DDR1	Epithelial discoidin domain-containing receptor 1	Q08345	Y520	LLLAT(0.001)Y(0.999)ARPPR	NOZ Parental Only	NOZ Parental Only
DSG2	Desmoglein-2	Q14126	Y979	VYAPASTLVDQPY(1)ANEGTVVVTER	0.24713	NOZ Parental Only
DSG2	Desmoglein-2	Q14126	Y1013	VIQPHGGGSNPLEGTQHLQDVPY(1)VMVR	0.310661	0.160694
DSG2	Desmoglein-2	Q14126	Y968	VY(1)APASTLVDQPYANEGTVVVTER	0.317524	0.158928
DSG2	Desmoglein-2	Q14126	Y1061	VLAPASTLQS(0.003)S(0.013)Y(0.984)QIPTENSMTAR	0.331285	0.112426
DSG2	Desmoglein-2	Q14126	Y882	QKPATETSMNTASHSLCEQTMVNSENT(0.002)Y(0.995)S(0.002)SGSSFPVPK	0.431142	0.183738
EEF1D	Elongation factor 1-delta	P29692	Y26	FY(1)EQMNGPVAGASR	NOZ Parental Only	NOZ Parental Only
EGFR	Epidermal growth factor receptor	P00533	Y1197	GSTAENAEY(1)LR	0.347391	0.352075
EGFR	Epidermal growth factor receptor	P00533	Y869	LLGAEEKEY(1)HAEGGKVPIK	0.371056	0.151608
EGFR	Epidermal growth factor receptor	P00533	Y1138	DPHYQDPHSTAVGNPEY(0.997)LNT(0.003)VQPTCVNSTFDSPAHWAQK	0.3742	0.427682
EGFR	Epidermal growth factor receptor	P00533	Y998	MHLPSPTDSNFY(1)R	0.463412	0.246408
EGFR;ERBB4	Epidermal growth factor receptor;Receptor tyrosine-protein kinase erbB-4	P00533;Q15303	Y727;Y733	IKVLGSGAFGT(0.001)VY(0.999)K	0.319385	0.132081
EIF3A	Eukaryotic translation initiation factor 3 subunit A	Q14152	Y382	FNVLQY(1)VVPEVK	NOZ Parental Only	NOZ Parental Only
EIF4A3	Eukaryotic initiation factor 4A-III	P38919	Y155	KLDY(1)GQHVVAGTPGR	NOZ Parental Only	0.399994
EIF4G2	Eukaryotic translation initiation factor 4 gamma 2	P78344	Y439	SQGLS(0.002)QLY(0.994)HNQS(0.004)QGLLSQLQGQSK	NOZ Parental Only	NOZ Parental Only
EPHA2	Ephrin type-A receptor 2	P29317	Y960	IAY(1)SLLGLK	0.313547	0.15584
EPHA2	Ephrin type-A receptor 2	P29317	Y930	MQQY(0.984)T(0.016)EHFMAAGY(0.977)T(0.023)AIEK	0.394863	0.186336
EPHA2	Ephrin type-A receptor 2	P29317	Y628	VIGAGEFGEVY(1)KGMLK	0.458531	0.202231
EPHA2	Ephrin type-A receptor 2	P29317	Y694	YKPMMIITEY(1)MENGALDK	NOZ Parental Only	NOZ Parental Only
EPHA4	Ephrin type-A receptor 4	P54764	Y596	T(0.091)Y(0.909)VDPFTYEDPNQAVR	0.430093	0.202918
EPHB4	Ephrin type-B receptor 4	P54760	Y987	SQAKPGTPGGTGGPAPQY(1)	0.173629	0.188236
EPHB4	Ephrin type-B receptor 4	P54760	Y581	HGQY(1)LIGHGTK	0.19898	NOZ Parental Only
EPHB4	Ephrin type-B receptor 4	P54760	Y906	QPHY(0.999)S(0.001)AFGSVGEWLR	0.212917	0.144027
EPHB4	Ephrin type-B receptor 4	P54760	Y574	EAEY(1)SDKHGQYLIGHGTK	0.241857	0.145769
EPHB4	Ephrin type-B receptor 4	P54760	Y774	FLEENSSDPT(0.107)Y(0.773)T(0.107)S(0.012)S(0.001)LGGKIPIR	0.256573	0.174675
EPHB4	Ephrin type-B receptor 4	P54760	Y590	VY(1)IDPFTYEDPNEAVR	0.279892	0.23979
ERBB2	Receptor tyrosine-protein kinase erbB-2	P04626	Y735	VLGSGAFGT(0.001)VY(0.999)K	0.330527	0.130299
ERBB2IP	Protein LAP2	Q96RT1	Y1104	RAQIPEGDY(1)LSYR	0.462457	0.477902
ERBB2IP	Protein LAP2	Q96RT1	Y981	GPTSGPQSAPQIYGPPQYNIQY(0.896)S(0.049)S(0.045)S(0.009)AAVK	NOZ Parental Only	NOZ Parental Only
ERRFI1	ERBB receptor feedback inhibitor 1	Q9UJM3	Y395	VS(0.005)S(0.024)T(0.024)HY(0.13)Y(0.816)LLPERPPYLDKYEK	0.46987	NOZ Parental Only
ESYT1	Extended synaptotagmin-1	Q9BSJ8	Y1009	QNGRDPPDPY(0.999)VS(0.001)LLLLPDKNR	0.459593	NOZ Parental Only
F2R	Proteinase-activated receptor 1	P25116	Y420	MDTCSSNLNNSIY(1)K	0.0571464	0.0182352
FAM171A1	Protein FAM171A1	Q5VUB5	Y574	SVDHLERPTSFPRPGQLICCSSVDQVNDS(0.037)VY(0.963)R	0.273897	NOZ Parental Only
FAM171A1	Protein FAM171A1	Q5VUB5	Y587	VLPALVIPAHY(1)MK	NOZ Parental Only	0.0222723
FAT1	Protocadherin Fat 1;Protocadherin Fat 1, nuclear form	Q14517	Y4523	EPHAPYPPGY(1)QR	0.498278	NOZ Parental Only
FGFR1	Fibroblast growth factor receptor 1	P11362	Y583	RPPGLEY(0.999)CY(0.001)NPSHNPEEQLSSK	0.42352	NOZ Parental Only
FLOT1	Flotillin-1	O75955	Y238	RAQADLAY(1)QLQVAK	0.0506994	0.0406981
FLOT1	Flotillin-1	O75955	Y203	VSAQY(1)LSEIEMAK	0.127657	0.124182
FLOT1	Flotillin-1	O75955	Y160	DIHDDQDY(1)LHSLGK	NOZ Parental Only	NOZ Parental Only
FLOT1	Flotillin-1	O75955	Y223	KAAY(1)DIEVNTR	NOZ Parental Only	NOZ Parental Only
FNDC3B	Fibronectin type III domain-containing protein 3B	Q53EP0	Y214	LNSPPSS(0.001)IY(0.998)K	NOZ Parental Only	NOZ Parental Only
GOLGA5	Golgin subfamily A member 5	Q8TBA6	Y42	NTDY(1)TELHQQNTDLIYQTGPK	NOZ Parental Only	NOZ Parental Only
GPR126	G-protein coupled receptor 126	Q86SQ4	Y1196	NSHTDNVSY(1)EHSFNK	0.271353	NOZ Parental Only
GPR126	G-protein coupled receptor 126	Q86SQ4	Y1172	SLSSSSIGS(0.003)NS(0.021)T(0.149)Y(0.802)LT(0.021)S(0.003)K	NOZ Parental Only	NOZ Parental Only
GPRC5A	Retinoic acid-induced protein 3	Q8NFJ5	Y320	AYS(1)QEEITQGFEETGDT(0.001)LY(0.013)APY(0.874)S(0.06)T(0.052)HFQLQNQPPQK	0.443634	NOZ Parental Only
GPSM1	G-protein-signaling modulator 1	Q86YR5	Y399	LTSPAASEKPDLAGY(1)EAQGARPK	0.243349	NOZ Parental Only
GRB2	Growth factor receptor-bound protein 2	P62993	Y209	NY(1)VTPVNR	0.478631	0.178357
HGS	Hepatocyte growth factor-regulated tyrosine kinase substrate	O14964	Y289	STYTS(0.007)Y(0.993)PK	0.362883	0.46878
HIST1H4A	Histone H4	P62805	Y89	TVTAMDVVY(1)ALKR	0.135181	NOZ Parental Only
HPCAL1;HPCA	Hippocalcin-like protein 1;Neuron-specific calcium-binding protein hippocalcin	P37235;P84074	Y58;Y58	IYANFFPY(0.88)GDAS(0.12)K	NOZ Parental Only	NOZ Parental Only
HSP90AA1;HSP90AA2P	Heat shock protein HSP 90-alpha;Heat shock protein HSP 90-alpha A2	P07900;Q14568	Y61;Y61	Y(1)ESLTDPSKLDSGK	0.327339	0.312809
HSP90AB1;HSP90AB3P;HSP90AB2P	Heat shock protein HSP 90-beta;Putative heat shock protein HSP 90-beta-3;Putative heat shock protein HSP 90-beta 2	P08238;Q58FF7;Q58FF8	Y56;Y56;Y56	Y(1)ESLTDPSKLDSGK	0.289989	0.312809
HSP90AB4P	Putative heat shock protein HSP 90-beta 4	Q58FF6	Y32	Y(1)ESLTDPSK	NOZ Parental Only	NOZ Parental Only
IFNGR1	Interferon gamma receptor 1	P15260	Y311	YVSLITS(0.156)Y(0.844)QPFSLEK	0.442049	0.13249
IFNGR1	Interferon gamma receptor 1	P15260	Y397	ESSSPLSSNQSEPGSIALNS(0.123)Y(0.646)HS(0.231)R	0.4452	0.169875
IFNGR1	Interferon gamma receptor 1	P15260	Y304	Y(1)VSLITSYQPFSLEK	0.481546	0.177714
ITCH	E3 ubiquitin-protein ligase Itchy homolog	Q96J02	Y397	NY(1)EQWQLQR	0.339294	0.115641
ITCH	E3 ubiquitin-protein ligase Itchy homolog	Q96J02	Y420	FIY(1)GNQDLFATSQSK	0.401025	0.217225
JAG1	Protein jagged-1	P78504	Y1176	QPAY(0.997)T(0.003)LVDR	0.466463	0.47469
JAK2	Tyrosine-protein kinase JAK2	O60674	Y1007	VLPQDKEY(0.905)Y(0.095)K	NOZ Parental Only	NOZ Parental Only
JUP	Junction plakoglobin	P14923	Y22	VTEWQQTY(0.002)T(0.161)Y(0.812)DS(0.025)GIHSGANTCVPSVSSK	0.327499	0.206084
JUP	Junction plakoglobin	P14923	Y20	VTEWQQT(0.001)Y(0.992)T(0.007)YDSGIHSGANTCVPSVSSK	0.459668	0.226814
KCNJ2	Inward rectifier potassium channel 2	P63252	Y336	HY(1)YKVDYSR	NOZ Parental Only	NOZ Parental Only
KIAA1549	UPF0606 protein KIAA1549	Q9HCM3	Y1875	EATHMLGHQEY(0.999)S(0.001)SSPLFQVPR	NOZ Parental Only	NOZ Parental Only
KIDINS220	Kinase D-interacting substrate of 220 kDa	Q9ULH0	Y1150	Y(0.828)Y(0.172)PGGSQHLISRPSVK	0.491074	NOZ Parental Only
KIRREL	Kin of IRRE-like protein 1	Q96J84	Y724	TPYEAY(1)DPIGK	0.289662	NOZ Parental Only
KIRREL	Kin of IRRE-like protein 1	Q96J84	Y625	AVLY(1)ADY(1)RAPGPAR	0.295916	0.199988
KIRREL	Kin of IRRE-like protein 1	Q96J84	Y745	FSYTSQHSDY(1)GQR	0.489087	0.212388
KIRREL	Kin of IRRE-like protein 1	Q96J84	Y622	AVLY(1)ADY(1)RAPGPAR	NOZ Parental Only	NOZ Parental Only
KRAS;NRAS	GTPase KRas;GTPase NRas	P01116;P01111	Y137;Y137	S(0.023)Y(0.977)GIPFIETSAK	0.213641	0.391413
LAMTOR1	Ragulator complex protein LAMTOR1	Q6IAA8	Y140	IAAYAY(0.999)S(0.001)ALSQIR	0.32125	0.219662
LAMTOR1	Ragulator complex protein LAMTOR1	Q6IAA8	Y81	TASNIIDVSAADSQGMEQHEY(1)MDR	NOZ Parental Only	NOZ Parental Only
LAPTM4A	Lysosomal-associated transmembrane protein 4A	Q15012	Y230	MPEKEPPPPY(1)LPA	0.495506	0.176192
LRP5	Low-density lipoprotein receptor-related protein 5	O75197	Y1473	GGVPLY(1)DR	0.374072	0.0669121
LRP5	Low-density lipoprotein receptor-related protein 5	O75197	Y1528	PY(1)RPYIIR	NOZ Parental Only	NOZ Parental Only
LRP6	Low-density lipoprotein receptor-related protein 6	O75581	Y1498	S(0.002)HY(0.983)T(0.015)MEFGYSS(0.004)NS(0.96)PS(0.026)T(0.01)HR	NOZ Parental Only	NOZ Parental Only
LSR	Lipolysis-stimulated lipoprotein receptor	Q86X29	Y328	AATSGVPS(0.017)IY(0.983)APS(0.011)T(0.115)Y(0.871)AHLS(0.003)PAK	0.358434	0.16107
LSR	Lipolysis-stimulated lipoprotein receptor	Q86X29	Y323	AATSGVPSIY(1)APSTYAHLSPAK	0.40455	0.174724
LSR	Lipolysis-stimulated lipoprotein receptor	Q86X29	Y535	SRDDLY(1)DQDDSRDFPR	0.410804	0.208636
LSR	Lipolysis-stimulated lipoprotein receptor	Q86X29	Y551	DPHY(1)DDFR	0.419259	0.172669
LSR	Lipolysis-stimulated lipoprotein receptor	Q86X29	Y406	VLY(1)Y(1)MEKELANFDPSRPGPPSGR	0.427642	0.21505
LSR	Lipolysis-stimulated lipoprotein receptor	Q86X29	Y309	CCCPEALY(1)AAGK	0.438172	0.424092
LSR	Lipolysis-stimulated lipoprotein receptor	Q86X29	Y407	VLY(1)Y(1)MEKELANFDPSRPGPPSGR	0.446775	0.0908455
LSR	Lipolysis-stimulated lipoprotein receptor	Q86X29	Y349	T(0.001)PPPPAMIPMGPAY(0.994)NGY(0.005)PGGYPGDVDR	NOZ Parental Only	NOZ Parental Only
LSR	Lipolysis-stimulated lipoprotein receptor	Q86X29	Y623	RPHKEEEEEAYYPPAPPPY(0.658)S(0.236)ET(0.101)DS(0.004)QAS(0.001)R	NOZ Parental Only	NOZ Parental Only
MAPK13	Mitogen-activated protein kinase 13	O15264	Y182	HADAEMTGY(1)VVTR	0.152182	0.161147
MAPK3	Mitogen-activated protein kinase 3	P27361	Y204	IADPEHDHTGFLT(1)EY(1)VATR	0.474758	0.452135
MARCHF7	E3 ubiquitin-protein ligase MARCHF7	Q9H992	Y315	SLNSENS(0.023)Y(0.972)VS(0.005)PR	NOZ Parental Only	NOZ Parental Only
MARVELD2	MARVEL domain-containing protein 2	Q8N4S9	Y14	Y(1)DEVPSDLPYQDTTIR	NOZ Parental Only	NOZ Parental Only
MCAM	Cell surface glycoprotein MUC18	P43121	Y641	APGDQGEKY(1)IDLRH	0.166832	NOZ Parental Only
MERTK	Tyrosine-protein kinase Mer	Q12866	Y754	KIYSGDY(0.001)Y(0.999)R	0.078574	NOZ Parental Only
MERTK	Tyrosine-protein kinase Mer	Q12866	Y749	KIY(0.927)S(0.073)GDY(0.31)Y(0.69)R	NOZ Parental Only	NOZ Parental Only
MERTK	Tyrosine-protein kinase Mer	Q12866	Y549	FGNAFTEEDSELVVNY(1)IAKK	NOZ Parental Only	NOZ Parental Only
MET	Hepatocyte growth factor receptor	P08581	Y1003	SVSPTTEMVS(0.998)NES(0.003)VDY(0.998)R	0.278877	0.278035
MET	Hepatocyte growth factor receptor	P08581	Y1234	DMYDKEY(1)YSVHNK	0.300212	0.369117
MET	Hepatocyte growth factor receptor	P08581	Y1365	CVAPY(0.789)PS(0.146)LLS(0.031)S(0.031)EDNADDEVDT(0.002)RPASFWETS	0.324437	0.166818
MET	Hepatocyte growth factor receptor	P08581	Y1235	DMYDKEY(1)Y(0.995)S(0.006)VHNK	0.391143	0.224582
MET	Hepatocyte growth factor receptor	P08581	Y1230	DMY(1)DKEYYSVHNK	0.399673	0.426454
MFSD6	Major facilitator superfamily domain-containing protein 6	Q6ZSS7	Y20	Y(1)VLADPFNGISR	0.247816	0.197209
MIA2	Melanoma inhibitory activity protein 2	Q96PC5	Y1127	EHS(0.045)PY(0.953)GPS(0.002)PLGWPSSETR	NOZ Parental Only	NOZ Parental Only
MIB1	E3 ubiquitin-protein ligase MIB1	Q86YT6	Y227	CVQDAKGGS(1)FY(1)R	0.365649	0.294877
MISP	Mitotic interactor and substrate of PLK1	Q8IVT2	Y638	KKEQWY(1)AGINPSDGINSEVLEAIR	NOZ Parental Only	NOZ Parental Only
MROH2B	Maestro heat-like repeat-containing protein family member 2B	Q7Z745	Y605	QQMGS(0.104)Y(0.584)S(0.104)NNS(0.104)T(0.104)EK	0.365649	0.294877
MYOF	Myoferlin	Q9NZM1	Y1659	FGSHCGIPEEY(1)CVSGVNTWR	0.382842	NOZ Parental Only
NEDD4L	E3 ubiquitin-protein ligase NEDD4-like	Q96PU5	Y485	DTLSNPQSPQPS(0.001)PY(0.933)NS(0.066)PKPQHK	NOZ Parental Only	NOZ Parental Only
NETO2	Neuropilin and tolloid-like protein 2	Q8NC67	Y509	VMEEIPCEIY(1)VR	NOZ Parental Only	NOZ Parental Only
NF1	Neurofibromin	P21359	Y863	SNSGLATY(0.999)SPPMGPVSER	NOZ Parental Only	NOZ Parental Only
NOTCH1	Neurogenic locus notch homolog protein 1	P46531	Y2145	SPQLHGAPLGGTPTLSPPLCS(0.047)PNGY(0.926)LGS(0.027)LKPGVQGK	0.316838	0.144377
NOTCH1	Neurogenic locus notch homolog protein 1	P46531	Y2323	LQSGMVPNQY(1)NPLR	0.38826	NOZ Parental Only
NRP1	Neuropilin-1	O14786	Y920	KDKLNTQSTY(1)SEA	0.499289	0.250609
NRP1	Neuropilin-1	O14786	Y899	NLSALENY(1)NFELVDGVK	NOZ Parental Only	0.0961392
OCLN	Occludin	Q16625	Y368	Y(1)SSGGNFETPSKR	0.118636	NOZ Parental Only
OCLN	Occludin	Q16625	Y287	SNILWDKEHIY(1)DEQPPNVEEWVK	NOZ Parental Only	NOZ Parental Only
PAG1	Phosphoprotein associated with glycosphingolipid-enriched microdomains 1	Q9NWQ8	Y317	SREEDPTLTEEEISAMY(0.956)S(0.036)S(0.008)VNKPGQLVNK	NOZ Parental Only	NOZ Parental Only
PARD3	Partitioning defective 3 homolog	Q8TEW0	Y719	RISHSLY(1)SGIEGLDESPSR	NOZ Parental Only	NOZ Parental Only
PARD3	Partitioning defective 3 homolog	Q8TEW0	Y388	FSPDS(0.001)QY(0.999)IDNR	NOZ Parental Only	0.28251
PCDHGA1;PCDHGA2;PCDHGA3	Protocadherin gamma-A1;Protocadherin gamma-A2;Protocadherin gamma-A3	Q9Y5H4;Q9Y5H1;Q9Y5H0	Y775;Y775;Y775	SHLIFPQPNY(1)ADTLISQESCEK	0.491985	0.142966
PCDHGA10	Protocadherin gamma-A10	Q9Y5H3	Y779	SHLIFPQPNY(1)ADTLISQESCEK	0.488664	0.1711
PCDHGA4	Protocadherin gamma-A4	Q9Y5G9	Y806	KSHLIFSQPS(0.073)Y(0.925)ADT(0.002)LISR	0.377015	0.107993
PCDHGA4;PCDHGA6;PCDHGA5;PCDHGA1;PCDHGA2;PCDHGA3;PCDHGA10	Protocadherin gamma-A4;Protocadherin gamma-A6;Protocadherin gamma-A5;Protocadherin gamma-A1;Protocadherin gamma-A2;Protocadherin gamma-A3;Protocadherin gamma-A10	Q9Y5G9;Q9Y5G7;Q9Y5G8;Q9Y5H4;Q9Y5H1;Q9Y5H0;Q9Y5H3	Y784;Y753;Y753;Y753;Y753;Y753;Y757	AFLQT(0.018)Y(0.982)SHEVSLTADSR	0.346662	0.21245
PCDHGA9	Protocadherin gamma-A9	Q9Y5G4	Y775	KSHLIFPQPNY(1)ADTLISQQSCEK	0.260694	NOZ Parental Only
PCDHGC3;PCDHGC5;PCDHGB3;PCDHGB7;PCDHGA11;PCDHGB2;PCDHGC4;PCDHGB5;PCDHGA7;PCDHGB4;PCDHGB1;PCDHGA8;PCDHGA12;PCDHGB6;PCDHGA9;PCDHGA4;PCDHGA6;PCDHGA5;PCDHGA1;PCDHGA2;PCDHGA3;PCDHGA10	Protocadherin gamma-C3;Protocadherin gamma-C5;Protocadherin gamma-B3;Protocadherin gamma-B7;Protocadherin gamma-A11;Protocadherin gamma-B2;Protocadherin gamma-C4;Protocadherin gamma-B5;Protocadherin gamma-A7;Protocadherin gamma-B4;Protocadherin gamma-B1;Protocadherin gamma-A8;Protocadherin gamma-A12;Protocadherin gamma-B6;Protocadherin gamma-A9;Protocadherin gamma-A4;Protocadherin gamma-A6;Protoc…	Q9UN70;Q9Y5F6;Q9Y5G1;Q9Y5F8;Q9Y5H2;Q9Y5G2;Q9Y5F7;Q9Y5G0;Q9Y5G6;Q9UN71;Q9Y5G3;Q9Y5G5;O60330;Q9Y5F9;Q9Y5G4;Q9Y5G9;Q9Y5G7;Q9Y5G8;Q9Y5H4;Q9Y5H1;Q9Y5H0;Q9Y5H3	Y898;Y908;Y893;Y893;Y899;Y895;Y902;Y887;Y896;Y887;Y891;Y896;Y896;Y894;Y896;Y926;Y896;Y895;Y895;Y896;Y896;Y900	QNVY(1)IPGSNATLTNAAGKR	0.348441	0.150376
PCDHGC3;PCDHGC5;PCDHGB3;PCDHGB7;PCDHGA11;PCDHGB2;PCDHGC4;PCDHGB5;PCDHGA7;PCDHGB4;PCDHGB1;PCDHGA8;PCDHGA12;PCDHGB6;PCDHGA9;PCDHGA4;PCDHGA6;PCDHGA5;PCDHGA1;PCDHGA2;PCDHGA3;PCDHGA10	Protocadherin gamma-C3;Protocadherin gamma-C5;Protocadherin gamma-B3;Protocadherin gamma-B7;Protocadherin gamma-A11;Protocadherin gamma-B2;Protocadherin gamma-C4;Protocadherin gamma-B5;Protocadherin gamma-A7;Protocadherin gamma-B4;Protocadherin gamma-B1;Protocadherin gamma-A8;Protocadherin gamma-A12;Protocadherin gamma-B6;Protocadherin gamma-A9;Protocadherin gamma-A4;Protocadherin gamma-A6;Protoc…	Q9UN70;Q9Y5F6;Q9Y5G1;Q9Y5F8;Q9Y5H2;Q9Y5G2;Q9Y5F7;Q9Y5G0;Q9Y5G6;Q9UN71;Q9Y5G3;Q9Y5G5;O60330;Q9Y5F9;Q9Y5G4;Q9Y5G9;Q9Y5G7;Q9Y5G8;Q9Y5H4;Q9Y5H1;Q9Y5H0;Q9Y5H3	Y881;Y891;Y876;Y876;Y882;Y878;Y885;Y870;Y879;Y870;Y874;Y879;Y879;Y877;Y879;Y909;Y879;Y878;Y878;Y879;Y879;Y883	Y(1)GPQFTLQHVPDYR	0.38015	0.0948212
PCDHGC3;PCDHGC5;PCDHGB3;PCDHGB7;PCDHGA11;PCDHGB2;PCDHGC4;PCDHGB5;PCDHGA7;PCDHGB4;PCDHGB1;PCDHGA8;PCDHGA12;PCDHGB6;PCDHGA9;PCDHGA4;PCDHGA6;PCDHGA5;PCDHGA1;PCDHGA2;PCDHGA3;PCDHGA10	Protocadherin gamma-C3;Protocadherin gamma-C5;Protocadherin gamma-B3;Protocadherin gamma-B7;Protocadherin gamma-A11;Protocadherin gamma-B2;Protocadherin gamma-C4;Protocadherin gamma-B5;Protocadherin gamma-A7;Protocadherin gamma-B4;Protocadherin gamma-B1;Protocadherin gamma-A8;Protocadherin gamma-A12;Protocadherin gamma-B6;Protocadherin gamma-A9;Protocadherin gamma-A4;Protocadherin gamma-A6;Protoc…	Q9UN70;Q9Y5F6;Q9Y5G1;Q9Y5F8;Q9Y5H2;Q9Y5G2;Q9Y5F7;Q9Y5G0;Q9Y5G6;Q9UN71;Q9Y5G3;Q9Y5G5;O60330;Q9Y5F9;Q9Y5G4;Q9Y5G9;Q9Y5G7;Q9Y5G8;Q9Y5H4;Q9Y5H1;Q9Y5H0;Q9Y5H3	Y893;Y903;Y888;Y888;Y894;Y890;Y897;Y882;Y891;Y882;Y886;Y891;Y891;Y889;Y891;Y921;Y891;Y890;Y890;Y891;Y891;Y895	Y(1)GPQFTLQHVPDY(1)R	0.395134	0.165064
PCNX	Pecanex-like protein 1	Q96RV3	Y580	HRDY(1)VCFR	0.422052	0.20775
PCNXL3	Pecanex-like protein 3	Q9H6A9	Y279	RGAGGY(1)QPLDRR	NOZ Parental Only	0.320277
PDCD6IP	Programmed cell death 6-interacting protein	Q8WUM4	Y727	EPSAPSIPTPAY(0.967)QS(0.028)S(0.005)PAGGHAPTPPTPAPR	0.348438	0.361671
PDCD6IP	Programmed cell death 6-interacting protein	Q8WUM4	Y319	KDNDFIY(1)HDRVPDLK	0.430019	NOZ Parental Only
PGAM1	Phosphoglycerate mutase 1	P18669	Y26	FSGWY(1)DADLSPAGHEEAKR	0.113738	0.133607
PI4K2A	Phosphatidylinositol 4-kinase type 2-alpha	Q9BTU6	Y18	AQPPDY(0.794)T(0.187)FPS(0.008)GS(0.011)GAHFPQVPGGAVR	0.390995	0.15537
PI4K2A	Phosphatidylinositol 4-kinase type 2-alpha	Q9BTU6	Y465	SSSESY(1)TQSFQSR	0.489351	NOZ Parental Only
PKP3	Plakophilin-3	Q9Y446	Y176	ADY(1)DTLSLR	0.479274	0.367547
PKP4	Plakophilin-4	Q99569	Y157	SSTQMNSYSDS(0.03)GY(0.97)QEAGSFHNSQNVSK	NOZ Parental Only	NOZ Parental Only
PKP4	Plakophilin-4	Q99569	Y1116	LQHQQLY(0.001)Y(0.999)SQDDSNRK	NOZ Parental Only	NOZ Parental Only
PLCG1	1-phosphatidylinositol 4,5-bisphosphate phosphodiesterase gamma-1	P19174	Y1253	Y(1)QQPFEDFR	0.481342	0.322144
PLD1	Phospholipase D1	Q13393	Y590	HHLHDADSISSIDST(0.001)S(0.005)S(0.024)Y(0.971)FNHY(1)R	NOZ Parental Only	NOZ Parental Only
PLD1	Phospholipase D1	Q13393	Y586	HHLHDADSISSIDST(0.001)S(0.005)S(0.024)Y(0.971)FNHY(1)R	NOZ Parental Only	NOZ Parental Only
PLEC	Plectin	Q15149	Y4155	AVTGYKDPY(1)SGK	0.330064	0.378315
PLEC	Plectin	Q15149	Y3246	AVTGY(0.002)RDPY(0.863)T(0.134)GQSVSLFQALKK	NOZ Parental Only	NOZ Parental Only
PLEC	Plectin	Q15149	Y4292	VVIVDPETGKEMS(0.03)VY(0.959)EAY(0.011)RK	NOZ Parental Only	NOZ Parental Only
PLEKHH3	Pleckstrin homology domain-containing family H member 3	Q7Z736	Y243	HT(0.025)S(0.022)GALY(0.953)APLLPLPYGVSAPGPGYAPLREEAVR	NOZ Parental Only	NOZ Parental Only
POR	NADPH--cytochrome P450 reductase	P16435	Y269	LKS(0.12)Y(0.88)ENQK	NOZ Parental Only	NOZ Parental Only
PPIA	Peptidyl-prolyl cis-trans isomerase A;Peptidyl-prolyl cis-trans isomerase A, N-terminally processed	P62937	Y79	SIY(1)GEKFEDENFILK	NOZ Parental Only	NOZ Parental Only
PRAG1	Inactive tyrosine-protein kinase PRAG1	Q86YV5	Y413	EATQPEPIY(0.999)AES(0.001)TKR	0.482984	0.416717
PRRT3	Proline-rich transmembrane protein 3	Q5FWE3	Y737	SEVPERPNNCY(1)AGPSNVGAGSLDISK	NOZ Parental Only	NOZ Parental Only
PTK2	Focal adhesion kinase 1	Q05397	Y570	Y(1)MEDSTYYK	0.283508	0.453849
PTTG1IP	Pituitary tumor-transforming gene 1 protein-interacting protein	P53801	Y165	Y(1)GLFKEENPY(1)AR	0.255146	0.166077
PVRL2	Nectin-2	Q92692	Y454	TPYFDAGASCTEQEMPRY(1)HELPTLEER	0.215401	NOZ Parental Only
PVRL3	Nectin-3	Q9NQS3	Y511	FERPMDY(0.024)Y(0.976)EDLKMGMK	0.377898	0.140458
PVRL3	Nectin-3	Q9NQS3	Y486	KDY(1)LEEPEK	0.396241	0.160848
PVRL3	Nectin-3	Q9NQS3	Y510	FERPMDY(0.989)Y(0.011)EDLK	NOZ Parental Only	NOZ Parental Only
PVRL3	Nectin-3	Q9NQS3	Y466	ESQIDVLQQDELDS(0.118)Y(0.861)PDS(0.021)VKK	NOZ Parental Only	NOZ Parental Only
PVRL3	Nectin-3	Q9NQS3	Y438	TFRGDY(1)FAK	NOZ Parental Only	NOZ Parental Only
RAB34	Ras-related protein Rab-34	Q9BZG1	Y81	FCKDTFDKNY(1)K	0.311882	0.119909
RAB34	Ras-related protein Rab-34	Q9BZG1	Y247	INSDDSNLY(1)LTASK	NOZ Parental Only	0.140503
RAF1	RAF proto-oncogene serine/threonine-protein kinase	P04049	Y232	Y(0.797)S(0.167)T(0.036)PHAFTFNTSSPSSEGSLSQR	NOZ Parental Only	NOZ Parental Only
REEP3	Receptor expression-enhancing protein 3	Q6NUK4	Y115	ERGY(0.998)ET(0.002)MVNFGR	NOZ Parental Only	NOZ Parental Only
REEP3	Receptor expression-enhancing protein 3	Q6NUK4	Y170	SFSMHDLTTIQGDEPVGQRPY(1)QPLPEAK	NOZ Parental Only	NOZ Parental Only
RFFL	E3 ubiquitin-protein ligase rififylin	Q8WZ73	Y34	MQAYSNPGY(1)SSFPSPTGLEPSCK	0.161736	0.0844803
RFFL	E3 ubiquitin-protein ligase rififylin	Q8WZ73	Y29	MQAY(0.931)S(0.063)NPGY(0.004)S(0.001)S(0.001)FPSPTGLEPSCK	NOZ Parental Only	NOZ Parental Only
RGS19	Regulator of G-protein signaling 19	P49795	Y143	LIY(1)EDYVSILSPK	0.35447	0.238078
ROR1	Inactive tyrosine-protein kinase transmembrane receptor ROR1	Q01973	Y828	FIPINGY(0.003)PIPPGY(0.996)AAFPAAHY(0.001)QPTGPPR	NOZ Parental Only	0.359205
RPL35A	60S ribosomal protein L35a	P18077	Y34	IEGVY(1)AR	0.370393	0.418092
RPLP0;RPLP0P6	60S acidic ribosomal protein P0;60S acidic ribosomal protein P0-like	P05388;Q8NHW5	Y24;Y24	IIQLLDDY(1)PK	0.258587	0.304677
RPS3	40S ribosomal protein S3	P23396	Y120	RACY(1)GVLR	NOZ Parental Only	NOZ Parental Only
RPS6KA1	Ribosomal protein S6 kinase alpha-1	Q15418	Y702	GAMAAT(0.016)Y(0.983)S(0.001)ALNSSKPTPQLKPIESSILAQR	NOZ Parental Only	NOZ Parental Only
SCAI	Protein SCAI	Q8N9R8	Y90	QWQS(0.309)Y(0.691)FGRT(0.278)FDVY(0.443)T(0.278)K	0.154125	0.0796094
SCRIB	Protein scribble homolog	Q14160	Y1268	GLQPLKLDY(1)R	NOZ Parental Only	NOZ Parental Only
SDC1	Syndecan-1	P18827	Y309	QANGGAYQKPTKQEEFY(1)A	0.330371	0.24111
SDC4	Syndecan-4	P31431	Y197	KAPTNEFY(1)A	0.388694	0.156889
SDCBP	Syntenin-1	O00560	Y91	PSSINY(1)MVAPVTGNDVGIR	0.288878	0.1313
SDCBP	Syntenin-1	O00560	Y4	SLY(1)PSLEDLK	0.36591	0.221749
SDCBP	Syntenin-1	O00560	Y46	VIQAQTAFSANPANPAILSEASAPIPHDGNLY(1)PR	0.45398	0.236093
SDCBP	Syntenin-1	O00560	Y50	LY(1)PELSQYMGLSLNEEEIR	NOZ Parental Only	0.0815975
SHB	SH2 domain-containing adapter protein B	Q15464	Y114	LDY(1)CGGSGEPGGVQR	0.383512	0.237002
SHB	SH2 domain-containing adapter protein B	Q15464	Y297	GIQLY(0.936)DT(0.064)PYEPEGQSVDSDSESTVSPR	0.456138	NOZ Parental Only
SLC12A7	Solute carrier family 12 member 7	Q9Y666	Y92	LANY(1)TNLSQGVVEHEEDEESR	0.196529	NOZ Parental Only
SLC1A5	Neutral amino acid transporter B(0)	Q15758	Y524	HY(1)RGPAGDATVASEK	0.408817	0.224645
SLC20A1	Sodium-dependent phosphate transporter 1	Q8WUM9	Y467	MDSYTS(0.064)Y(0.926)CNAVS(0.009)DLHSASEIDMSVK	0.281076	0.0447502
SLC20A1	Sodium-dependent phosphate transporter 1	Q8WUM9	Y388	DSGLY(1)KELLHK	0.336521	0.113517
SLC20A1	Sodium-dependent phosphate transporter 1	Q8WUM9	Y418	NNSY(1)TSYTMAICGMPLDSFR	NOZ Parental Only	NOZ Parental Only
SLC20A1	Sodium-dependent phosphate transporter 1	Q8WUM9	Y421	RNNSY(0.001)T(0.001)S(0.004)Y(0.991)T(0.004)MAICGMPLDSFR	NOZ Parental Only	0.0536238
SLC38A2	Sodium-coupled neutral amino acid transporter 2	Q96QD8	Y41	QAALKS(1)HY(1)ADVDPENQNFLLESNLGKK	0.328577	0.434104
SLC38A2	Sodium-coupled neutral amino acid transporter 2	Q96QD8	Y20	FSISPDEDSSS(0.004)Y(0.995)S(0.001)SNSDFNYSYPTK	0.380264	0.296517
SLC38A2	Sodium-coupled neutral amino acid transporter 2	Q96QD8	Y28	FSISPDEDSSSYSSNSDFNY(0.964)S(0.032)Y(0.004)PTK	0.44357	0.225041
SLC38A9	Sodium-coupled neutral amino acid transporter 9	Q8NBW4	Y98	ALIAPDHVVPAPEECY(0.008)VY(0.802)S(0.184)PLGS(0.005)AY(0.001)K	NOZ Parental Only	NOZ Parental Only
SLC4A2	Anion exchange protein 2	P04920	Y73	SYGEEDFEY(1)HR	NOZ Parental Only	NOZ Parental Only
SLC5A3	Sodium/myo-inositol cotransporter	P53794	Y631	EEGNPVASLGHSEAETPVDAY(0.996)S(0.004)NGQAALMGEK	0.295274	0.260839
SLC9A1	Sodium/hydrogen exchanger 1	P19634	Y577	SKEPQLIAFY(1)HK	0.391005	NOZ Parental Only
SLITRK6	SLIT and NTRK-like protein 6	Q9H5Y7	Y690	TTHHT(0.052)T(0.052)ERPS(0.321)AS(0.321)LY(0.254)EQHMVSPMVHVY(1)R	0.0538496	NOZ Parental Only
SLITRK6	SLIT and NTRK-like protein 6	Q9H5Y7	Y678	TTHHT(0.001)T(0.001)ERPS(0.001)AS(0.001)LY(0.997)EQHMVSPMVHVYR	0.0775369	NOZ Parental Only
SLITRK6	SLIT and NTRK-like protein 6	Q9H5Y7	Y820	NEY(1)FELK	0.0876561	0.0679397
SLITRK6	SLIT and NTRK-like protein 6	Q9H5Y7	Y756	TTNQSTEFLSFQDAS(0.005)S(0.024)LY(0.971)R	NOZ Parental Only	NOZ Parental Only
SLITRK6	SLIT and NTRK-like protein 6	Q9H5Y7	Y658	DNS(1)PVHLQY(0.987)S(0.008)MY(0.005)GHK	NOZ Parental Only	NOZ Parental Only
SLITRK6	SLIT and NTRK-like protein 6	Q9H5Y7	Y774	ELQQLGIT(0.005)EY(0.995)LRK	NOZ Parental Only	NOZ Parental Only
SLITRK6	SLIT and NTRK-like protein 6	Q9H5Y7	Y790	NIAQLQPDMEAHY(1)PGAHEELK	NOZ Parental Only	NOZ Parental Only
SLITRK6	SLIT and NTRK-like protein 6	Q9H5Y7	Y805	LMETLMY(0.994)S(0.006)RPR	NOZ Parental Only	NOZ Parental Only
SLK	STE20-like serine/threonine-protein kinase	Q9H2G2	Y1225	ISKFY(1)PIPSLHSTGS	NOZ Parental Only	NOZ Parental Only
SMC3	Structural maintenance of chromosomes protein 3	Q9UQE7	Y668	GALTGGY(0.911)Y(0.077)DT(0.011)R	NOZ Parental Only	NOZ Parental Only
SPINT1	Kunitz-type protease inhibitor 1	O43278	Y522	DFHGHHHHPPPTPASSTVSTTEDTEHLVY(0.971)NHT(0.023)T(0.006)RPL	NOZ Parental Only	NOZ Parental Only
SPRED1	Sprouty-related, EVH1 domain-containing protein 1	Q7Z699	Y187	RVY(0.996)MQS(0.004)QANQITFGQPGLDIQSR	0.170463	0.268686
SPRED1	Sprouty-related, EVH1 domain-containing protein 1	Q7Z699	Y292	KSDY(1)LYSCGDETK	0.184128	0.142392
SPRED1	Sprouty-related, EVH1 domain-containing protein 1	Q7Z699	Y261	YADY(1)RHPDMWK	0.247796	NOZ Parental Only
SPRED1	Sprouty-related, EVH1 domain-containing protein 1	Q7Z699	Y211	SMEY(1)VQR	0.288964	0.107103
SPRED1	Sprouty-related, EVH1 domain-containing protein 1	Q7Z699	Y294	KSDYLY(1)SCGDETK	0.378158	0.081543
SPRED1	Sprouty-related, EVH1 domain-containing protein 1	Q7Z699	Y168	DHLFQQETVVTSEPY(1)R	NOZ Parental Only	NOZ Parental Only
SPRED2	Sprouty-related, EVH1 domain-containing protein 2	Q7Z698	Y192	RIY(0.444)T(0.556)LGHLHDSYPTDHY(1)HLDQPMPR	0.0903383	NOZ Parental Only
SPRED2	Sprouty-related, EVH1 domain-containing protein 2	Q7Z698	Y178	IY(1)TLGHLHDSYPTDHYHLDQPMPR	0.129734	NOZ Parental Only
SPRED2	Sprouty-related, EVH1 domain-containing protein 2	Q7Z698	Y264	GEVPKHDY(0.996)NY(0.989)PY(0.014)VDSSDFGLGEDPK	0.137832	0.0618805
SPRED2	Sprouty-related, EVH1 domain-containing protein 2	Q7Z698	Y251	GKYPDPSEDADS(0.005)S(0.013)Y(0.983)VR	0.171087	0.186482
SPRY1	Protein sprouty homolog 1	O43609	Y89	THEIIPINVNNNY(1)EHR	NOZ Parental Only	NOZ Parental Only
SPTLC1	Serine palmitoyltransferase 1	O15269	Y82	DHPALNY(1)NIVSGPPSHK	0.398434	0.11298
STAM	Signal transducing adapter molecule 1	Q92783	Y381	LMNEDPMY(0.941)S(0.058)MYAK	NOZ Parental Only	NOZ Parental Only
STAT3	Signal transducer and activator of transcription 3	P40763	Y705	YCRPESQEHPEADPGSAAPY(1)LK	0.48902	0.316379
STEAP1	Metalloreductase STEAP1	Q9UHE8	Y27	RNLEEDDY(1)LHKDTGETSMLK	NOZ Parental Only	0.0423913
STMN3	Stathmin-3	Q9NZ72	Y138	LNY(1)KMELSK	NOZ Parental Only	NOZ Parental Only
STX12	Syntaxin-12	Q86Y82	Y9	SYGPLDMY(1)RNPGPSGPQLR	0.320525	NOZ Parental Only
STX4	Syntaxin-4	Q12846	Y251	NILSS(0.01)ADY(0.99)VERGQEHVK	0.248557	0.145571
STX4	Syntaxin-4	Q12846	Y115	AIEPQKEEADENY(1)NSVNTR	0.304544	0.147543
STX6	Syntaxin-6	O43752	Y140	QALLGDSGSQNWSTGT(0.001)T(0.005)DKY(0.994)GRLDR	0.296053	0.109828
SYT13	Synaptotagmin-13	Q7L8C5	Y97	PAVTAPEVINY(0.999)ADYS(0.001)LR	NOZ Parental Only	0.0943446
TGFBR2	TGF-beta receptor type-2	P37173	Y284	IFPYEEY(0.963)AS(0.037)WK	0.176148	NOZ Parental Only
TGFBR2	TGF-beta receptor type-2	P37173	Y424	Y(1)MAPEVLESR	0.362672	0.142721
TMEM132A	Transmembrane protein 132A	Q24JP5	Y1015	WVCEDMGLKDPEELRNY(1)MER	NOZ Parental Only	NOZ Parental Only
TMEM185B	Transmembrane protein 185B	Q9H7F4	Y337	Y(1)VPPPPKLNIDMPD	0.201111	NOZ Parental Only
TMEM30A	Cell cycle control protein 50A	Q9NV96	Y5	AMNY(1)NAKDEVDGGPPCAPGGTAK	0.28643	NOZ Parental Only
TMEM59	Transmembrane protein 59	Q9BXS4	Y291	LNRY(1)PASSLVVVR	NOZ Parental Only	NOZ Parental Only
TMEM9B	Transmembrane protein 9B	Q9NQ34	Y174	ANVLNKVEY(1)AQQR	NOZ Parental Only	0.344228
TNFRSF10A	Tumor necrosis factor receptor superfamily member 10A	O00220	Y409	AGTAGPGDALY(1)AMLMK	NOZ Parental Only	NOZ Parental Only
TNFRSF10B	Tumor necrosis factor receptor superfamily member 10B	O14763	Y383	DTLY(0.809)T(0.191)MLIK	NOZ Parental Only	NOZ Parental Only
TNFRSF10D	Tumor necrosis factor receptor superfamily member 10D	Q9UBN6	Y284	Y(0.999)LQPT(0.001)QVSEQEIQGQELAELTGVTVESPEEPQR	NOZ Parental Only	NOZ Parental Only
TNFRSF1A	Tumor necrosis factor receptor superfamily member 1A	P19438	Y401	EAQY(1)SMLATWR	0.41544	0.175474
TNFRSF21	Tumor necrosis factor receptor superfamily member 21	O75509	Y460	AY(1)AALQHWTIR	0.21703	0.105457
TNFRSF21	Tumor necrosis factor receptor superfamily member 21	O75509	Y409	WIY(0.989)Y(0.011)CNGHGIDILK	0.297318	NOZ Parental Only
TNFRSF21	Tumor necrosis factor receptor superfamily member 21	O75509	Y410	EKWIY(0.116)Y(0.884)CNGHGIDILK	0.305344	NOZ Parental Only
TPD52L2	Tumor protein D54	O43399	Y106	SWHDVQVSSAY(1)VK	NOZ Parental Only	0.40626
TRPV2	Transient receptor potential cation channel subfamily V member 2	Q9Y5S1	Y97	GVPEDLAGLPEY(0.886)LS(0.114)K	NOZ Parental Only	NOZ Parental Only
TRPV2	Transient receptor potential cation channel subfamily V member 2	Q9Y5S1	Y104	Y(1)LTDSEYTEGSTGK	NOZ Parental Only	NOZ Parental Only
TRPV2	Transient receptor potential cation channel subfamily V member 2	Q9Y5S1	Y110	YLTDSEY(0.982)T(0.018)EGSTGK	NOZ Parental Only	NOZ Parental Only
TTYH3	Protein tweety homolog 3	Q9C0H2	Y509	Y(1)LATSQPRPDSSGSH	0.376055	0.073316
TYK2	Non-receptor tyrosine-protein kinase TYK2	P29597	Y1055	AVPEGHEY(0.384)Y(0.616)R	NOZ Parental Only	NOZ Parental Only
TYRO3	Tyrosine-protein kinase receptor TYRO3	Q06418	Y686	KIYSGDY(0.001)Y(0.999)R	0.078574	NOZ Parental Only
TYRO3	Tyrosine-protein kinase receptor TYRO3	Q06418	Y681	KIY(0.927)S(0.073)GDY(0.31)Y(0.69)R	NOZ Parental Only	NOZ Parental Only
USP6NL	USP6 N-terminal-like protein	Q92738	Y632	GLAHPPS(0.143)Y(0.853)S(0.004)NPPVYHGNSPK	NOZ Parental Only	NOZ Parental Only
VTA1	Vacuolar protein sorting-associated protein VTA1 homolog	Q9NP79	Y278	Y(1)AGSALQYEDVSTAVQNLQK	0.289117	0.214065
VTI1B	Vesicle transport through interaction with t-SNAREs homolog 1B	Q9UEU0	Y112	Y(1)GIYAVENEHMNR	NOZ Parental Only	NOZ Parental Only
WBP1L	WW domain binding protein 1-like	Q9NX94	Y90	EAHNY(0.998)S(0.002)ALPFYFR	0.39901	0.179626
WWP2	NEDD4-like E3 ubiquitin-protein ligase WWP2	O00308	Y369	NY(1)EQWQSQR	0.416009	NOZ Parental Only
YIPF5	Protein YIPF5	Q969M3	Y42	QYAGY(1)DYSQQGR	NOZ Parental Only	0.30207
YWHAE	14-3-3 protein epsilon	P62258	Y131	Y(1)LAEFATGNDRK	NOZ Parental Only	NOZ Parental Only
ZDHHC5;ZDHHC8	Palmitoyltransferase ZDHHC5;Probable palmitoyltransferase ZDHHC8	Q9C0B5;Q9ULC8	Y711;Y761	KVSGVGGTTY(1)EISV	0.319185	0.3538
