# Supplementary material for: A Novel Gemcitabine-Resistant Gallbladder Cancer Model Provides Insights into Molecular Changes Occurring during Acquired Resistance
Source: Int J Mol Sci. 2023 Apr 14;24(8):7238. doi: 10.3390/ijms24087238 (PMC10139168; doi:10.3390/ijms24087238)
Supplement: Supplementary file 1 [file ijms-24-07238-s001.zip › Table S12.xlsx]

## Sheet: Table S12_Upregulated_BP
Table S12. Upregulated biological processes in NOZ GemR cells
Category	Term	Count	%	PValue	Genes	List Total	Pop Hits	Pop Total	Fold Enrichment	Bonferroni	Benjamini	FDR
GOTERM_BP_DIRECT	GO:0018108~peptidyl-tyrosine phosphorylation	7	11.4754	1.73048e-05	P16234, P29323, P00519, P07948, Q92630, Q9NR20, Q9H792	61	153	16792	12.5944	0.0110141	0.0110751	0.0108847
GOTERM_BP_DIRECT	GO:0030335~positive regulation of cell migration	7	11.4754	4.88808e-05	P16234, O43707, P17252, O00592, P07948, Q15746, Q9Y4H2	61	184	16792	10.4726	0.0308002	0.0156419	0.015373
GOTERM_BP_DIRECT	GO:0030032~lamellipodium assembly	4	6.55738	0.000181543	P16333, P18206, O94929, O43639	61	31	16792	35.5198	0.109701	0.0387292	0.0380635
GOTERM_BP_DIRECT	GO:0046777~protein autophosphorylation	6	9.83607	0.000368503	P16234, P00519, P05129, Q13315, P07948, Q9H792	61	172	16792	9.60274	0.210129	0.0474407	0.0466253
GOTERM_BP_DIRECT	GO:0006930~substrate-dependent cell migration, cell extension	3	4.91803	0.000444757	P16333, Q14247, O60890	61	9	16792	91.7596	0.247766	0.0474407	0.0466253
GOTERM_BP_DIRECT	GO:0060020~Bergmann glial cell differentiation	3	4.91803	0.000444757	P00519, P08670, O14495	61	9	16792	91.7596	0.247766	0.0474407	0.0466253
GOTERM_BP_DIRECT	GO:0030838~positive regulation of actin filament polymerization	4	6.55738	0.000553093	P16333, Q14247, O43639, Q96J84	61	45	16792	24.4692	0.298179	0.0505685	0.0496993
GOTERM_BP_DIRECT	GO:0007155~cell adhesion	8	13.1148	0.00120428	O60711, P18206, Q93052, Q14511, P17252, O00592, Q14254, Q9NQ25	61	459	16792	4.79789	0.537544	0.0909815	0.0894177
GOTERM_BP_DIRECT	GO:0045725~positive regulation of glycogen biosynthetic process	3	4.91803	0.00127943	Q9Y4H2, Q92630, P35568	61	15	16792	55.0557	0.559285	0.0909815	0.0894177
GOTERM_BP_DIRECT	GO:2000249~regulation of actin cytoskeleton reorganization	3	4.91803	0.0018515	P16234, P00519, Q9NRX4	61	18	16792	45.8798	0.694578	0.118496	0.116459
GOTERM_BP_DIRECT	GO:0007010~cytoskeleton organization	5	8.19672	0.00261571	Q14511, O95425, Q6ZV73, O94929, P68371	61	161	16792	8.54903	0.812925	0.152187	0.149571
GOTERM_BP_DIRECT	GO:0048013~ephrin receptor signaling pathway	4	6.55738	0.00359601	P16333, P29323, P07948, O43639	61	86	16792	12.8037	0.9003	0.190206	0.186937
GOTERM_BP_DIRECT	GO:0043547~positive regulation of GTPase activity	8	13.1148	0.003879	P16333, Q52LW3, P16234, Q6ZV73, Q9Y4H2, O60890, O43639, P35568	61	565	16792	3.89775	0.916873	0.190206	0.186937
GOTERM_BP_DIRECT	GO:0031032~actomyosin structure organization	3	4.91803	0.00416076	Q9H4G0, Q15417, P35579	61	27	16792	30.5865	0.93064	0.190206	0.186937
GOTERM_BP_DIRECT	GO:0043552~positive regulation of phosphatidylinositol 3-kinase activity	3	4.91803	0.00546184	P16234, P07948, P35568	61	31	16792	26.6399	0.969958	0.225234	0.221363
GOTERM_BP_DIRECT	GO:0006468~protein phosphorylation	7	11.4754	0.00563086	P05129, Q13315, P17252, P07948, Q15746, Q92630, P42685	61	456	16792	4.22577	0.973054	0.225234	0.221363
GOTERM_BP_DIRECT	GO:0036493~positive regulation of translation in response to endoplasmic reticulum stress	2	3.27869	0.0071337	P16333, O43639	61	2	16792	275.279	0.989765	0.268563	0.263947
GOTERM_BP_DIRECT	GO:0038083~peptidyl-tyrosine autophosphorylation	3	4.91803	0.00897516	P00519, P07948, P42685	61	40	16792	20.6459	0.99688	0.310742	0.305401
GOTERM_BP_DIRECT	GO:0070527~platelet aggregation	3	4.91803	0.0094139	P16234, P18206, P35579	61	41	16792	20.1423	0.99765	0.310742	0.305401
GOTERM_BP_DIRECT	GO:0030155~regulation of cell adhesion	3	4.91803	0.0103195	P00519, Q8WWI1, O14974	61	43	16792	19.2055	0.998691	0.310742	0.305401
GOTERM_BP_DIRECT	GO:0006470~protein dephosphorylation	4	6.55738	0.0103425	O14495, P23467, Q9NRX4, O14974	61	126	16792	8.73901	0.998711	0.310742	0.305401
GOTERM_BP_DIRECT	GO:0006740~NADPH regeneration	2	3.27869	0.0106818	Q13423, P11413	61	3	16792	183.519	0.998965	0.310742	0.305401
GOTERM_BP_DIRECT	GO:0030036~actin cytoskeleton organization	4	6.55738	0.011254	P00519, Q6ZV73, O60890, O94929	61	130	16792	8.47011	0.999285	0.313156	0.307773
GOTERM_BP_DIRECT	GO:0036092~phosphatidylinositol-3-phosphate biosynthetic process	3	4.91803	0.0132568	Q13315, Q9Y4H2, P35568	61	49	16792	16.8538	0.999805	0.353513	0.347437
GOTERM_BP_DIRECT	GO:0071395~cellular response to jasmonic acid stimulus	2	3.27869	0.0142174	P52895, Q04828	61	4	16792	137.639	0.999895	0.363964	0.357709
GOTERM_BP_DIRECT	GO:0098609~cell-cell adhesion	5	8.19672	0.0159622	Q9H4G0, Q14247, Q15417, Q6IBS0, Q09666	61	271	16792	5.07894	0.999966	0.391515	0.384786
GOTERM_BP_DIRECT	GO:1903898~negative regulation of PERK-mediated unfolded protein response	2	3.27869	0.0177405	P16333, O43639	61	5	16792	110.111	0.999989	0.391515	0.384786
GOTERM_BP_DIRECT	GO:1990441~negative regulation of transcription from RNA polymerase II promoter in response to endoplasmic reticulum stress	2	3.27869	0.0177405	P16333, O43639	61	5	16792	110.111	0.999989	0.391515	0.384786
GOTERM_BP_DIRECT	GO:1903912~negative regulation of endoplasmic reticulum stress-induced eIF2 alpha phosphorylation	2	3.27869	0.0177405	P16333, O43639	61	5	16792	110.111	0.999989	0.391515	0.384786
GOTERM_BP_DIRECT	GO:0001933~negative regulation of protein phosphorylation	3	4.91803	0.0200735	P07948, O14495, Q96J84	61	61	16792	13.5383	0.999998	0.428234	0.420874
GOTERM_BP_DIRECT	GO:0090330~regulation of platelet aggregation	2	3.27869	0.0212513	P17252, P07948	61	6	16792	91.7596	0.999999	0.438737	0.431196
GOTERM_BP_DIRECT	GO:0016477~cell migration	4	6.55738	0.0236017	P00519, O00592, O43639, Q9H792	61	172	16792	6.40183	1	0.463359	0.455395
GOTERM_BP_DIRECT	GO:1901799~negative regulation of proteasomal protein catabolic process	2	3.27869	0.0247498	P05129, O60890	61	7	16792	78.6511	1	0.463359	0.455395
GOTERM_BP_DIRECT	GO:0008284~positive regulation of cell proliferation	6	9.83607	0.02523	P16234, P52895, P07948, Q9Y4H2, Q6S5L8, P35568	61	466	16792	3.54436	1	0.463359	0.455395
GOTERM_BP_DIRECT	GO:0030855~epithelial cell differentiation	3	4.91803	0.0259548	P52895, Q15417, Q04828	61	70	16792	11.7977	1	0.463359	0.455395
GOTERM_BP_DIRECT	GO:0007172~signal complex assembly	2	3.27869	0.0282359	P16333, O43639	61	8	16792	68.8197	1	0.463359	0.455395
GOTERM_BP_DIRECT	GO:0006975~DNA damage induced protein phosphorylation	2	3.27869	0.0282359	P00519, Q13315	61	8	16792	68.8197	1	0.463359	0.455395
GOTERM_BP_DIRECT	GO:0044597~daunorubicin metabolic process	2	3.27869	0.0282359	P52895, Q04828	61	8	16792	68.8197	1	0.463359	0.455395
GOTERM_BP_DIRECT	GO:0044598~doxorubicin metabolic process	2	3.27869	0.0282359	P52895, Q04828	61	8	16792	68.8197	1	0.463359	0.455395
GOTERM_BP_DIRECT	GO:0014066~regulation of phosphatidylinositol 3-kinase signaling	3	4.91803	0.0316949	P16234, Q9Y4H2, P35568	61	78	16792	10.5876	1	0.47196	0.463848
GOTERM_BP_DIRECT	GO:0032000~positive regulation of fatty acid beta-oxidation	2	3.27869	0.0317098	Q9Y4H2, P35568	61	9	16792	61.173	1	0.47196	0.463848
GOTERM_BP_DIRECT	GO:0042448~progesterone metabolic process	2	3.27869	0.0317098	P52895, Q04828	61	9	16792	61.173	1	0.47196	0.463848
GOTERM_BP_DIRECT	GO:0010907~positive regulation of glucose metabolic process	2	3.27869	0.0317098	Q9Y4H2, P35568	61	9	16792	61.173	1	0.47196	0.463848
GOTERM_BP_DIRECT	GO:0051272~positive regulation of cellular component movement	2	3.27869	0.0351715	O43707, P07948	61	10	16792	55.0557	1	0.489342	0.480932
GOTERM_BP_DIRECT	GO:0072015~glomerular visceral epithelial cell development	2	3.27869	0.0351715	Q12965, O00592	61	10	16792	55.0557	1	0.489342	0.480932
GOTERM_BP_DIRECT	GO:1902237~positive regulation of endoplasmic reticulum stress-induced intrinsic apoptotic signaling pathway	2	3.27869	0.0351715	P16333, O43639	61	10	16792	55.0557	1	0.489342	0.480932
GOTERM_BP_DIRECT	GO:0006928~movement of cell or subcellular component	3	4.91803	0.0378854	P18206, P08670, P68371	61	86	16792	9.60274	1	0.494349	0.485852
GOTERM_BP_DIRECT	GO:0006974~cellular response to DNA damage stimulus	4	6.55738	0.0382839	P00519, Q13315, P07948, Q92630	61	208	16792	5.29382	1	0.494349	0.485852
GOTERM_BP_DIRECT	GO:0050707~regulation of cytokine secretion	2	3.27869	0.038621	Q9HCL2, P07948	61	11	16792	50.0507	1	0.494349	0.485852
GOTERM_BP_DIRECT	GO:0033628~regulation of cell adhesion mediated by integrin	2	3.27869	0.038621	O60711, P07948	61	11	16792	50.0507	1	0.494349	0.485852
GOTERM_BP_DIRECT	GO:0010976~positive regulation of neuron projection development	3	4.91803	0.0403169	P16333, P07948, Q6IBS0	61	89	16792	9.27906	1	0.505938	0.497242
GOTERM_BP_DIRECT	GO:0046854~phosphatidylinositol phosphorylation	3	4.91803	0.0444971	P16234, Q9Y4H2, P35568	61	94	16792	8.78549	1	0.528143	0.519066
GOTERM_BP_DIRECT	GO:0030516~regulation of axon extension	2	3.27869	0.0454837	Q14247, P00519	61	13	16792	42.3506	1	0.528143	0.519066
GOTERM_BP_DIRECT	GO:0060996~dendritic spine development	2	3.27869	0.0454837	P29323, O43639	61	13	16792	42.3506	1	0.528143	0.519066
GOTERM_BP_DIRECT	GO:0001525~angiogenesis	4	6.55738	0.0455029	P29323, P17252, P23467, P35579	61	223	16792	4.93773	1	0.528143	0.519066
GOTERM_BP_DIRECT	GO:0007169~transmembrane receptor protein tyrosine kinase signaling pathway	3	4.91803	0.0462125	P07948, Q6S5L8, P42685	61	96	16792	8.60246	1	0.528143	0.519066
GOTERM_BP_DIRECT	GO:0030889~negative regulation of B cell proliferation	2	3.27869	0.0488969	Q13315, P07948	61	14	16792	39.3255	1	0.549018	0.539582
GOTERM_BP_DIRECT	GO:0016337~single organismal cell-cell adhesion	3	4.91803	0.0506059	Q8WWI1, Q96J84, Q9H7M9	61	101	16792	8.17659	1	0.55841	0.548812
GOTERM_BP_DIRECT	GO:0022408~negative regulation of cell-cell adhesion	2	3.27869	0.0522982	P00519, O00592	61	15	16792	36.7038	1	0.558977	0.549369
GOTERM_BP_DIRECT	GO:0002576~platelet degranulation	3	4.91803	0.0524041	P18206, O43707, P07948	61	103	16792	8.01783	1	0.558977	0.549369
GOTERM_BP_DIRECT	GO:0007165~signal transduction	9	14.7541	0.0534229	O60711, Q14511, Q13315, P07948, Q9Y4H2, O60890, O14974, O43639, P35568	61	1161	16792	2.13394	1	0.560502	0.550869
GOTERM_BP_DIRECT	GO:0048015~phosphatidylinositol-mediated signaling	3	4.91803	0.0551438	P16234, Q9Y4H2, P35568	61	106	16792	7.79091	1	0.569226	0.559443
GOTERM_BP_DIRECT	GO:0007067~mitotic nuclear division	4	6.55738	0.0589223	Q5FBB7, Q14511, P00519, O14974	61	248	16792	4.43998	1	0.590648	0.580497
GOTERM_BP_DIRECT	GO:0030048~actin filament-based movement	2	3.27869	0.0590648	Q12965, P35579	61	17	16792	32.3857	1	0.590648	0.580497
GOTERM_BP_DIRECT	GO:0042267~natural killer cell mediated cytotoxicity	2	3.27869	0.0624303	P68371, Q9NQ25	61	18	16792	30.5865	1	0.614699	0.604134
GOTERM_BP_DIRECT	GO:0030168~platelet activation	3	4.91803	0.0636561	P05129, P17252, P07948	61	115	16792	7.18118	1	0.617271	0.606662
GOTERM_BP_DIRECT	GO:0050900~leukocyte migration	3	4.91803	0.0705635	O00592, P07948, P35579	61	122	16792	6.76915	1	0.67404	0.662455
GOTERM_BP_DIRECT	GO:0018105~peptidyl-serine phosphorylation	3	4.91803	0.0735963	P05129, Q13315, P17252	61	125	16792	6.60669	1	0.692671	0.680766
GOTERM_BP_DIRECT	GO:0038096~Fc-gamma receptor signaling pathway involved in phagocytosis	3	4.91803	0.0756413	P16333, P00519, P07948	61	127	16792	6.50265	1	0.7016	0.689542
GOTERM_BP_DIRECT	GO:0033137~negative regulation of peptidyl-serine phosphorylation	2	3.27869	0.079081	P16333, O43639	61	23	16792	23.9373	1	0.723027	0.7106
GOTERM_BP_DIRECT	GO:0030041~actin filament polymerization	2	3.27869	0.0889315	Q14247, P00519	61	26	16792	21.1753	1	0.794319	0.780667
GOTERM_BP_DIRECT	GO:0008360~regulation of cell shape	3	4.91803	0.0893609	Q6ZV73, Q9NP74, P35579	61	140	16792	5.89883	1	0.794319	0.780667
GOTERM_BP_DIRECT	GO:0016032~viral process	4	6.55738	0.0913106	P16234, P08670, Q6VY07, P07948	61	299	16792	3.68266	1	0.800531	0.786772
GOTERM_BP_DIRECT	GO:0045931~positive regulation of mitotic cell cycle	2	3.27869	0.0954409	P00519, P17252	61	28	16792	19.6628	1	0.825435	0.811248
GOTERM_BP_DIRECT	GO:0048008~platelet-derived growth factor receptor signaling pathway	2	3.27869	0.0986784	P16234, Q12965	61	29	16792	18.9847	1	0.842056	0.827583
