# Supplementary material for: A Novel Gemcitabine-Resistant Gallbladder Cancer Model Provides Insights into Molecular Changes Occurring during Acquired Resistance
Source: Int J Mol Sci. 2023 Apr 14;24(8):7238. doi: 10.3390/ijms24087238 (PMC10139168; doi:10.3390/ijms24087238)
Supplement: Supplementary file 1 [file ijms-24-07238-s001.zip › Table S13.xlsx]

## Sheet: Table S13_Downregulated_BP
Table S13. Downregulated biological processes in NOZ GemR cells
Category	Term	Count	%	PValue	Genes	List Total	Pop Hits	Pop Total	Fold Enrichment	Bonferroni	Benjamini	FDR
GOTERM_BP_DIRECT	GO:0007156~homophilic cell adhesion via plasma membrane adhesion molecules	26	12.3223	1.76593e-21	Q14126, Q9Y5G0, Q9Y5G2, Q9NQS3, Q9Y5G1, Q9Y5G8, Q9Y5G7, Q9Y5G9, Q9Y5G4, Q9Y5G3, Q9Y5G6, Q92692, Q9Y5G5, Q14517, Q9Y5H1, Q9Y5H0, Q9Y5H3, Q9Y5H2, Q9Y5F7, Q9Y5F6, Q9Y5F9, Q9Y5F8, Q9Y5H4, Q9UN71, O60330, Q9UN70	196	158	16792	14.0982	2.84668e-18	2.84668e-18	2.80076e-18
GOTERM_BP_DIRECT	GO:0018108~peptidyl-tyrosine phosphorylation	16	7.58294	2.99442e-10	P54764, Q15303, P07900, Q12866, P54760, P04626, P30530, Q86YV5, Q05397, Q06418, P11362, O60674, P08581, Q01973, P00533, P29317	196	153	16792	8.95932	4.827e-07	2.4135e-07	2.37458e-07
GOTERM_BP_DIRECT	GO:0007165~signal transduction	39	18.4834	4.80903e-09	P08758, P07900, Q15418, P19174, P29692, Q8WUM9, O00220, P31431, Q06418, P08581, Q92692, Q9NWQ8, Q8NFJ5, O14786, O14763, O14964, Q15464, O75509, P40763, Q96B67, P04049, Q15303, O15551, P04626, P14923, Q9NQ34, Q9H6X2, P30530, Q7Z736, P19438, P21359, O60674, Q96RT1, Q9UQE7, P15260, Q9C0H5, Q92783, P00533, Q9UBN6	196	1161	16792	2.87792	7.75212e-06	2.58405e-06	2.54237e-06
GOTERM_BP_DIRECT	GO:0038128~ERBB2 signaling pathway	8	3.79147	2.37934e-07	Q15303, P62993, P07900, Q96RT1, P04626, P01116, P00533, P01111	196	38	16792	18.0365	0.000383477	8.14193e-05	8.01061e-05
GOTERM_BP_DIRECT	GO:0007173~epidermal growth factor receptor signaling pathway	9	4.2654	2.52541e-07	P62993, P22681, Q96RT1, P19174, Q9NWQ8, P01116, P00533, Q05397, P01111	196	56	16792	13.769	0.000407014	8.14193e-05	8.01061e-05
GOTERM_BP_DIRECT	GO:0006950~response to stress	9	4.2654	4.98224e-07	Q14568, Q9UJM3, P07900, O15264, Q58FF8, P00533, P08238, Q58FF7, Q58FF6	196	61	16792	12.6403	0.000802814	0.000126236	0.0001242
GOTERM_BP_DIRECT	GO:1903543~positive regulation of exosomal secretion	6	2.8436	5.4817e-07	P18827, O00560, Q8WUM4, Q92783, O14964, P31431	196	15	16792	34.2694	0.000883259	0.000126236	0.0001242
GOTERM_BP_DIRECT	GO:0071260~cellular response to mechanical stimulus	9	4.2654	1.6302e-06	P19438, Q96QD8, P63252, P27361, O95817, O00220, P00533, O14763, P19634	196	71	16792	10.86	0.00262443	0.000310558	0.000305549
GOTERM_BP_DIRECT	GO:0042127~regulation of cell proliferation	13	6.16114	1.73389e-06	Q13873, P29597, O43399, O00220, P14923, P78504, Q05397, P19438, O60674, P37173, O14763, Q9UBN6, O75509	196	185	16792	6.0203	0.00279113	0.000310558	0.000305549
GOTERM_BP_DIRECT	GO:0016337~single organismal cell-cell adhesion	10	4.73934	2.6558e-06	Q9Y446, Q99569, Q14517, Q14160, P14923, P00533, Q9NQS3, Q96J84, O60716, O75581	196	101	16792	8.48252	0.00427201	0.000428115	0.00042121
GOTERM_BP_DIRECT	GO:0042060~wound healing	9	4.2654	4.06304e-06	P04049, P21359, Q14160, P37173, Q96PD2, P04626, P18827, P00533, P31431	196	80	16792	9.63827	0.00652823	0.00059542	0.000585817
GOTERM_BP_DIRECT	GO:0016477~cell migration	12	5.6872	5.41647e-06	Q15303, P11362, P29597, Q14517, O60674, Q14160, P19174, P18827, P14923, P29317, P31431, P19634	196	172	16792	5.97722	0.00869337	0.000727613	0.000715877
GOTERM_BP_DIRECT	GO:1903553~positive regulation of extracellular exosome assembly	4	1.89573	6.11622e-06	P18827, O00560, Q8WUM4, P31431	196	4	16792	85.6735	0.00981093	0.000758411	0.000746179
GOTERM_BP_DIRECT	GO:0000165~MAPK cascade	14	6.63507	1.22064e-05	P04049, Q15303, P04626, O15264, P27361, Q7Z699, Q05397, P11362, P62993, P21359, O60674, P01116, P00533, P01111	196	262	16792	4.57797	0.0194845	0.00140548	0.00138281
GOTERM_BP_DIRECT	GO:0046777~protein autophosphorylation	11	5.21327	3.32562e-05	Q9H2G2, P54764, Q15303, P11362, Q06418, O60674, P54760, P04626, P00533, Q08345, Q05397	196	172	16792	5.47912	0.0521981	0.00357393	0.00351628
GOTERM_BP_DIRECT	GO:0042059~negative regulation of epidermal growth factor receptor signaling pathway	6	2.8436	5.64492e-05	O43609, P62993, P22681, P00533, Q92783, O14964	196	36	16792	14.2789	0.086981	0.00568725	0.00559552
GOTERM_BP_DIRECT	GO:0008625~extrinsic apoptotic signaling pathway via death domain receptors	6	2.8436	7.37577e-05	P19438, P21359, O95817, O00220, O14763, Q9UBN6	196	38	16792	13.5274	0.112105	0.00699397	0.00688116
GOTERM_BP_DIRECT	GO:0038083~peptidyl-tyrosine autophosphorylation	6	2.8436	9.48894e-05	Q15303, P29597, O60674, P27361, Q08345, Q05397	196	40	16792	12.851	0.141844	0.00849787	0.00836081
GOTERM_BP_DIRECT	GO:0007169~transmembrane receptor protein tyrosine kinase signaling pathway	8	3.79147	0.000127424	Q15303, P29597, P08581, P04626, Q01973, Q9NWQ8, P00533, Q08345	196	96	16792	7.13946	0.185695	0.0103607	0.0101936
GOTERM_BP_DIRECT	GO:0032496~response to lipopolysaccharide	10	4.73934	0.000128544	P19438, O60674, Q96RT1, P46531, O00220, P09543, O14763, P25116, Q9UBN6, O75509	196	164	16792	5.22399	0.187165	0.0103607	0.0101936
GOTERM_BP_DIRECT	GO:0000186~activation of MAPKK activity	6	2.8436	0.000186839	P04049, O60674, Q9ULH0, P19174, P00533, P25116	196	46	16792	11.1748	0.26008	0.0137553	0.0135334
GOTERM_BP_DIRECT	GO:0048010~vascular endothelial growth factor receptor signaling pathway	7	3.31754	0.000187727	Q13873, P07900, O15264, O14786, P30530, Q05397, Q15464	196	72	16792	8.32937	0.261138	0.0137553	0.0135334
GOTERM_BP_DIRECT	GO:0042981~regulation of apoptotic process	11	5.21327	0.000197399	Q9H2G2, P04049, P19438, P39687, P23396, O60674, O00220, O14763, O75197, Q9UBN6, O75509	196	213	16792	4.42445	0.272571	0.0138351	0.013612
GOTERM_BP_DIRECT	GO:0046718~viral entry into host cell	7	3.31754	0.00033441	Q06418, O00308, Q92692, Q15758, Q14118, Q96J02, P30530	196	80	16792	7.49643	0.416762	0.0217548	0.021404
GOTERM_BP_DIRECT	GO:0098609~cell-cell adhesion	12	5.6872	0.000337389	Q9H2G2, Q15149, P22681, P78344, P29692, O95817, Q8NFJ5, O00560, P04075, P29317, P62258, P08238	196	271	16792	3.79366	0.419556	0.0217548	0.021404
GOTERM_BP_DIRECT	GO:0051250~negative regulation of lymphocyte activation	3	1.4218	0.000399427	Q06418, Q12866, P30530	196	3	16792	85.6735	0.474815	0.0247645	0.0243651
GOTERM_BP_DIRECT	GO:0022011~myelination in peripheral nervous system	4	1.89573	0.000510769	Q86SQ4, P21359, Q8TEW0, Q14118	196	14	16792	24.4781	0.561138	0.0304948	0.0300029
GOTERM_BP_DIRECT	GO:0014068~positive regulation of phosphatidylinositol 3-kinase signaling	6	2.8436	0.00094235	Q15303, P11362, P22681, O60674, Q05397, P25116	196	65	16792	7.90832	0.781241	0.0539786	0.0531079
GOTERM_BP_DIRECT	GO:0007155~cell adhesion	15	7.109	0.000971078	P54764, Q14126, Q14517, P54760, P14923, Q9NQS3, Q08345, O60716, Q9Y5F7, Q06418, Q96RT1, Q92692, Q9UN71, P43121, Q9UN70	196	459	16792	2.79979	0.79115	0.0539786	0.0531079
GOTERM_BP_DIRECT	GO:0007265~Ras protein signal transduction	6	2.8436	0.00131783	P62993, P21359, Q13393, O00560, P01116, P01111	196	70	16792	7.34344	0.880656	0.0708116	0.0696694
GOTERM_BP_DIRECT	GO:1901016~regulation of potassium ion transmembrane transporter activity	3	1.4218	0.00195166	O00308, Q96PU5, P62258	196	6	16792	42.8367	0.957111	0.101486	0.0998493
GOTERM_BP_DIRECT	GO:0014066~regulation of phosphatidylinositol 3-kinase signaling	6	2.8436	0.00213353	Q15303, P11362, P62993, P04626, P27361, P00533	196	78	16792	6.59027	0.968029	0.107477	0.105743
GOTERM_BP_DIRECT	GO:0008543~fibroblast growth factor receptor signaling pathway	6	2.8436	0.00265678	P11362, P62993, P22681, P27361, Q7Z698, Q7Z699	196	82	16792	6.26879	0.986274	0.12978	0.127687
GOTERM_BP_DIRECT	GO:0030307~positive regulation of cell growth	6	2.8436	0.00295064	Q15418, P04626, P78344, O00560, P00533, P19634	196	84	16792	6.11953	0.991464	0.139895	0.137639
GOTERM_BP_DIRECT	GO:0060396~growth hormone receptor signaling pathway	3	1.4218	0.0035877	O60674, Q05397, P40763	196	8	16792	32.1276	0.996954	0.160111	0.157528
GOTERM_BP_DIRECT	GO:0042698~ovulation cycle	3	1.4218	0.0035877	Q06418, P00533, P30530	196	8	16792	32.1276	0.996954	0.160111	0.157528
GOTERM_BP_DIRECT	GO:0001934~positive regulation of protein phosphorylation	7	3.31754	0.00367499	Q15303, O75955, P04626, P27361, P01116, P00533, Q05397	196	127	16792	4.72216	0.997355	0.160111	0.157528
GOTERM_BP_DIRECT	GO:2000145~regulation of cell motility	4	1.89573	0.00407933	P04049, Q15303, P04626, P00533	196	28	16792	12.2391	0.998625	0.17305	0.170259
GOTERM_BP_DIRECT	GO:0043524~negative regulation of neuron apoptotic process	7	3.31754	0.00443899	Q06418, O60674, P01116, O14786, P30530, P08238, P25116	196	132	16792	4.54329	0.999232	0.179978	0.177075
GOTERM_BP_DIRECT	GO:0060068~vagina development	3	1.4218	0.0045776	Q06418, Q12866, P30530	196	9	16792	28.5578	0.999386	0.179978	0.177075
GOTERM_BP_DIRECT	GO:2000737~negative regulation of stem cell differentiation	3	1.4218	0.0045776	P46531, P78504, P40763	196	9	16792	28.5578	0.999386	0.179978	0.177075
GOTERM_BP_DIRECT	GO:0046854~phosphatidylinositol phosphorylation	6	2.8436	0.00478132	Q9BTU6, Q15303, P11362, P62993, P04626, P00533	196	94	16792	5.46852	0.999559	0.183511	0.180552
GOTERM_BP_DIRECT	GO:0006457~protein folding	8	3.79147	0.00511526	Q14568, P07900, P62937, O95817, Q58FF8, P08238, Q58FF7, Q58FF6	196	180	16792	3.80771	0.999743	0.189355	0.186301
GOTERM_BP_DIRECT	GO:0036258~multivesicular body assembly	4	1.89573	0.00545647	Q8WUM4, Q92783, O14964, Q9NP79	196	31	16792	11.0546	0.999852	0.189355	0.186301
GOTERM_BP_DIRECT	GO:0019058~viral life cycle	4	1.89573	0.00545647	P62937, Q96PU5, Q8WUM4, Q9NP79	196	31	16792	11.0546	0.999852	0.189355	0.186301
GOTERM_BP_DIRECT	GO:0007507~heart development	8	3.79147	0.00559041	P04049, Q15303, P21359, P37173, P04626, P78344, P46531, P50238	196	183	16792	3.74529	0.999881	0.189355	0.186301
GOTERM_BP_DIRECT	GO:0032940~secretion by cell	3	1.4218	0.00567844	Q06418, Q12866, P30530	196	10	16792	25.702	0.999897	0.189355	0.186301
GOTERM_BP_DIRECT	GO:0033160~positive regulation of protein import into nucleus, translocation	3	1.4218	0.00567844	P07900, O60674, P08238	196	10	16792	25.702	0.999897	0.189355	0.186301
GOTERM_BP_DIRECT	GO:0030335~positive regulation of cell migration	8	3.79147	0.00575583	O60674, P46531, P43121, O00560, Q12846, P00533, Q05397, P25116	196	184	16792	3.72493	0.999909	0.189355	0.186301
GOTERM_BP_DIRECT	GO:0070830~bicellular tight junction assembly	4	1.89573	0.00597008	Q8N4S9, O15551, Q8TEW0, Q16625	196	32	16792	10.7092	0.999936	0.192475	0.189371
GOTERM_BP_DIRECT	GO:0043491~protein kinase B signaling	4	1.89573	0.00651165	Q06418, Q12866, P29317, P30530	196	33	16792	10.3847	0.999973	0.198053	0.194858
GOTERM_BP_DIRECT	GO:1902042~negative regulation of extrinsic apoptotic signaling pathway via death domain receptors	4	1.89573	0.00651165	Q8WZ73, P04049, O00220, O14763	196	33	16792	10.3847	0.999973	0.198053	0.194858
GOTERM_BP_DIRECT	GO:0071364~cellular response to epidermal growth factor stimulus	4	1.89573	0.00651165	Q9UJM3, P04626, P19174, P00533	196	33	16792	10.3847	0.999973	0.198053	0.194858
GOTERM_BP_DIRECT	GO:0003181~atrioventricular valve morphogenesis	3	1.4218	0.00688753	Q13873, P37173, P46531	196	11	16792	23.3655	0.999985	0.198262	0.195065
GOTERM_BP_DIRECT	GO:0032495~response to muramyl dipeptide	3	1.4218	0.00688753	Q96RT1, P46531, P78504	196	11	16792	23.3655	0.999985	0.198262	0.195065
GOTERM_BP_DIRECT	GO:0007175~negative regulation of epidermal growth factor-activated receptor activity	3	1.4218	0.00688753	Q9UJM3, P22681, Q8NFJ5	196	11	16792	23.3655	0.999985	0.198262	0.195065
GOTERM_BP_DIRECT	GO:0001764~neuron migration	6	2.8436	0.007597	P11362, P07900, O14786, P62258, P30530, Q05397	196	105	16792	4.89563	0.999995	0.213258	0.209818
GOTERM_BP_DIRECT	GO:0086091~regulation of heart rate by cardiac conduction	4	1.89573	0.00768016	Q14126, P63252, P14923, P62258	196	35	16792	9.79125	0.999996	0.213258	0.209818
GOTERM_BP_DIRECT	GO:0060444~branching involved in mammary gland duct morphogenesis	3	1.4218	0.00820222	P29317, O75197, Q08345	196	12	16792	21.4184	0.999998	0.213258	0.209818
GOTERM_BP_DIRECT	GO:0060306~regulation of membrane repolarization	3	1.4218	0.00820222	P63252, Q96PU5, P62258	196	12	16792	21.4184	0.999998	0.213258	0.209818
GOTERM_BP_DIRECT	GO:0001779~natural killer cell differentiation	3	1.4218	0.00820222	Q06418, Q12866, P30530	196	12	16792	21.4184	0.999998	0.213258	0.209818
GOTERM_BP_DIRECT	GO:2000010~positive regulation of protein localization to cell surface	3	1.4218	0.00820222	Q15303, Q12846, P08238	196	12	16792	21.4184	0.999998	0.213258	0.209818
GOTERM_BP_DIRECT	GO:0034332~adherens junction organization	4	1.89573	0.00896465	Q92692, P14923, Q9NQS3, O60716	196	37	16792	9.262	1	0.229381	0.225681
GOTERM_BP_DIRECT	GO:0097296~activation of cysteine-type endopeptidase activity involved in apoptotic signaling pathway	3	1.4218	0.00961994	O60674, O00220, O14763	196	13	16792	19.7708	1	0.232203	0.228458
GOTERM_BP_DIRECT	GO:0060334~regulation of interferon-gamma-mediated signaling pathway	3	1.4218	0.00961994	O60674, P15260, P08238	196	13	16792	19.7708	1	0.232203	0.228458
GOTERM_BP_DIRECT	GO:0034446~substrate adhesion-dependent cell spreading	4	1.89573	0.00965113	Q06418, Q12866, Q9H6X2, P30530	196	38	16792	9.01826	1	0.232203	0.228458
GOTERM_BP_DIRECT	GO:0001657~ureteric bud development	4	1.89573	0.00965113	P11362, O43609, P18827, P31431	196	38	16792	9.01826	1	0.232203	0.228458
GOTERM_BP_DIRECT	GO:0030168~platelet activation	6	2.8436	0.0110108	P04049, Q06418, Q12866, P27361, P30530, P25116	196	115	16792	4.46992	1	0.260021	0.255827
GOTERM_BP_DIRECT	GO:0010801~negative regulation of peptidyl-threonine phosphorylation	3	1.4218	0.0111381	Q8TEW0, Q7Z698, Q7Z699	196	14	16792	18.3586	1	0.260021	0.255827
GOTERM_BP_DIRECT	GO:1900034~regulation of cellular response to heat	5	2.36967	0.0112912	P07900, P27361, O95817, P62258, P08238	196	75	16792	5.71156	1	0.260021	0.255827
GOTERM_BP_DIRECT	GO:0033209~tumor necrosis factor-mediated signaling pathway	6	2.8436	0.0122105	P19438, O60674, O00220, O14763, Q9UBN6, O75509	196	118	16792	4.35628	1	0.277229	0.272757
GOTERM_BP_DIRECT	GO:0090002~establishment of protein localization to plasma membrane	4	1.89573	0.0126976	Q9Y446, P19438, O75955, P14923	196	42	16792	8.15938	1	0.277837	0.273356
GOTERM_BP_DIRECT	GO:0060397~JAK-STAT cascade involved in growth hormone signaling pathway	3	1.4218	0.0127543	O60674, P27361, P40763	196	15	16792	17.1347	1	0.277837	0.273356
GOTERM_BP_DIRECT	GO:0043277~apoptotic cell clearance	3	1.4218	0.0127543	Q06418, Q12866, P30530	196	15	16792	17.1347	1	0.277837	0.273356
GOTERM_BP_DIRECT	GO:0045429~positive regulation of nitric oxide biosynthetic process	4	1.89573	0.0135354	P07900, O60674, P00533, P08238	196	43	16792	7.96963	1	0.29092	0.286228
GOTERM_BP_DIRECT	GO:0050900~leukocyte migration	6	2.8436	0.0139438	P62993, Q12866, P62937, P19174, P01116, P01111	196	122	16792	4.21345	1	0.295756	0.290985
GOTERM_BP_DIRECT	GO:0023014~signal transduction by protein phosphorylation	4	1.89573	0.0144039	Q9H2G2, Q13873, Q06418, P37173	196	44	16792	7.7885	1	0.301547	0.296684
GOTERM_BP_DIRECT	GO:0006915~apoptotic process	14	6.63507	0.015292	Q9H2G2, P04049, P23396, Q15418, P27361, O00220, Q96J02, Q8WZ73, O60674, P37173, Q8WUM4, O14763, Q15464, O75509	196	567	16792	2.11539	1	0.316034	0.310937
GOTERM_BP_DIRECT	GO:0006919~activation of cysteine-type endopeptidase activity involved in apoptotic process	5	2.36967	0.0158987	O60674, O00220, O14763, P25116, Q92688	196	83	16792	5.16105	1	0.321104	0.315924
GOTERM_BP_DIRECT	GO:1902041~regulation of extrinsic apoptotic signaling pathway via death domain receptors	3	1.4218	0.0162708	O00220, Q12846, O14763	196	17	16792	15.1188	1	0.321104	0.315924
GOTERM_BP_DIRECT	GO:0051893~regulation of focal adhesion assembly	3	1.4218	0.0162708	Q9H2G2, Q05397, P19634	196	17	16792	15.1188	1	0.321104	0.315924
GOTERM_BP_DIRECT	GO:0038096~Fc-gamma receptor signaling pathway involved in phagocytosis	6	2.8436	0.0163341	P62993, P07900, P19174, P27361, P08238, Q05397	196	127	16792	4.04757	1	0.321104	0.315924
GOTERM_BP_DIRECT	GO:0043066~negative regulation of apoptotic process	12	5.6872	0.0174764	P08758, P04049, Q15303, P22681, Q15418, O95817, P00533, Q96J02, Q05397, Q9UBN6, P19634, P40763	196	455	16792	2.25952	1	0.339422	0.333947
GOTERM_BP_DIRECT	GO:0048013~ephrin receptor signaling pathway	5	2.36967	0.0178899	P54764, P54760, O00560, P29317, Q05397	196	86	16792	4.98102	1	0.343315	0.337778
GOTERM_BP_DIRECT	GO:0045807~positive regulation of endocytosis	3	1.4218	0.0181663	O75955, Q96PU5, Q86YT6	196	18	16792	14.2789	1	0.344519	0.338963
GOTERM_BP_DIRECT	GO:0051493~regulation of cytoskeleton organization	3	1.4218	0.0201503	P27361, Q05397, Q9NZ72	196	19	16792	13.5274	1	0.377701	0.371609
GOTERM_BP_DIRECT	GO:0008284~positive regulation of cell proliferation	12	5.6872	0.0205404	Q15303, P11362, P37173, P46531, O00560, P01116, Q12846, P00533, O75197, Q05397, P25116, P40763	196	466	16792	2.20618	1	0.380588	0.37445
GOTERM_BP_DIRECT	GO:0021897~forebrain astrocyte development	2	0.947867	0.0230912	P21359, P01116	196	2	16792	85.6735	1	0.418236	0.41149
GOTERM_BP_DIRECT	GO:1902728~positive regulation of growth factor dependent skeletal muscle satellite cell proliferation	2	0.947867	0.0230912	O60674, P40763	196	2	16792	85.6735	1	0.418236	0.41149
GOTERM_BP_DIRECT	GO:0045727~positive regulation of translation	4	1.89573	0.0236231	P38919, P04626, P78344, P27361	196	53	16792	6.46592	1	0.423117	0.416292
GOTERM_BP_DIRECT	GO:0060045~positive regulation of cardiac muscle cell proliferation	3	1.4218	0.0266099	Q15303, P11362, P46531	196	22	16792	11.6827	1	0.471376	0.463773
GOTERM_BP_DIRECT	GO:0021987~cerebral cortex development	4	1.89573	0.0272604	Q96QD8, P21359, P62258, O75581	196	56	16792	6.11953	1	0.474363	0.466712
GOTERM_BP_DIRECT	GO:0007409~axonogenesis	5	2.36967	0.0273671	O75955, Q8TEW0, P46531, P09543, Q9H5Y7	196	98	16792	4.3711	1	0.474363	0.466712
GOTERM_BP_DIRECT	GO:0048278~vesicle docking	3	1.4218	0.028925	Q86Y82, O43752, Q12846	196	23	16792	11.1748	1	0.496034	0.488033
GOTERM_BP_DIRECT	GO:0043406~positive regulation of MAP kinase activity	4	1.89573	0.0311789	P11362, P04626, P01116, P00533	196	59	16792	5.80837	1	0.504659	0.49652
GOTERM_BP_DIRECT	GO:0048870~cell motility	3	1.4218	0.0313175	Q13393, P29317, Q05397	196	24	16792	10.7092	1	0.504659	0.49652
GOTERM_BP_DIRECT	GO:0007422~peripheral nervous system development	3	1.4218	0.0313175	P53794, P21359, P04626	196	24	16792	10.7092	1	0.504659	0.49652
GOTERM_BP_DIRECT	GO:0043547~positive regulation of GTPase activity	13	6.16114	0.0325107	Q9UJM3, Q15303, P49795, P04626, Q6IAA8, Q05397, Q99569, P11362, P62993, P21359, O60674, Q9C0H5, P00533	196	565	16792	1.97125	1	0.504659	0.49652
GOTERM_BP_DIRECT	GO:0006954~inflammatory response	10	4.73934	0.0329131	P19438, P18827, O00220, Q96J02, O14763, P29317, P30530, P25116, Q9UBN6, O75509	196	379	16792	2.26051	1	0.504659	0.49652
GOTERM_BP_DIRECT	GO:0003333~amino acid transmembrane transport	3	1.4218	0.0337853	Q96QD8, Q15758, Q8NBW4	196	25	16792	10.2808	1	0.504659	0.49652
GOTERM_BP_DIRECT	GO:0002181~cytoplasmic translation	3	1.4218	0.0337853	P18077, Q8NHW5, P05388	196	25	16792	10.2808	1	0.504659	0.49652
GOTERM_BP_DIRECT	GO:0048709~oligodendrocyte differentiation	3	1.4218	0.0337853	P04626, P46531, P09543	196	25	16792	10.2808	1	0.504659	0.49652
GOTERM_BP_DIRECT	GO:0001947~heart looping	4	1.89573	0.0339466	P37173, P46531, Q3SXY8, Q86YT6	196	61	16792	5.61793	1	0.504659	0.49652
GOTERM_BP_DIRECT	GO:0009967~positive regulation of signal transduction	4	1.89573	0.0339466	P62993, Q9NWQ8, Q92783, Q15464	196	61	16792	5.61793	1	0.504659	0.49652
GOTERM_BP_DIRECT	GO:0090311~regulation of protein deacetylation	2	0.947867	0.034437	Q7Z698, Q7Z699	196	3	16792	57.1156	1	0.504659	0.49652
GOTERM_BP_DIRECT	GO:0021885~forebrain cell migration	2	0.947867	0.034437	Q06418, P30530	196	3	16792	57.1156	1	0.504659	0.49652
GOTERM_BP_DIRECT	GO:0022414~reproductive process	2	0.947867	0.034437	P58335, Q9H6X2	196	3	16792	57.1156	1	0.504659	0.49652
GOTERM_BP_DIRECT	GO:0035021~negative regulation of Rac protein signal transduction	2	0.947867	0.034437	P21359, Q9NZ72	196	3	16792	57.1156	1	0.504659	0.49652
GOTERM_BP_DIRECT	GO:1903551~regulation of extracellular exosome assembly	2	0.947867	0.034437	Q8WUM4, Q92783	196	3	16792	57.1156	1	0.504659	0.49652
GOTERM_BP_DIRECT	GO:0072017~distal tubule development	2	0.947867	0.034437	P46531, P78504	196	3	16792	57.1156	1	0.504659	0.49652
GOTERM_BP_DIRECT	GO:0048015~phosphatidylinositol-mediated signaling	5	2.36967	0.0350754	Q15303, P11362, P62993, P04626, P00533	196	106	16792	4.0412	1	0.509384	0.501168
GOTERM_BP_DIRECT	GO:0002053~positive regulation of mesenchymal cell proliferation	3	1.4218	0.0363263	P11362, P37173, O75197	196	26	16792	9.8854	1	0.52284	0.514407
GOTERM_BP_DIRECT	GO:0007411~axon guidance	6	2.8436	0.0381232	P62993, P27361, P01116, O14786, Q05397, P01111	196	159	16792	3.23296	1	0.543847	0.535075
GOTERM_BP_DIRECT	GO:0014065~phosphatidylinositol 3-kinase signaling	3	1.4218	0.0389386	Q06418, P21359, P04626	196	27	16792	9.51927	1	0.550605	0.541724
GOTERM_BP_DIRECT	GO:0043087~regulation of GTPase activity	4	1.89573	0.039851	P54764, P21359, Q05397, Q9NZ72	196	65	16792	5.27221	1	0.554075	0.545139
GOTERM_BP_DIRECT	GO:0043123~positive regulation of I-kappaB kinase/NF-kappaB signaling	6	2.8436	0.0398714	P19438, P29692, Q8WUM9, O14763, Q9NQ34, P25116	196	161	16792	3.1928	1	0.554075	0.545139
GOTERM_BP_DIRECT	GO:0007166~cell surface receptor signaling pathway	8	3.79147	0.0411754	Q86SQ4, P22681, P08581, Q12866, P04626, O00220, P00533, O14763	196	274	16792	2.50142	1	0.567305	0.558155
GOTERM_BP_DIRECT	GO:0060412~ventricular septum morphogenesis	3	1.4218	0.0443688	Q13873, P37173, P46531	196	29	16792	8.86277	1	0.591576	0.582034
GOTERM_BP_DIRECT	GO:0007219~Notch signaling pathway	5	2.36967	0.0451068	P37173, P46531, Q96J02, Q86YT6, P78504	196	115	16792	3.72493	1	0.591576	0.582034
GOTERM_BP_DIRECT	GO:0070988~demethylation	2	0.947867	0.0456518	Q16850, P16435	196	4	16792	42.8367	1	0.591576	0.582034
GOTERM_BP_DIRECT	GO:0003186~tricuspid valve morphogenesis	2	0.947867	0.0456518	Q13873, P37173	196	4	16792	42.8367	1	0.591576	0.582034
GOTERM_BP_DIRECT	GO:0007260~tyrosine phosphorylation of STAT protein	2	0.947867	0.0456518	O60674, P25116	196	4	16792	42.8367	1	0.591576	0.582034
GOTERM_BP_DIRECT	GO:0002159~desmosome assembly	2	0.947867	0.0456518	Q9Y446, P14923	196	4	16792	42.8367	1	0.591576	0.582034
GOTERM_BP_DIRECT	GO:0035556~intracellular signal transduction	10	4.73934	0.0460819	P04049, P39687, P29597, O60674, Q15418, P19174, O15264, Q9NWQ8, O00560, P62258	196	403	16792	2.12589	1	0.591576	0.582034
GOTERM_BP_DIRECT	GO:0001525~angiogenesis	7	3.31754	0.0461066	P11362, P54760, P43121, O14786, P78504, Q05397, Q15464	196	223	16792	2.6893	1	0.591576	0.582034
GOTERM_BP_DIRECT	GO:0043154~negative regulation of cysteine-type endopeptidase activity involved in apoptotic process	4	1.89573	0.0462398	P04049, Q15418, P62258, P16435	196	69	16792	4.96658	1	0.591576	0.582034
GOTERM_BP_DIRECT	GO:0021915~neural tube development	3	1.4218	0.047183	P21359, P46531, P29317	196	30	16792	8.56735	1	0.59889	0.58923
GOTERM_BP_DIRECT	GO:0045765~regulation of angiogenesis	3	1.4218	0.0500607	P21359, P04626, P29317	196	31	16792	8.29098	1	0.630452	0.620283
GOTERM_BP_DIRECT	GO:0001974~blood vessel remodeling	3	1.4218	0.0530001	Q13873, P78504, P30530	196	32	16792	8.03189	1	0.658466	0.647845
GOTERM_BP_DIRECT	GO:0050729~positive regulation of inflammatory response	4	1.89573	0.0531021	P19438, O60674, O15264, P00533	196	73	16792	4.69444	1	0.658466	0.647845
GOTERM_BP_DIRECT	GO:0001889~liver development	4	1.89573	0.0548901	P21359, Q86X29, P46531, P01116	196	74	16792	4.631	1	0.6725	0.661653
GOTERM_BP_DIRECT	GO:0010634~positive regulation of epithelial cell migration	3	1.4218	0.0559993	Q13873, P37173, P19174	196	33	16792	7.7885	1	0.6725	0.661653
GOTERM_BP_DIRECT	GO:0010718~positive regulation of epithelial to mesenchymal transition	3	1.4218	0.0559993	P37173, P46531, O00560	196	33	16792	7.7885	1	0.6725	0.661653
GOTERM_BP_DIRECT	GO:0045747~positive regulation of Notch signaling pathway	3	1.4218	0.0559993	P46531, P78504, P40763	196	33	16792	7.7885	1	0.6725	0.661653
GOTERM_BP_DIRECT	GO:0007262~STAT protein import into nucleus	2	0.947867	0.056737	O60674, P25116	196	5	16792	34.2694	1	0.6725	0.661653
GOTERM_BP_DIRECT	GO:0044332~Wnt signaling pathway involved in dorsal/ventral axis specification	2	0.947867	0.056737	O75197, O75581	196	5	16792	34.2694	1	0.6725	0.661653
GOTERM_BP_DIRECT	GO:0001843~neural tube closure	4	1.89573	0.0604248	Q14160, O43278, P31431, O75581	196	77	16792	4.45057	1	0.706325	0.694932
GOTERM_BP_DIRECT	GO:0016032~viral process	8	3.79147	0.060467	P19438, P62993, Q14160, P19174, P27361, P29317, P62258, P40763	196	299	16792	2.29227	1	0.706325	0.694932
GOTERM_BP_DIRECT	GO:0050918~positive chemotaxis	3	1.4218	0.0621704	P08581, Q14160, O14786	196	35	16792	7.34344	1	0.720998	0.709369
GOTERM_BP_DIRECT	GO:0008283~cell proliferation	9	4.2654	0.0631266	Q9UEU0, P04049, Q15303, P08581, Q14160, P04626, P50238, P00533, P40763	196	366	16792	2.10672	1	0.726858	0.715135
GOTERM_BP_DIRECT	GO:1901998~toxin transport	3	1.4218	0.0653388	P58335, O14786, O75581	196	36	16792	7.13946	1	0.74675	0.734706
GOTERM_BP_DIRECT	GO:0001701~in utero embryonic development	6	2.8436	0.0672476	P11362, Q9ULH0, P37173, P19174, P46531, Q86YT6	196	187	16792	2.74888	1	0.74675	0.734706
GOTERM_BP_DIRECT	GO:0043535~regulation of blood vessel endothelial cell migration	2	0.947867	0.0676941	P21359, P29317	196	6	16792	28.5578	1	0.74675	0.734706
GOTERM_BP_DIRECT	GO:0086073~bundle of His cell-Purkinje myocyte adhesion involved in cell communication	2	0.947867	0.0676941	Q14126, P14923	196	6	16792	28.5578	1	0.74675	0.734706
GOTERM_BP_DIRECT	GO:0060440~trachea formation	2	0.947867	0.0676941	P37173, P27361	196	6	16792	28.5578	1	0.74675	0.734706
GOTERM_BP_DIRECT	GO:0034605~cellular response to heat	3	1.4218	0.0685602	P21359, Q5XXA6, Q9NZM1	196	37	16792	6.9465	1	0.74675	0.734706
GOTERM_BP_DIRECT	GO:0042130~negative regulation of T cell proliferation	3	1.4218	0.0685602	P31431, O75509, Q9H992	196	37	16792	6.9465	1	0.74675	0.734706
GOTERM_BP_DIRECT	GO:0045597~positive regulation of cell differentiation	3	1.4218	0.0685602	O60674, Q15418, P08238	196	37	16792	6.9465	1	0.74675	0.734706
GOTERM_BP_DIRECT	GO:0006914~autophagy	5	2.36967	0.0694731	Q9BXS4, P49795, Q92783, O14964, Q9NP79	196	133	16792	3.22081	1	0.751615	0.739492
GOTERM_BP_DIRECT	GO:0007420~brain development	6	2.8436	0.0709431	P84074, Q13873, P21359, P37173, O95817, O60716	196	190	16792	2.70548	1	0.762402	0.750105
GOTERM_BP_DIRECT	GO:0001568~blood vessel development	3	1.4218	0.0718329	P37173, Q86YT6, Q9H6X2	196	38	16792	6.76369	1	0.766852	0.754484
GOTERM_BP_DIRECT	GO:0006413~translational initiation	5	2.36967	0.0756492	P23396, P78344, P18077, Q14152, P05388	196	137	16792	3.12677	1	0.801149	0.788227
GOTERM_BP_DIRECT	GO:0003344~pericardium morphogenesis	2	0.947867	0.0785245	P46531, O75581	196	7	16792	24.4781	1	0.801149	0.788227
GOTERM_BP_DIRECT	GO:0060982~coronary artery morphogenesis	2	0.947867	0.0785245	P46531, O14786	196	7	16792	24.4781	1	0.801149	0.788227
GOTERM_BP_DIRECT	GO:0045762~positive regulation of adenylate cyclase activity	2	0.947867	0.0785245	P84074, P21359	196	7	16792	24.4781	1	0.801149	0.788227
GOTERM_BP_DIRECT	GO:0033194~response to hydroperoxide	2	0.947867	0.0785245	O60674, Q12846	196	7	16792	24.4781	1	0.801149	0.788227
GOTERM_BP_DIRECT	GO:0048842~positive regulation of axon extension involved in axon guidance	2	0.947867	0.0785245	Q13873, O14786	196	7	16792	24.4781	1	0.801149	0.788227
GOTERM_BP_DIRECT	GO:0071679~commissural neuron axon guidance	2	0.947867	0.0785245	Q14118, O14786	196	7	16792	24.4781	1	0.801149	0.788227
GOTERM_BP_DIRECT	GO:0007595~lactation	3	1.4218	0.0854055	Q15303, Q08345, P05388	196	42	16792	6.11953	1	0.865872	0.851906
GOTERM_BP_DIRECT	GO:0071550~death-inducing signaling complex assembly	2	0.947867	0.0892297	P04049, P19438	196	8	16792	21.4184	1	0.871748	0.857687
GOTERM_BP_DIRECT	GO:0048708~astrocyte differentiation	2	0.947867	0.0892297	P46531, P40763	196	8	16792	21.4184	1	0.871748	0.857687
GOTERM_BP_DIRECT	GO:0071236~cellular response to antibiotic	2	0.947867	0.0892297	P50238, P19634	196	8	16792	21.4184	1	0.871748	0.857687
GOTERM_BP_DIRECT	GO:0060042~retina morphogenesis in camera-type eye	2	0.947867	0.0892297	Q9NQS3, O75197	196	8	16792	21.4184	1	0.871748	0.857687
GOTERM_BP_DIRECT	GO:0019064~fusion of virus membrane with host plasma membrane	2	0.947867	0.0892297	P62937, Q92692	196	8	16792	21.4184	1	0.871748	0.857687
GOTERM_BP_DIRECT	GO:0002011~morphogenesis of an epithelial sheet	2	0.947867	0.0892297	Q14118, P78504	196	8	16792	21.4184	1	0.871748	0.857687
GOTERM_BP_DIRECT	GO:0008285~negative regulation of cell proliferation	9	4.2654	0.0911433	P04049, Q15303, O43609, O60674, P46531, O14964, Q08345, P25116, P40763	196	396	16792	1.94712	1	0.88192	0.867695
GOTERM_BP_DIRECT	GO:0007179~transforming growth factor beta receptor signaling pathway	4	1.89573	0.0917168	P22681, Q8TEW0, P37173, Q05397	196	92	16792	3.72493	1	0.88192	0.867695
GOTERM_BP_DIRECT	GO:0043434~response to peptide hormone	3	1.4218	0.0924593	Q14118, O75197, O75581	196	44	16792	5.84137	1	0.88192	0.867695
GOTERM_BP_DIRECT	GO:0061025~membrane fusion	3	1.4218	0.0924593	Q9UEU0, Q86Y82, Q12846	196	44	16792	5.84137	1	0.88192	0.867695
GOTERM_BP_DIRECT	GO:1902476~chloride transmembrane transport	4	1.89573	0.0940034	Q9Y666, P04920, Q5XXA6, Q9C0H2	196	93	16792	3.68488	1	0.891374	0.876997
GOTERM_BP_DIRECT	GO:0042552~myelination	3	1.4218	0.0996759	Q86SQ4, P04626, O75509	196	46	16792	5.5874	1	0.898859	0.884361
GOTERM_BP_DIRECT	GO:0090244~Wnt signaling pathway involved in somitogenesis	2	0.947867	0.0998113	P49795, O75581	196	9	16792	19.0385	1	0.898859	0.884361
GOTERM_BP_DIRECT	GO:0007167~enzyme linked receptor protein signaling pathway	2	0.947867	0.0998113	O60674, P04626	196	9	16792	19.0385	1	0.898859	0.884361
GOTERM_BP_DIRECT	GO:0048012~hepatocyte growth factor receptor signaling pathway	2	0.947867	0.0998113	P08581, O14786	196	9	16792	19.0385	1	0.898859	0.884361
GOTERM_BP_DIRECT	GO:0060670~branching involved in labyrinthine layer morphogenesis	2	0.947867	0.0998113	P62993, O43278	196	9	16792	19.0385	1	0.898859	0.884361
GOTERM_BP_DIRECT	GO:2001223~negative regulation of neuron migration	2	0.947867	0.0998113	Q15303, P40763	196	9	16792	19.0385	1	0.898859	0.884361
GOTERM_BP_DIRECT	GO:0009651~response to salt stress	2	0.947867	0.0998113	P07900, P08238	196	9	16792	19.0385	1	0.898859	0.884361
GOTERM_BP_DIRECT	GO:0042473~outer ear morphogenesis	2	0.947867	0.0998113	P11362, P27361	196	9	16792	19.0385	1	0.898859	0.884361
GOTERM_BP_DIRECT	GO:0061314~Notch signaling involved in heart development	2	0.947867	0.0998113	P46531, P78504	196	9	16792	19.0385	1	0.898859	0.884361
