# Supplementary material for: A Novel Gemcitabine-Resistant Gallbladder Cancer Model Provides Insights into Molecular Changes Occurring during Acquired Resistance
Source: Int J Mol Sci. 2023 Apr 14;24(8):7238. doi: 10.3390/ijms24087238 (PMC10139168; doi:10.3390/ijms24087238)
Supplement: Supplementary file 1 [file ijms-24-07238-s001.zip › Table S14.xlsx]

## Sheet: NOZ GemR_Up
Table S14. List of kinases with hyperphosphorylated phosphosites in NOZ GemR cells
Uniprot ID	Symbol	Name	Phosphosites	Upstream regulation *	Effects on modified protein *
P00519	ABL1	Tyrosine-protein kinase ABL1	Y185	Phosphorylated by SRC-type Tyr-kinases (Fyn; Lyn)
			Y226	Phosphorylated by autocatalysis	cell motility, induced
			Y393	Phosphorylated by autocatalysis and SRC-type Tyr-kinases	cell growth, altered
Q92630	DYRK2	Dual specificity tyrosine-phosphorylation-regulated kinase 2	Y382	Phosphorylated by autocatalysis
Q9NR20	DYRK4	Dual specificity tyrosine-phosphorylation-regulated kinase 4	Y264	Phosphorylated by autocatalysis	enzymatic activity, induced
P29323	EPHB2	Ephrin type-B receptor 2	Y780
			Y577
			Y584
P42685	FRK	Tyrosine-protein kinase FRK	Y46
P07948	LYN	Tyrosine-protein kinase Lyn	Y32
			Y194
			Y397	Phosphorylated by autocatalysis	enzymatic activity, induced
Q15746	MYLK	Myosin light chain kinase, smooth muscle	Y611	Phosphorylated by ABL1
P16234	PDGFRA	Platelet-derived growth factor receptor alpha	Y742	Phosphorylated by autocatalysis	molecular association, regulation
			Y768	Phosphorylated by autocatalysis
			Y762	Phosphorylated by autocatalysis	enzymatic activity, induced
			Y849	Phosphorylated by autocatalysis	enzymatic activity, induced
			Y1018	Phosphorylated by autocatalysis	molecular association, regulation
Q9H792	PEAK1	Pseudopodium-enriched atypical kinase 1	Y635		cell motility, induced
P17252	PRKCA	Protein kinase C alpha type	Y195
P05129	PRKCG	Protein kinase C gamma type	Y195
* From PhosphositePlus (www.phosphosite.org). Blank cells indicate that no information is available.

## Sheet: NOZ parental_Up
Table S14. List of kinases with hyperphosphorylated phosphosites in NOZ parental cells
Uniprot ID	Symbol	Name	Phosphosites	Upstream regulation *	Effects on modified protein *
P30530	AXL	Tyrosine-protein kinase receptor UFO	Y481
			Y634
			Y643
			Y779	Phosphorylated by autocatalysis	activity, induced
Q13873	BMPR2	Bone morphogenetic protein receptor type-2	Y247
			Y546
			Y708
			Y825
Q08345	DDR1	Epithelial discoidin domain-containing receptor 1	Y513	Phosphorylated by autocatalysis	activity, induced
			Y520	Phosphorylated by autocatalysis	activity, induced
			Y796	Phosphorylated by autocatalysis	activity, induced
			Y797	Phosphorylated by autocatalysis	activity, induced
P00533	EGFR	Epidermal growth factor receptor	Y727
			Y869
			Y998	Phosphorylated by autocatalysis
			Y1138
			Y1197	Phosphorylated by autocatalysis	activity, induced
Q15303	ERBB4	Receptor tyrosine-protein kinase erbB-4	Y733
P29317	EPHA2	Ephrin type-A receptor 2	Y628
			Y694
			Y930		activity, induced
			Y960
P54764	EPHA4	Ephrin type-A receptor 4	Y596	Phosphorylated by autocatalysis	enzymatic activity, induced
P54760	EPHB4	Ephrin type-B receptor 4	Y574
			Y581
			Y590		enzymatic activity, induced
			Y774
			Y906
			Y987
P04626	ERBB2	Receptor tyrosine-protein kinase erbB-2	Y735
P11362	FGFR1	Fibroblast growth factor receptor 1	Y583	Phosphorylated by autocatalysis
O60674	JAK2	Tyrosine-protein kinase JAK2	Y1007	Phosphorylated by autocatalysis	activity, induced
O15264	MAPK13	Mitogen-activated protein kinase 13	Y182	Phosphorylated by MAP2K3, MAP2K4, MAP2K6 and MAP2K7	enzymatic activity, induced
P27361	MAPK3	Mitogen-activated protein kinase 3	Y204	Phosphotylated by MAP2K1 and MAP2K2	activity, induced
Q12866	MERTK	Tyrosine-protein kinase Mer	Y549
			Y749	Phosphorylated by autocatalysis	enzymatic activity, induced
			Y754	Phosphorylated by autocatalysis	enzymatic activity, induced
P08581	MET	Hepatocyte growth factor receptor	Y1003
			Y1230
			Y1234	Phosphorylated by autocatalysis	activity, induced
			Y1235	Phosphorylated by autocatalysis	activity, induced
			Y1365
Q9BTU6	PI4K2A	Phosphatidylinositol 4-kinase type 2-alpha	Y18
			Y465
Q86YV5	PRAG1	Inactive tyrosine-protein kinase PRAG1	Y413	Phosphorylated by CSK (C-terminal Src kinase)
Q05397	PTK2	Focal adhesion kinase 1	Y570
P04049	RAF1	RAF proto-oncogene serine/threonine-protein kinase	Y232
Q01973	ROR1	Inactive tyrosine-protein kinase transmembrane receptor ROR1	Y828
Q15418	RPS6KA1	Ribosomal protein S6 kinase alpha-1	Y702
Q9H2G2	SLK	STE20-like serine/threonine-protein kinase	Y1225
P29597	TYK2	Non-receptor tyrosine-protein kinase TYK2	Y1055	Phosphorylated by autocatalysis	enzymatic activity, induced
Q06418	TYRO3	Tyrosine-protein kinase receptor TYRO3	Y681	Phosphorylated by autocatalysis
			Y686	Phosphorylated by autocatalysis
* From PhosphositePlus (www.phosphosite.org). Blank cells indicate that no information is available.
