# Supplementary material for: A Novel Gemcitabine-Resistant Gallbladder Cancer Model Provides Insights into Molecular Changes Occurring during Acquired Resistance
Source: Int J Mol Sci. 2023 Apr 14;24(8):7238. doi: 10.3390/ijms24087238 (PMC10139168; doi:10.3390/ijms24087238)
Supplement: Supplementary file 1 [file ijms-24-07238-s001.zip › Table S2.xlsx]

## Sheet: DEGs NOZ GemR_NOZ
Table S2. List of coding and non-coding DEGs in NOZ GemR compared to parental cells (p-Value < 0.01, Fold-change ≥3 )
ID	1 Avg (log2)	2 Avg (log2)	Fold Change	P-value	FDR P-value	Gene Symbol	Description	Group
TC19002714.hg.1	13.95	6.14	225.09	0.0002	0.0306	CGB; CGB5	chorionic gonadotropin, beta polypeptide; chorionic gonadotropin, beta polypeptide 5	Coding
TC19002715.hg.1	14.43	6.7	211.14	0.0004	0.0361	CGB8; CGB; CGB5	chorionic gonadotropin, beta polypeptide 8; chorionic gonadotropin, beta polypeptide; chorionic gonadotropin, beta polypeptide 5	Coding
TC05001816.hg.1	14.27	6.97	157.05	1.04e-06	0.0072	SPOCK1	sparc/osteonectin, cwcv and kazal-like domains proteoglycan (testican) 1	Coding
TC19000723.hg.1	13.46	6.32	140.82	0.0002	0.0298	CGB5; CGB; CGB8	chorionic gonadotropin, beta polypeptide 5; chorionic gonadotropin, beta polypeptide; chorionic gonadotropin, beta polypeptide 8	Coding
TC17000809.hg.1	11.31	4.82	90.26	1.37e-05	0.0115	LINC01497	long intergenic non-protein coding RNA 1497	Coding
TC17002338.hg.1	10.57	4.18	83.47	8.97e-06	0.0101			NonCoding
TC07002911.hg.1	11.89	6.05	57.05	0.0013	0.0552			NonCoding
TC09001653.hg.1	11.46	6.01	43.62	0.0012	0.0533	PTGES	prostaglandin E synthase	Coding
TC05001909.hg.1	11.06	5.76	39.41	3.33e-05	0.016	DPYSL3	dihydropyrimidinase-like 3	Coding
TC09000398.hg.1	9.94	4.7	37.86	1.73e-05	0.0116	DAPK1	death-associated protein kinase 1	Coding
TC10000986.hg.1	11.84	6.82	32.25	0.0003	0.0316	AKR1C2	aldo-keto reductase family 1, member C2	Coding
TC07001606.hg.1	10.05	5.05	31.97	9.75e-08	0.0033	SAMD9L	sterile alpha motif domain containing 9-like	Coding
TC10001576.hg.1	11.33	6.38	31.05	0.0089	0.1192	LOXL4	lysyl oxidase-like 4	Coding
TC19002716.hg.1	9.23	4.35	29.41	0.001	0.0495	CGB1; CGB2	chorionic gonadotropin, beta polypeptide 1; chorionic gonadotropin, beta polypeptide 2	Coding
TC19002527.hg.1	10.88	6.24	24.85	0.0056	0.0952			NonCoding
TC09002626.hg.1	8.61	3.99	24.55	0.0004	0.0359			NonCoding
TC05000412.hg.1	13.19	8.65	23.35	1.63e-05	0.0115	VCAN	versican	Coding
TC19001644.hg.1	10.88	6.35	23.07	0.0059	0.0978	LOC645553	uncharacterized LOC645553	Coding
TC03001651.hg.1	9.79	5.26	23.07	0.0002	0.0267	CCDC80	coiled-coil domain containing 80	Coding
TC05001381.hg.1	8.53	4.01	22.8	6.43e-05	0.0193	ACTBL2	actin, beta-like 2	Coding
TC10000309.hg.1	9.52	5.02	22.54	4.37e-05	0.017	ANXA8L1; ANXA8	annexin A8-like 1; annexin A8	Coding
TC0X001278.hg.1	8.78	4.33	21.82	6.66e-05	0.0197	CHRDL1	chordin-like 1	Coding
TC08001402.hg.1	11.73	7.3	21.63	4.63e-05	0.0176			Coding
TC10002623.hg.1	8.38	3.98	21.13	0.0008	0.0466			NonCoding
TC08001864.hg.1	9.13	4.74	21.04	3.77e-05	0.0167	RBPMS	RNA binding protein with multiple splicing	NonCoding
TC19001704.hg.1	10.77	6.4	20.65	0.0001	0.0241	LHB	luteinizing hormone beta polypeptide	Coding
TC10000314.hg.1	9.28	4.92	20.64	3.62e-05	0.0167	ANXA8; ANXA8L1	annexin A8; annexin A8-like 1	Coding
TC0X000427.hg.1	8.17	3.83	20.16	0.0002	0.0287	P2RY10	purinergic receptor P2Y, G-protein coupled, 10	Coding
TC01000261.hg.1	14.43	10.14	19.61	0.0033	0.0768	CDA	cytidine deaminase	Coding
TC10002963.hg.1	9.2	4.95	19.12	1.93e-05	0.0126	ANXA8; ANXA8L1	annexin A8; annexin A8-like 1	Coding
TC01003847.hg.1	8.95	4.72	18.76	0.0002	0.0278	DUSP10	dual specificity phosphatase 10	Coding
TC07003336.hg.1	8.72	4.55	17.96	6.21e-06	0.0094	CDK14	cyclin-dependent kinase 14	Coding
TC03000131.hg.1	8.6	4.44	17.9	4.01e-06	0.0087	RARB	retinoic acid receptor, beta	Coding
TC02002452.hg.1	9.09	5.06	16.36	0.0002	0.0278	CYTIP	cytohesin 1 interacting protein	Coding
TC01001427.hg.1	12.33	8.34	15.89	0.0028	0.0725	RGS4	regulator of G-protein signaling 4	Coding
TC08002413.hg.1	16.91	12.97	15.38	2.01e-06	0.0086	CALB1	calbindin 1	NonCoding
TC08001401.hg.1	13.99	10.06	15.21	1.47e-05	0.0115	CALB1	calbindin 1	Coding
TC07001318.hg.1	10.23	6.3	15.16	0.0052	0.0923	INHBA	inhibin beta A	Coding
TC11000211.hg.1	9.62	5.7	15.13	3.06e-05	0.0155	SPON1	spondin 1, extracellular matrix protein	Coding
TC12001718.hg.1	9.18	5.27	14.98	0.0037	0.0803	PTPRB	protein tyrosine phosphatase, receptor type, B	Coding
TC10002924.hg.1	9.57	5.77	13.97	0.0002	0.0278	AKR1C1	aldo-keto reductase family 1, member C1	Coding
TC20001671.hg.1	13.4	9.6	13.97	5.76e-05	0.0188	PMEPA1	prostate transmembrane protein, androgen induced 1	NonCoding
TC07002185.hg.1	10.33	6.54	13.82	0.0005	0.0373	ITGB8	integrin beta 8	NonCoding
TC0X001177.hg.1	8.03	4.34	12.95	0.0001	0.022	CYSLTR1	cysteinyl leukotriene receptor 1	Coding
TC05001406.hg.1	9.62	5.95	12.73	0.0014	0.056	ADAMTS6	ADAM metallopeptidase with thrombospondin type 1 motif 6	Coding
TC09000323.hg.1	8.43	4.82	12.19	0.0002	0.0274	MAMDC2	MAM domain containing 2	Coding
TC01005718.hg.1	8.24	4.64	12.13	0.0008	0.0458	PTPN22	protein tyrosine phosphatase, non-receptor type 22 (lymphoid)	NonCoding
TC07002248.hg.1	7.87	4.35	11.47	4.44e-05	0.017	NPSR1	neuropeptide S receptor 1	NonCoding
TC13000295.hg.1	8.6	5.13	11.11	0.0003	0.0306	SCEL	sciellin	Coding
TC01002762.hg.1	12.37	8.9	11.05	0.0012	0.0533	DIRAS3	DIRAS family, GTP-binding RAS-like 3	Coding
TC02002468.hg.1	9.11	5.68	10.77	0.0001	0.0246	PLA2R1	phospholipase A2 receptor 1	Coding
TC03000843.hg.1	9.45	6.06	10.5	0.0079	0.1123			Coding
TC09002032.hg.1	12.27	8.88	10.48	0.001	0.0486			NonCoding
TC03002616.hg.1	9.15	5.76	10.42	0.0071	0.1061			NonCoding
TC02001071.hg.1	8.12	4.75	10.32	2.49e-06	0.0087	OSBPL6; MIR548N	oxysterol binding protein-like 6; microRNA 548n	Coding
TC05002969.hg.1	15.54	12.18	10.31	0.0005	0.0391	DAB2	Dab, mitogen-responsive phosphoprotein, homolog 2 (Drosophila)	NonCoding
TC09001434.hg.1	11.04	7.71	10.1	0.0015	0.0561	ABCA1	ATP binding cassette subfamily A member 1	Coding
TC03003322.hg.1	9.33	6.02	9.94	0.0005	0.0393	UPK1B	uroplakin 1B	Coding
TC01006272.hg.1	9.12	5.82	9.91	9.51e-06	0.0101	GIPC2	GIPC PDZ domain containing family, member 2	Coding
TC17002256.hg.1	10	6.69	9.89	9.29e-05	0.0217			NonCoding
TC16000455.hg.1	16.33	13.05	9.71	4.87e-05	0.0179	LPCAT2	lysophosphatidylcholine acyltransferase 2	Coding
TC17000627.hg.1	10.01	6.76	9.56	7.07e-05	0.0197			Coding
TC20000833.hg.1	12.33	9.08	9.51	0.0066	0.1021	TGM2	transglutaminase 2	Coding
TC07003112.hg.1	8.57	5.33	9.42	0.0001	0.0234			NonCoding
TC09001785.hg.1	8.63	5.43	9.21	0.0032	0.0758	KANK1	KN motif and ankyrin repeat domains 1	NonCoding
TC01001585.hg.1	10.94	7.76	9.11	0.0075	0.109	LAMC2	laminin, gamma 2	Coding
TC10002606.hg.1	8.17	5	9.03	1.53e-05	0.0115			NonCoding
TC07000125.hg.1	9.74	6.57	9.02	0.0003	0.0322	ITGB8	integrin beta 8	Coding
TC12001328.hg.1	7.69	4.54	8.91	6.61e-05	0.0197	ITPR2	inositol 1,4,5-trisphosphate receptor, type 2	Coding
TC04000254.hg.1	9.74	6.62	8.73	0.0002	0.0262	LIMCH1	LIM and calponin homology domains 1	Coding
TC02000199.hg.1	10.28	7.24	8.26	0.001	0.0498	LBH	limb bud and heart development	Coding
TC02001185.hg.1	9.66	6.62	8.25	0.0018	0.0611	FZD7	frizzled class receptor 7	Coding
TC12001278.hg.1	9.32	6.28	8.22	6.29e-05	0.0193	ARHGDIB	Rho GDP dissociation inhibitor (GDI) beta	Coding
TC12000653.hg.1	7.81	4.78	8.17	0.0034	0.0778			Coding
TC19002526.hg.1	9.25	6.24	8.1	0.0002	0.0306			NonCoding
TC01000757.hg.1	7.6	4.59	8.05	0.0073	0.1075	CTH	cystathionine gamma-lyase	Coding
TC15000971.hg.1	10.58	7.57	8.04	0.0095	0.122	ALDH1A3	aldehyde dehydrogenase 1 family, member A3	Coding
TC07001605.hg.1	10.98	7.98	7.99	0.0009	0.0471	SAMD9	sterile alpha motif domain containing 9	Coding
TC17002255.hg.1	10.12	7.13	7.97	0.0002	0.0298			NonCoding
TC02000219.hg.1	7.92	4.93	7.96	1.4e-05	0.0115	LTBP1	latent transforming growth factor beta binding protein 1	Coding
TC0X000252.hg.1	11.58	8.6	7.9	0.0007	0.043	PORCN	porcupine homolog (Drosophila)	Coding
TC12002841.hg.1	7.82	4.84	7.88	0.0014	0.0553	PRICKLE1	prickle homolog 1	NonCoding
TC07000735.hg.1	9.23	6.26	7.81	0.0001	0.0241	CPED1	cadherin-like and PC-esterase domain containing 1	Coding
TC0X001544.hg.1	7.97	5.02	7.76	1.54e-05	0.0115	MPP1	membrane protein, palmitoylated 1	Coding
TC01000408.hg.1	10.51	7.56	7.75	7.87e-07	0.0072	SERINC2	serine incorporator 2	Coding
TC15002198.hg.1	7.88	4.95	7.62	0.0003	0.0344	TMOD2	tropomodulin 2 (neuronal)	NonCoding
TC05001714.hg.1	10.8	7.87	7.6	7.33e-05	0.0197	LOX	lysyl oxidase	Coding
TC17000810.hg.1	7.39	4.47	7.57	0.0028	0.0725			Coding
TC6_mann_hap4000158.hg.1	8	5.08	7.57	0.0006	0.0404	HLA-DRB1	major histocompatibility complex, class II, DR beta 1	Coding
TC6_mcf_hap5000168.hg.1	8	5.08	7.57	0.0006	0.0404	HLA-DRB1	major histocompatibility complex, class II, DR beta 1	Coding
TC6_ssto_hap7000162.hg.1	8	5.08	7.57	0.0006	0.0404	HLA-DRB1	major histocompatibility complex, class II, DR beta 1	Coding
TC6_dbb_hap3000180.hg.1	8.16	5.24	7.56	0.0018	0.0608	HLA-DRB1	major histocompatibility complex, class II, DR beta 1	Coding
TC09002585.hg.1	6.95	4.05	7.49	3.22e-05	0.016	APBA1	amyloid beta (A4) precursor protein-binding, family A, member 1	NonCoding
TC6_mann_hap4000159.hg.1	7.38	4.49	7.45	0.0003	0.0322	HLA-DRB4	major histocompatibility complex, class II, DR beta 4	Coding
TC06002092.hg.1	12.06	9.18	7.37	0.0002	0.0288	PTPRK	protein tyrosine phosphatase, receptor type, K	Coding
TC20000980.hg.1	11.3	8.43	7.3	7.71e-05	0.02	PMEPA1	prostate transmembrane protein, androgen induced 1	Coding
TC10001850.hg.1	7.01	4.15	7.29	0.0011	0.0514			NonCoding
TC02001181.hg.1	7.54	4.71	7.15	0.0017	0.0604	CDK15	cyclin-dependent kinase 15	Coding
TC07003044.hg.1	8.35	5.54	7.02	0.0005	0.0383	CACNA2D1	calcium channel, voltage-dependent, alpha 2/delta subunit 1	NonCoding
TC6_mcf_hap5000169.hg.1	7.41	4.61	6.97	8.75e-05	0.0217	HLA-DRB4	major histocompatibility complex, class II, DR beta 4	Coding
TC07001563.hg.1	9.27	6.47	6.96	2.42e-06	0.0087	CACNA2D1	calcium channel, voltage-dependent, alpha 2/delta subunit 1	Coding
TC19000721.hg.1	6.68	3.88	6.93	0.001	0.0501	CGB2	chorionic gonadotropin, beta polypeptide 2	Coding
TC05002857.hg.1	7.27	4.48	6.91	0.0003	0.0315	SEMA5A	sema domain, seven thrombospondin repeats (type 1 and type 1-like), transmembrane domain (TM) and short cytoplasmic domain, (semaphorin) 5A	NonCoding
TC08001129.hg.1	6.84	4.06	6.87	0.0011	0.0513			Coding
TC15000410.hg.1	7.91	5.14	6.81	0.0006	0.0414	TMOD2	tropomodulin 2 (neuronal)	Coding
TC05003425.hg.1	11.73	8.97	6.8	0.0003	0.0327	DAB2	Dab, mitogen-responsive phosphoprotein, homolog 2 (Drosophila)	Coding
TC03001624.hg.1	10.79	8.04	6.74	0.0028	0.0723	CBLB	Cbl proto-oncogene B, E3 ubiquitin protein ligase	Coding
TC0X000954.hg.1	11.89	9.13	6.74	0.0002	0.0294	SRPX	sushi-repeat containing protein, X-linked	Coding
TC02002747.hg.1	13.86	11.11	6.73	0.001	0.0487	FN1	fibronectin 1	Coding
TC12003015.hg.1	11.13	8.38	6.73	0.0008	0.0456	FGD6	FYVE, RhoGEF and PH domain containing 6	NonCoding
TC06002871.hg.1	7.95	5.21	6.69	0.0031	0.0748			NonCoding
TC07001757.hg.1	8.72	5.99	6.62	0.0002	0.0261			Coding
TC03003201.hg.1	6.82	4.1	6.59	0.0032	0.0756	MECOM	MDS1 and EVI1 complex locus	NonCoding
TC04001719.hg.1	10.02	7.32	6.48	0.0007	0.0437	DDX60L	DEAD (Asp-Glu-Ala-Asp) box polypeptide 60-like	Coding
TC05002946.hg.1	12.32	9.63	6.46	0.0019	0.0633	ADAMTS12	ADAM metallopeptidase with thrombospondin type 1 motif 12	NonCoding
TC01003210.hg.1	8.74	6.07	6.36	4.94e-05	0.0179	CTSS	cathepsin S	Coding
TC01003616.hg.1	7.56	4.9	6.32	0.0023	0.0665	NCF2	neutrophil cytosolic factor 2	Coding
TC01005585.hg.1	9.03	6.39	6.26	0.0034	0.0781			NonCoding
TC11003400.hg.1	9.14	6.51	6.17	0.0001	0.022	CDON	cell adhesion associated, oncogene regulated	NonCoding
TC10002925.hg.1	9.12	6.5	6.14	2.8e-05	0.0149	AKR1C3	aldo-keto reductase family 1, member C3	Coding
TC01005268.hg.1	10.16	7.55	6.14	0.0009	0.0485	DHRS3	dehydrogenase/reductase (SDR family) member 3	NonCoding
TC05002605.hg.1	8.13	5.53	6.1	0.0041	0.0841			NonCoding
TC04001438.hg.1	13.91	11.31	6.05	0.0047	0.089			Coding
TC01002903.hg.1	11.87	9.29	5.99	0.0005	0.0373	DPYD	dihydropyrimidine dehydrogenase	Coding
TC10001324.hg.1	9.66	7.08	5.98	0.0035	0.0788	RTKN2	rhotekin 2	Coding
TC01003903.hg.1	12.25	9.67	5.97	0.0004	0.0351	CDC42BPA	CDC42 binding protein kinase alpha (DMPK-like)	Coding
TC06000909.hg.1	12.1	9.52	5.96	0.0007	0.0437	MARCKS	myristoylated alanine-rich protein kinase C substrate	Coding
TC09000359.hg.1	8.48	5.91	5.95	0.0001	0.022	TLE4	transducin-like enhancer of split 4	Coding
TC02001206.hg.1	7.94	5.37	5.93	0.0016	0.0581	NRP2	neuropilin 2	Coding
TC05002968.hg.1	6.83	4.27	5.89	0.0029	0.0736	FYB	FYN binding protein	NonCoding
TC08002306.hg.1	15.44	12.9	5.83	0.0003	0.0322	PLAT	plasminogen activator, tissue	NonCoding
TC12001341.hg.1	6.9	4.36	5.82	0.0053	0.0933	PTHLH	parathyroid hormone-like hormone	Coding
TC02002705.hg.1	8.43	5.89	5.81	0.0004	0.0361	KLF7	Kruppel-like factor 7 (ubiquitous)	Coding
TC06003006.hg.1	11.82	9.3	5.75	0.001	0.0488	MARCKS	myristoylated alanine-rich protein kinase C substrate	NonCoding
TC18000542.hg.1	6.56	4.04	5.74	7.69e-06	0.0099	ALPK2	alpha kinase 2	Coding
TC04002655.hg.1	13.34	10.82	5.73	0.0068	0.104			NonCoding
TC0X001190.hg.1	7.14	4.63	5.71	3.01e-05	0.0154	POF1B	premature ovarian failure, 1B	Coding
TC01000800.hg.1	8.43	5.93	5.68	6.31e-05	0.0193	ADGRL2	adhesion G protein-coupled receptor L2	Coding
TC15002231.hg.1	10.22	7.71	5.66	0.0021	0.0652	TLN2	talin 2	NonCoding
TC11002811.hg.1	11.32	8.82	5.66	6.25e-05	0.0193	PRSS23	protease, serine, 23	NonCoding
TC11002081.hg.1	10.27	7.78	5.63	0.0003	0.0315	PGM2L1	phosphoglucomutase 2-like 1	Coding
TC01000448.hg.1	6.62	4.13	5.63	0.0002	0.03	GJB5	gap junction protein beta 5	Coding
TC09001193.hg.1	6.86	4.37	5.62	0.0008	0.0454	APBA1	amyloid beta (A4) precursor protein-binding, family A, member 1	Coding
TC04002338.hg.1	9.32	6.83	5.61	0.0003	0.0321			NonCoding
TC16001980.hg.1	6.46	3.98	5.58	0.0002	0.0288	CDYL2	chromodomain protein, Y-like 2	NonCoding
TC12001829.hg.1	9.68	7.22	5.52	0.0002	0.0258	FGD6	FYVE, RhoGEF and PH domain containing 6	Coding
TC01004998.hg.1	9.6	7.14	5.51	0.009	0.1198	G0S2	G0/G1 switch 2	NonCoding
TC18000692.hg.1	5.69	3.23	5.48	0.0003	0.0322	SETBP1	SET binding protein 1	NonCoding
TC05001610.hg.1	12.3	9.85	5.46	0.0085	0.1167	ELL2	elongation factor, RNA polymerase II, 2	Coding
TC19002541.hg.1	8.71	6.26	5.45	0.0063	0.1002			NonCoding
TC19002060.hg.1	9.87	7.42	5.43	0.005	0.0913			NonCoding
TC01002845.hg.1	10.7	8.27	5.38	0.0005	0.0393	GBP3	guanylate binding protein 3	Coding
TC11000394.hg.1	8.11	5.69	5.36	4.25e-05	0.017	CREB3L1	cAMP responsive element binding protein 3-like 1	Coding
TC12002835.hg.1	6.18	3.76	5.36	0.0003	0.0339			NonCoding
TC6_ssto_hap7000164.hg.1	7.72	5.3	5.34	0.0013	0.0549	HLA-DRB1; HLA-DRB5	major histocompatibility complex, class II, DR beta 1; major histocompatibility complex, class II, DR beta 5	Coding
TC17000698.hg.1	11.25	8.83	5.33	0.0037	0.0805	NOG	noggin	Coding
TC04000486.hg.1	10.1	7.69	5.31	5.48e-06	0.0094	HERC3	HECT and RLD domain containing E3 ubiquitin protein ligase 3	Coding
TC06001624.hg.1	6.34	3.93	5.3	0.0031	0.0754			Coding
TC01002701.hg.1	9.47	7.07	5.29	0.0033	0.077	PLPP3	phospholipid phosphatase 3	Coding
TC04000706.hg.1	9.82	7.43	5.26	0.0015	0.0561	HHIP	hedgehog interacting protein	Coding
TC08002239.hg.1	6.21	3.82	5.26	0.0003	0.0308			NonCoding
TC12002874.hg.1	11.85	9.46	5.24	0.0024	0.068			NonCoding
TC10000923.hg.1	7.25	4.87	5.2	0.0003	0.031			Coding
TC18000947.hg.1	6.59	4.22	5.17	0.0057	0.0965	RNF152	ring finger protein 152	NonCoding
TC08001833.hg.1	11.08	8.71	5.17	0.0007	0.0431	BMP1	bone morphogenetic protein 1	NonCoding
TC14001714.hg.1	9.15	6.78	5.17	3.88e-06	0.0087	DAAM1	dishevelled associated activator of morphogenesis 1	NonCoding
TC0X000528.hg.1	8.43	6.07	5.14	0.001	0.0488	MID2	midline 2	Coding
TC05000450.hg.1	10.4	8.04	5.14	0.0001	0.0228			Coding
TC03001583.hg.1	6.97	4.62	5.13	0.0037	0.0803	VGLL3	vestigial-like family member 3	Coding
TC0X001817.hg.1	7.59	5.23	5.11	0.0037	0.0806	CXorf57	chromosome X open reading frame 57	NonCoding
TC01000288.hg.1	8.97	6.62	5.1	4.29e-05	0.017	EPHB2	EPH receptor B2	Coding
TC01003006.hg.1	6.45	4.1	5.09	4.73e-05	0.0177	PTPN22	protein tyrosine phosphatase, non-receptor type 22 (lymphoid)	Coding
TC12000326.hg.1	6.4	4.06	5.08	0.0002	0.0283	TMEM117	transmembrane protein 117	Coding
TC01001607.hg.1	6.85	4.52	5.04	0.0026	0.0696	PLA2G4A	phospholipase A2, group IVA (cytosolic, calcium-dependent)	Coding
TC01001928.hg.1	7.92	5.61	4.97	3.1e-06	0.0087	KCNK1	potassium channel, two pore domain subfamily K, member 1	Coding
TC09002205.hg.1	6.43	4.12	4.96	3.76e-05	0.0167			NonCoding
TC05001243.hg.1	11.33	9.03	4.92	0.0029	0.0731	ADAMTS12	ADAM metallopeptidase with thrombospondin type 1 motif 12	Coding
TC0X000519.hg.1	7.24	4.94	4.91	0.0002	0.028	RNF128	ring finger protein 128, E3 ubiquitin protein ligase	Coding
TC10000062.hg.1	11.91	9.63	4.87	0.0066	0.1022	LINC00707	long intergenic non-protein coding RNA 707	Coding
TC08001175.hg.1	12.84	10.55	4.87	0.0001	0.0256	PLAT	plasminogen activator, tissue	Coding
TC12002810.hg.1	7.05	4.77	4.87	0.0016	0.0589			NonCoding
TC10001675.hg.1	7.11	4.83	4.85	0.0003	0.0308	AFAP1L2	actin filament associated protein 1-like 2	Coding
TC14000356.hg.1	8.54	6.29	4.75	4.56e-06	0.0091	DAAM1	dishevelled associated activator of morphogenesis 1	Coding
TC01000310.hg.1	10.26	8.02	4.74	0.0031	0.0747	NIPAL3	NIPA-like domain containing 3	Coding
TC05002943.hg.1	10.06	7.81	4.74	0.0016	0.059			NonCoding
TC03003362.hg.1	9.85	7.63	4.68	0.0002	0.0287	PHLDB2	pleckstrin homology-like domain, family B, member 2	Coding
TC05000345.hg.1	10.53	8.31	4.66	0.0014	0.0553	TMEM171	transmembrane protein 171	Coding
TC05001869.hg.1	8.48	6.28	4.6	0.0026	0.0699	TAF7	TAF7 RNA polymerase II, TATA box binding protein (TBP)-associated factor, 55kDa	Coding
TC05002988.hg.1	11.43	9.23	4.58	0.0009	0.048	EMB	embigin	NonCoding
TC12000297.hg.1	7.01	4.83	4.56	0.0009	0.0485	FGD4	FYVE, RhoGEF and PH domain containing 4	Coding
TC01000931.hg.1	10.81	8.62	4.55	0.0042	0.0849	FAM102B	family with sequence similarity 102, member B	Coding
TC20001408.hg.1	9.9	7.72	4.54	0.0024	0.0672			NonCoding
TC01000849.hg.1	9.03	6.86	4.51	0.0005	0.0392	EPHX4	epoxide hydrolase 4	Coding
TC17002907.hg.1	11.37	9.2	4.5	0.0044	0.0864	JUP	junction plakoglobin	Coding
TC02000954.hg.1	11.79	9.62	4.49	0.0003	0.0345	GALNT5	polypeptide N-acetylgalactosaminyltransferase 5	Coding
TC01005883.hg.1	14.47	12.31	4.45	0.0013	0.0547	TAGLN2	transgelin 2	NonCoding
TC10002452.hg.1	6.1	3.95	4.43	0.0037	0.0803			NonCoding
TC07002818.hg.1	7.28	5.14	4.42	0.0022	0.0657	MACC1	metastasis associated in colon cancer 1	NonCoding
TC08000209.hg.1	9.34	7.21	4.4	0.0029	0.0734	SCARA3	scavenger receptor class A, member 3	Coding
TC20000451.hg.1	7.3	5.16	4.4	0.0019	0.0631	NKILA	NF-kappaB interacting long non-coding RNA	Coding
TC11000317.hg.1	7.89	5.75	4.4	0.0012	0.0532	KIAA1549L	KIAA1549-like	Coding
TC01001661.hg.1	9.72	7.59	4.39	0.0012	0.0535	NAV1	neuron navigator 1	Coding
TC0X000520.hg.1	6.77	4.64	4.39	5.58e-05	0.0188	TBC1D8B	TBC1 domain family, member 8B (with GRAM domain)	Coding
TC03001979.hg.1	7.92	5.79	4.37	0.0015	0.0562	MECOM	MDS1 and EVI1 complex locus	Coding
TC12001492.hg.1	11.61	9.48	4.36	0.0044	0.0869	LIMA1	LIM domain and actin binding 1	Coding
TC0X001176.hg.1	13.41	11.29	4.34	0.0009	0.0484	TAF9B	TAF9B RNA polymerase II, TATA box binding protein (TBP)-associated factor, 31kDa	Coding
TC15001837.hg.1	14.07	11.96	4.32	4.82e-05	0.0178	ANPEP	alanyl (membrane) aminopeptidase	Coding
TC18000094.hg.1	7.95	5.84	4.31	0.0025	0.0686	GATA6	GATA binding protein 6	Coding
TC15002232.hg.1	8.51	6.41	4.28	0.0066	0.1026	TLN2	talin 2	NonCoding
TC11000876.hg.1	12.75	10.65	4.27	2.93e-05	0.0152	PRSS23	protease, serine, 23	Coding
TC02000904.hg.1	6.37	4.27	4.27	1.48e-06	0.0077	ARHGAP15	Rho GTPase activating protein 15	Coding
TC01000291.hg.1	6.07	3.99	4.24	0.0018	0.0607	EPHB2	EPH receptor B2	Coding
TC01002741.hg.1	11.32	9.24	4.24	0.0002	0.0298	JAK1	Janus kinase 1	Coding
TC11002393.hg.1	10.51	8.43	4.22	0.0021	0.0647	CLMP	CXADR-like membrane protein	Coding
TC17001830.hg.1	7.98	5.9	4.21	7.02e-05	0.0197	ABCA5	ATP binding cassette subfamily A member 5	Coding
TC0X002307.hg.1	8.96	6.9	4.19	8.2e-07	0.0072	L1CAM	L1 cell adhesion molecule	Coding
TC01000892.hg.1	6.86	4.8	4.17	0.0025	0.069	PALMD; MIR548AA1	palmdelphin; microRNA 548aa-1	Coding
TC03003028.hg.1	6.14	4.08	4.17	8.6e-05	0.0214			NonCoding
TC04000462.hg.1	7.91	5.85	4.16	0.0006	0.0411	CDS1	CDP-diacylglycerol synthase 1	Coding
TC05001151.hg.1	7.18	5.14	4.12	0.0065	0.1019	SEMA5A	sema domain, seven thrombospondin repeats (type 1 and type 1-like), transmembrane domain (TM) and short cytoplasmic domain, (semaphorin) 5A	Coding
TC04002887.hg.1	11.39	9.35	4.11	0.0002	0.0261	SORBS2	sorbin and SH3 domain containing 2	NonCoding
TC11002170.hg.1	8.8	6.77	4.1	0.0078	0.1119	FZD4	frizzled class receptor 4	Coding
TC18000429.hg.1	6.64	4.61	4.08	0.0005	0.0398	AQP4	aquaporin 4	Coding
TC13000563.hg.1	11.58	9.55	4.07	0.0004	0.0345	DCLK1	doublecortin-like kinase 1	Coding
TC07001182.hg.1	6.85	4.85	4.02	0.001	0.0494	MACC1	metastasis associated in colon cancer 1	Coding
TC05001184.hg.1	13.51	11.5	4.02	0.0002	0.0298	MYO10	myosin X	Coding
TC20001313.hg.1	7.3	5.29	4.01	0.0035	0.0793	NKILA	NF-kappaB interacting long non-coding RNA	NonCoding
TC03000862.hg.1	7.78	5.79	3.98	0.002	0.0637	PTX3	pentraxin 3, long	Coding
TC19000575.hg.1	10.35	8.38	3.94	0.0006	0.0404	CYP2S1	cytochrome P450, family 2, subfamily S, polypeptide 1	Coding
TC19001262.hg.1	6.41	4.44	3.93	0.0049	0.0904	CYP4F11	cytochrome P450, family 4, subfamily F, polypeptide 11	Coding
TC09000029.hg.1	10.62	8.65	3.9	0.0025	0.0691	SLC1A1	solute carrier family 1 (neuronal/epithelial high affinity glutamate transporter, system Xag), member 1	Coding
TC03001941.hg.1	6.56	4.6	3.89	5.98e-05	0.0189	VEPH1	ventricular zone expressed PH domain containing 1	Coding
TC05002544.hg.1	12.74	10.78	3.89	0.0022	0.0657	PAM	peptidylglycine alpha-amidating monooxygenase	NonCoding
TC04002651.hg.1	10.3	8.35	3.89	0.0002	0.0298	SLC39A8	solute carrier family 39 (zinc transporter), member 8	NonCoding
TC21000155.hg.1	6.93	4.99	3.85	0.0012	0.0531			Coding
TC6_ssto_hap7000163.hg.1	6.72	4.79	3.8	1.31e-05	0.0115	HLA-DRB1; HLA-DRB4	major histocompatibility complex, class II, DR beta 1; major histocompatibility complex, class II, DR beta 4	Coding
TC11001117.hg.1	7.2	5.27	3.79	0.0004	0.0355	C11orf63	chromosome 11 open reading frame 63	Coding
TC05001239.hg.1	9.84	7.92	3.78	0.0013	0.0549			Coding
TC18000551.hg.1	7.12	5.21	3.77	0.0003	0.032	RNF152	ring finger protein 152	Coding
TC08001199.hg.1	11.55	9.64	3.76	0.0066	0.1023	SNAI2	snail family zinc finger 2	Coding
TC11000310.hg.1	7.48	5.57	3.76	0.0009	0.0482	PRRG4	proline rich Gla (G-carboxyglutamic acid) 4 (transmembrane)	Coding
TC12003096.hg.1	9.26	7.35	3.76	0.0023	0.0669	TBX3	T-box 3	NonCoding
TC12002552.hg.1	13.72	11.81	3.75	0.0053	0.0934			NonCoding
TC11000374.hg.1	7.09	5.18	3.75	0.0016	0.0584	CD82	CD82 molecule	Coding
TC6_dbb_hap3000208.hg.1	8.2	6.31	3.72	0.0061	0.0993			NonCoding
TC12001393.hg.1	7.11	5.22	3.69	9.58e-05	0.0217	SLC2A13	solute carrier family 2 (facilitated glucose transporter), member 13	Coding
TC18000738.hg.1	6.36	4.47	3.69	6.96e-05	0.0197			NonCoding
TC19000117.hg.1	10.05	8.18	3.67	0.0031	0.0749	TNFSF9	tumor necrosis factor (ligand) superfamily, member 9	Coding
TC01002777.hg.1	6.67	4.8	3.66	0.0023	0.0669	NEGR1	neuronal growth regulator 1	Coding
TC09000324.hg.1	13.13	11.26	3.66	0.0006	0.0403	SMC5	structural maintenance of chromosomes 5	Coding
TC07000222.hg.1	6.29	4.42	3.64	0.0007	0.0426	NPSR1	neuropeptide S receptor 1	Coding
TC18000770.hg.1	16.57	14.71	3.61	0.0034	0.0779			NonCoding
TC04001494.hg.1	7.03	5.18	3.6	0.0007	0.0442	PRSS12	protease, serine, 12 (neurotrypsin, motopsin)	Coding
TC05000039.hg.1	7.81	5.97	3.59	4.05e-05	0.017	ADAMTS16	ADAM metallopeptidase with thrombospondin type 1 motif 16	Coding
TC05001385.hg.1	14.12	12.28	3.58	0.0044	0.0868	PLK2	polo-like kinase 2	Coding
TC01004561.hg.1	11.89	10.05	3.58	0.0004	0.0355	SNX7	sorting nexin 7	NonCoding
TC03001252.hg.1	8.18	6.34	3.57	0.0004	0.0345	NEK10	NIMA-related kinase 10	Coding
TC08001248.hg.1	9.04	7.21	3.56	0.0008	0.0454	TOX	thymocyte selection-associated high mobility group box	Coding
TC01000262.hg.1	9.12	7.29	3.55	0.0035	0.0791	PINK1	PTEN induced putative kinase 1	Coding
TC17000813.hg.1	7.86	6.04	3.54	0.0093	0.1215	KCNJ2	potassium channel, inwardly rectifying subfamily J, member 2	Coding
TC11003279.hg.1	8.34	6.54	3.49	0.0084	0.1157	SYTL2	synaptotagmin-like 2	NonCoding
TC03002118.hg.1	8.55	6.76	3.48	0.0058	0.0969	MB21D2	Mab-21 domain containing 2	Coding
TC04000839.hg.1	7.89	6.09	3.48	0.0001	0.0248	PALLD	palladin, cytoskeletal associated protein	Coding
TC02001420.hg.1	6.22	4.42	3.48	4.37e-07	0.0072	UGT1A1; UGT1A6; UGT1A4; UGT1A10; UGT1A8; UGT1A7; UGT1A5; UGT1A3; UGT1A9	UDP glucuronosyltransferase 1 family, polypeptide A1; UDP glucuronosyltransferase 1 family, polypeptide A6; UDP glucuronosyltransferase 1 family, polypeptide A4; UDP glucuronosyltransferase 1 family, polypeptide A10; UDP glucuronosyltransferase 1 family, polypeptide A8; UDP glucuronosyltransferase 1 family, polypeptide A7; UDP glucuronosyltransferase 1 family, polypeptide A5; UDP glucuronosyltran…	Coding
TC14001735.hg.1	14.48	12.68	3.48	0.0024	0.068	FUT8	fucosyltransferase 8 (alpha (1,6) fucosyltransferase)	NonCoding
TC08001866.hg.1	5.28	3.48	3.48	8.43e-05	0.0212			NonCoding
TC12001756.hg.1	12.43	10.64	3.47	0.0088	0.1185	E2F7	E2F transcription factor 7	Coding
TC18000245.hg.1	16.53	14.73	3.47	0.002	0.0639	LOC100505817	uncharacterized LOC100505817	Coding
TC05001446.hg.1	5.85	4.05	3.47	0.0017	0.0599			Coding
TC09002204.hg.1	6.47	4.68	3.47	0.0012	0.0532			NonCoding
TC11001837.hg.1	6.17	4.38	3.46	0.0003	0.0308	TCN1	transcobalamin I (vitamin B12 binding protein, R binder family)	Coding
TC02000891.hg.1	6.62	4.83	3.46	0.0002	0.0273	HNMT	histamine N-methyltransferase	Coding
TC09000201.hg.1	6.88	5.09	3.46	0.0001	0.0256	RECK	reversion-inducing-cysteine-rich protein with kazal motifs	Coding
TC13001558.hg.1	14.81	13.02	3.45	0.0096	0.1225			NonCoding
TC09000343.hg.1	14.69	12.9	3.45	0.0006	0.0422	OSTF1	osteoclast stimulating factor 1	Coding
TC01000889.hg.1	11.29	9.51	3.44	0.0006	0.0402	SNX7	sorting nexin 7	Coding
TC11002563.hg.1	8.89	7.11	3.44	0.0006	0.0413			NonCoding
TC05001936.hg.1	8.44	6.66	3.43	0.0048	0.0903	CD74	CD74 molecule, major histocompatibility complex, class II invariant chain	Coding
TC20000602.hg.1	8.22	6.45	3.42	0.0045	0.0874	LRRN4	leucine rich repeat neuronal 4	Coding
TC17000077.hg.1	9.83	8.05	3.42	0.0034	0.0777	XAF1	XIAP associated factor 1	Coding
TC13000518.hg.1	6.75	4.98	3.42	0.0001	0.0233	GLS	solute carrier family 46, member 3	Coding
TC10000377.hg.1	8.45	6.68	3.41	0.0045	0.087	ARID5B	AT rich interactive domain 5B (MRF1-like)	Coding
TC12001792.hg.1	8.64	6.87	3.41	0.0014	0.0553	KITLG	KIT ligand	Coding
TC01003054.hg.1	10.33	8.56	3.41	0.001	0.0498	NOTCH2	notch 2	Coding
TC01000851.hg.1	6.81	5.04	3.41	0.0006	0.0419	KIAA1107	KIAA1107	Coding
TC01002322.hg.1	11.25	9.49	3.4	0.0002	0.0292	ECE1	endothelin converting enzyme 1	Coding
TC08000125.hg.1	11.95	10.18	3.4	9.22e-05	0.0217	ZDHHC2	zinc finger, DHHC-type containing 2	Coding
TC19002717.hg.1	8.08	6.32	3.39	0.0038	0.0807	CGB7; CGB	chorionic gonadotropin, beta polypeptide 7; chorionic gonadotropin, beta polypeptide	Coding
TC01002162.hg.1	8.75	7	3.38	0.0011	0.0508	UTS2	urotensin 2	Coding
TC04000274.hg.1	7.86	6.11	3.36	1.71e-05	0.0116	ATP10D	ATPase, class V, type 10D	Coding
TC19000275.hg.1	6.76	5.01	3.35	0.0039	0.0816	CYP4F12	cytochrome P450, family 4, subfamily F, polypeptide 12	Coding
TC09001185.hg.1	9.89	8.15	3.35	0.0012	0.0529			Coding
TC04001682.hg.1	6	4.25	3.35	0.0004	0.0362	FAM198B	family with sequence similarity 198, member B	Coding
TC01003624.hg.1	8.78	7.04	3.34	7.78e-06	0.0099	FAM129A	family with sequence similarity 129, member A	Coding
TC09002258.hg.1	11.15	9.41	3.33	0.001	0.0494	PBX3	pre-B-cell leukemia homeobox 3	NonCoding
TC03002464.hg.1	7.49	5.76	3.31	0.0089	0.1193	PHLDB2	pleckstrin homology-like domain, family B, member 2	NonCoding
TC01002314.hg.1	9.95	8.22	3.31	0.0027	0.0709	CAMK2N1	calcium/calmodulin-dependent protein kinase II inhibitor 1	Coding
TC05000336.hg.1	13.26	11.54	3.29	0.0087	0.1179	MAP1B	microtubule associated protein 1B	Coding
TC04002924.hg.1	9.8	8.08	3.29	4.05e-05	0.017	SLC39A8	solute carrier family 39 (zinc transporter), member 8	Coding
TC12000812.hg.1	9.95	8.24	3.28	0.002	0.0635	CHST11	carbohydrate (chondroitin 4) sulfotransferase 11	Coding
TC01003481.hg.1	8.65	6.94	3.28	0.0003	0.0327	CREG1	cellular repressor of E1A-stimulated genes 1	Coding
TC11000329.hg.1	7.7	5.99	3.28	0.0003	0.0339	EHF	ets homologous factor	Coding
TC04002519.hg.1	9.2	7.49	3.27	0.0035	0.0788			NonCoding
TC11002960.hg.1	6.63	4.92	3.27	0.0014	0.0553			NonCoding
TC0X000544.hg.1	10.22	8.52	3.25	0.0074	0.1081			Coding
TC01000794.hg.1	7.29	5.6	3.24	0.0011	0.0508	IFI44L	interferon-induced protein 44-like	Coding
TC20001317.hg.1	8.39	6.69	3.24	1.6e-05	0.0115	APCDD1L-AS1	APCDD1L antisense RNA 1 (head to head)	NonCoding
TC03002275.hg.1	9.15	7.46	3.23	0.0002	0.0306	CRTAP	cartilage associated protein	NonCoding
TC20000459.hg.1	8.42	6.73	3.22	1.79e-06	0.0086	APCDD1L-AS1	APCDD1L antisense RNA 1 (head to head)	Coding
TC0X000978.hg.1	8.05	6.36	3.21	0.0009	0.0483	MAOB	monoamine oxidase B	Coding
TC03002173.hg.1	10.11	8.43	3.21	0.0002	0.0281	MFI2	antigen p97 (melanoma associated) identified by monoclonal antibodies 133.2 and 96.5	Coding
TC08002613.hg.1	8.58	6.9	3.21	1.47e-05	0.0115	LOXL2	lysyl oxidase-like 2	Coding
TC05001331.hg.1	10.17	8.49	3.2	0.0011	0.0505	EMB	embigin	Coding
TC22001043.hg.1	7.16	5.48	3.2	0.0003	0.0329	ADRBK2	adrenergic, beta, receptor kinase 2	NonCoding
TC02002453.hg.1	6.64	4.97	3.19	0.0007	0.0445	ACVR1C	activin A receptor type IC	Coding
TC03001192.hg.1	5.91	4.24	3.18	7.63e-05	0.0199	WNT7A	wingless-type MMTV integration site family, member 7A	Coding
TC03002359.hg.1	7.66	6	3.17	0.0023	0.0669			NonCoding
TC06002181.hg.1	10.25	8.59	3.17	0.0037	0.0807	HIVEP2	human immunodeficiency virus type I enhancer binding protein 2	Coding
TC12001405.hg.1	7.04	5.38	3.17	0.0019	0.0622	PRICKLE1	prickle homolog 1	Coding
TC07001591.hg.1	5.92	4.25	3.17	0.0001	0.0256			Coding
TC01006240.hg.1	8.96	7.29	3.17	0.0016	0.0586	AKT3	v-akt murine thymoma viral oncogene homolog 3	NonCoding
TC01000748.hg.1	13.97	12.32	3.15	0.0033	0.0771			Coding
TC14000397.hg.1	11.82	10.17	3.15	0.0015	0.0579	FUT8	fucosyltransferase 8 (alpha (1,6) fucosyltransferase)	Coding
TC01002815.hg.1	7.52	5.86	3.14	1.46e-05	0.0115	TTLL7	tubulin tyrosine ligase-like family member 7	Coding
TC03000878.hg.1	5.72	4.07	3.14	9.54e-06	0.0101	ARL14	ADP-ribosylation factor like GTPase 14	Coding
TC02002219.hg.1	6.19	4.55	3.13	0.0068	0.104	IL1B	interleukin 1 beta	Coding
TC04000420.hg.1	6.5	4.86	3.13	0.0029	0.0731	C4orf26	chromosome 4 open reading frame 26	Coding
TC09000535.hg.1	12.12	10.47	3.13	0.0003	0.0306	SLC44A1	solute carrier family 44 (choline transporter), member 1	Coding
TC08000240.hg.1	6.52	4.88	3.13	7.2e-05	0.0197	RBPMS	RNA binding protein with multiple splicing	Coding
TC02001122.hg.1	13.26	11.62	3.12	0.0014	0.0553	GLS	glutaminase	Coding
TC05001295.hg.1	5.85	4.21	3.12	0.0003	0.0306	FYB	FYN binding protein	Coding
TC08000167.hg.1	8.68	7.04	3.11	0.0014	0.0553	BMP1	bone morphogenetic protein 1	Coding
TC06002043.hg.1	6.77	5.13	3.11	0.0012	0.0534	FRK	fyn-related Src family tyrosine kinase	Coding
TC02002480.hg.1	5.74	4.1	3.1	1.92e-05	0.0126	FAP	fibroblast activation protein alpha	Coding
TC05000431.hg.1	13.48	11.85	3.08	0.0006	0.0404	RASA1	RAS p21 protein activator (GTPase activating protein) 1	Coding
TC06004104.hg.1	7.7	6.08	3.08	0.0003	0.0315	TIAM2	T-cell lymphoma invasion and metastasis 2	Coding
TC08001886.hg.1	10.88	9.26	3.07	0.0042	0.085	PLEKHA2	pleckstrin homology domain containing, family A (phosphoinositide binding specific) member 2	NonCoding
TC08000241.hg.1	5.2	3.59	3.07	0.0003	0.0315			Coding
TC05000633.hg.1	9.69	8.07	3.07	0.0002	0.0271	SLC22A4	solute carrier family 22 (organic cation/zwitterion transporter), member 4	Coding
TC16001919.hg.1	5.46	3.84	3.07	0.0003	0.0306	LOC101927650	uncharacterized LOC101927650	NonCoding
TC01001358.hg.1	5.78	4.16	3.06	0.006	0.0982	LINC01133	long intergenic non-protein coding RNA 1133	Coding
TC0X000517.hg.1	5.68	4.06	3.06	0.0026	0.0703	CXorf57	chromosome X open reading frame 57	Coding
TC05000497.hg.1	10.37	8.76	3.05	0.0029	0.0734	PAM	peptidylglycine alpha-amidating monooxygenase	Coding
TC19002097.hg.1	15.49	13.88	3.05	0.0001	0.0234	FXYD5	FXYD domain containing ion transport regulator 5	NonCoding
TC03002174.hg.1	12.19	10.59	3.04	0.0005	0.0393	DLG1	discs, large homolog 1 (Drosophila)	Coding
TC06001298.hg.1	8.75	7.15	3.04	0.0005	0.0375	KIF13A	kinesin family member 13A	Coding
TC01002868.hg.1	8.74	7.14	3.04	4.49e-06	0.0091	EVI5	ecotropic viral integration site 5	Coding
TC05000284.hg.1	6.8	5.2	3.03	0.0007	0.0437	MAST4	microtubule associated serine/threonine kinase family member 4	Coding
TC09000941.hg.1	7.44	5.84	3.03	0.0005	0.0391	MLLT3	myeloid/lymphoid or mixed-lineage leukemia; translocated to, 3	Coding
TC14002135.hg.1	8.32	6.72	3.03	4.08e-05	0.017	SERPINA1	serpin peptidase inhibitor, clade A (alpha-1 antiproteinase, antitrypsin), member 1	NonCoding
TC08000333.hg.1	10.65	9.05	3.02	0.0084	0.1161	HGSNAT	heparan-alpha-glucosaminide N-acetyltransferase	Coding
TC11002427.hg.1	7.07	5.48	3.02	0.0003	0.0315	CDON	cell adhesion associated, oncogene regulated	Coding
TC17001660.hg.1	6.61	5.01	3.02	8.12e-05	0.0209	GNGT2	guanine nucleotide binding protein (G protein), gamma transducing activity polypeptide 2	Coding
TC06003141.hg.1	8.13	6.54	3.01	0.0022	0.0658	TIAM2	T-cell lymphoma invasion and metastasis 2	NonCoding
TC05001363.hg.1	11.04	9.45	3.01	0.0013	0.0546	PLPP1	phospholipid phosphatase 1	Coding
TC02002481.hg.1	7.28	5.69	3.01	0.0002	0.0295	IFIH1	interferon induced, with helicase C domain 1	Coding
TC08002287.hg.1	5.37	3.79	3.01	7.54e-06	0.0099			NonCoding
TC10000632.hg.1	6.27	7.86	-3	0.0024	0.068	STAMBPL1	STAM binding protein-like 1	Coding
TC09001276.hg.1	5.03	6.62	-3.01	0.0018	0.0604	RASEF	RAS and EF-hand domain containing	Coding
TC06000216.hg.1	7.41	8.99	-3.01	0.0012	0.0532			Coding
TC06001371.hg.1	7.41	8.99	-3.01	0.0012	0.0532			Coding
TC12003203.hg.1	6.52	8.11	-3.02	0.0042	0.0845			NonCoding
TC08002132.hg.1	5.12	6.72	-3.02	0.0013	0.0549			NonCoding
TC12003268.hg.1	6.09	7.69	-3.02	0.0043	0.0857	ZNF268	zinc finger protein 268	Coding
TC08001748.hg.1	8.03	9.62	-3.02	6.81e-06	0.0094	CPSF1; MIR939; MIR1234	cleavage and polyadenylation specific factor 1; microRNA 939; microRNA 1234	Coding
TC10002263.hg.1	6.91	8.51	-3.03	0.0051	0.0917	BORCS7-ASMT	BORCS7-ASMT readthrough (NMD candidate)	NonCoding
TC09002689.hg.1	7	8.6	-3.03	0.001	0.0489			NonCoding
TC07002686.hg.1	6.48	8.08	-3.04	0.0024	0.0676			NonCoding
TC03000768.hg.1	8.93	10.54	-3.04	0.0089	0.1192	PLS1	plastin 1	Coding
TC04000632.hg.1	4.48	6.08	-3.04	0.004	0.0833	SPRY1	sprouty RTK signaling antagonist 1	Coding
TC08000838.hg.1	6.34	7.94	-3.04	0.0037	0.0804	EXOSC4	exosome component 4	Coding
TC08000648.hg.1	10.07	11.67	-3.04	0.0023	0.0669	DCAF13	DDB1 and CUL4 associated factor 13	Coding
TC06002670.hg.1	5.66	7.26	-3.04	0.001	0.0498			NonCoding
TC17001917.hg.1	5.66	7.27	-3.05	0.0008	0.0457	SOCS3	suppressor of cytokine signaling 3	Coding
TC08000814.hg.1	8.32	9.93	-3.06	2.33e-05	0.0131	LY6E	lymphocyte antigen 6 complex, locus E	Coding
TC19002266.hg.1	5.94	7.55	-3.06	0.0006	0.0418			NonCoding
TC21000762.hg.1	15.61	17.23	-3.07	0.0022	0.0658			NonCoding
TC06004051.hg.1	6.73	8.35	-3.07	0.0029	0.0733	GCLC	glutamate-cysteine ligase, catalytic subunit	Coding
TC02004497.hg.1	6.22	7.84	-3.08	0.0027	0.0711			NonCoding
TC07000172.hg.1	6.68	8.31	-3.08	0.0061	0.0991			Coding
TC03001512.hg.1	6.34	7.96	-3.08	0.0045	0.0874	ID2B	inhibitor of DNA binding 2B, dominant negative helix-loop-helix protein (pseudogene)	Coding
TC07001584.hg.1	4.35	5.98	-3.08	0.0045	0.087			Coding
TC08000839.hg.1	9.58	11.2	-3.08	0.0003	0.0317	GPAA1	glycosylphosphatidylinositol anchor attachment 1	Coding
TC16000476.hg.1	10.81	12.44	-3.09	0.0064	0.1009	MT1X	metallothionein 1X	Coding
TC17001903.hg.1	6.29	7.91	-3.09	0.0009	0.0482	ST6GALNAC2	ST6 (alpha-N-acetyl-neuraminyl-2,3-beta-galactosyl-1,3)-N-acetylgalactosaminide alpha-2,6-sialyltransferase 2	Coding
TC02005004.hg.1	8.76	10.39	-3.09	0.0005	0.0383	HSPE1	heat shock 10kDa protein 1	Coding
TC16000490.hg.1	9.48	11.11	-3.09	6.16e-06	0.0094	COQ9	coenzyme Q9	Coding
TC06002692.hg.1	6.92	8.55	-3.09	0.0005	0.0382			NonCoding
TC07002203.hg.1	12.53	14.16	-3.1	0.0047	0.0888			NonCoding
TC06001424.hg.1	14.71	16.34	-3.1	0.004	0.0829	HIST1H4K	histone cluster 1, H4k	Coding
TC07001546.hg.1	4.07	5.7	-3.1	0.0013	0.0539	FGL2	fibrinogen-like 2	Coding
TC17001876.hg.1	8.31	9.94	-3.11	0.0069	0.1044	SLC25A19	solute carrier family 25 (mitochondrial thiamine pyrophosphate carrier), member 19	Coding
TC02002066.hg.1	7.43	9.07	-3.12	0.0056	0.095			Coding
TC16000425.hg.1	8.37	10.01	-3.12	0.0022	0.0662	ORC6	origin recognition complex subunit 6	Coding
TC6_mcf_hap5000211.hg.1	9.53	11.17	-3.12	7.21e-05	0.0197	LY6G5B	lymphocyte antigen 6 complex, locus G5B	Coding
TC11000492.hg.1	4.5	6.15	-3.13	0.0096	0.1227			Coding
TC02000952.hg.1	9.61	11.25	-3.13	0.0048	0.0901	GPD2	glycerol-3-phosphate dehydrogenase 2	Coding
TC02000059.hg.1	6.92	8.57	-3.13	0.0013	0.0549	HPCAL1	hippocalcin-like 1	Coding
TC02000711.hg.1	12.68	14.33	-3.13	7.11e-05	0.0197	SLC20A1	solute carrier family 20 (phosphate transporter), member 1	Coding
TC12002997.hg.1	11.62	13.26	-3.13	0.0003	0.0319	POC1B	POC1 centriolar protein B	NonCoding
TC07001655.hg.1	5.28	6.94	-3.15	0.0006	0.0413	MIR25	microRNA 25	Coding
TC6_cox_hap2000242.hg.1	9.45	11.11	-3.15	0.0001	0.022	LY6G5B	lymphocyte antigen 6 complex, locus G5B	Coding
TC12002097.hg.1	6.5	8.16	-3.16	0.008	0.1132	SCARB1	scavenger receptor class B, member 1	Coding
TC06000270.hg.1	8.7	10.36	-3.16	0.0031	0.0748	HIST1H2BO	histone cluster 1, H2bo	Coding
TC6_qbl_hap6000223.hg.1	9.46	11.12	-3.16	0.0001	0.0241	LY6G5B	lymphocyte antigen 6 complex, locus G5B	Coding
TC6_ssto_hap7000197.hg.1	9.46	11.12	-3.16	0.0001	0.0241	LY6G5B	lymphocyte antigen 6 complex, locus G5B	Coding
TC6_dbb_hap3000220.hg.1	9.44	11.1	-3.16	9.14e-05	0.0217	LY6G5B	lymphocyte antigen 6 complex, locus G5B	Coding
TC6_mann_hap4000194.hg.1	9.44	11.1	-3.16	9.14e-05	0.0217	LY6G5B	lymphocyte antigen 6 complex, locus G5B	Coding
TC08000612.hg.1	12.43	14.09	-3.16	5.04e-05	0.0179	POLR2K	polymerase (RNA) II (DNA directed) polypeptide K, 7.0kDa	Coding
TC02004706.hg.1	11.63	13.29	-3.16	0.0002	0.0274	ATP5G3	ATP synthase, H+ transporting, mitochondrial Fo complex subunit C3 (subunit 9)	NonCoding
TC03002440.hg.1	10.15	11.81	-3.18	0.0046	0.0874	TRMT10C	tRNA methyltransferase 10C, mitochondrial RNase P subunit	NonCoding
TC14001369.hg.1	7.3	8.97	-3.18	0.0046	0.0874	SNORA79	small nucleolar RNA, H/ACA box 79	Coding
TC08000754.hg.1	6.73	8.4	-3.19	0.0093	0.1213	MIR1206	microRNA 1206	Coding
TC17002390.hg.1	6.82	8.49	-3.19	0.0008	0.0468	AFMID	arylformamidase	NonCoding
TC16001000.hg.1	8.8	10.48	-3.2	0.0066	0.1021			Coding
TC16001006.hg.1	8.8	10.48	-3.2	0.0066	0.1021			Coding
TC16001026.hg.1	8.8	10.48	-3.2	0.0066	0.1021			Coding
TC17001566.hg.1	7.57	9.25	-3.2	0.0048	0.0897			Coding
TC12001361.hg.1	9.07	10.75	-3.2	0.0046	0.0878	FAM60A	family with sequence similarity 60, member A	Coding
TC12002890.hg.1	6.73	8.41	-3.21	0.0046	0.0881			NonCoding
TC16001530.hg.1	9.53	11.22	-3.21	0.0026	0.0703	ORC6	origin recognition complex subunit 6	NonCoding
TC02003431.hg.1	10.83	12.52	-3.21	0.0004	0.0373	MRPL30	mitochondrial ribosomal protein L30	NonCoding
TC08002574.hg.1	5.63	7.31	-3.22	0.0013	0.054	FBXL6	F-box and leucine-rich repeat protein 6	NonCoding
TC08002099.hg.1	7.32	9.01	-3.22	0.0012	0.0529	PVT1	Pvt1 oncogene (non-protein coding)	NonCoding
TC06000717.hg.1	5.69	7.37	-3.22	0.0004	0.0373	SDHAF4	succinate dehydrogenase complex assembly factor 4	Coding
TC08002618.hg.1	7.69	9.38	-3.22	0.0001	0.0241	C8orf76	chromosome 8 open reading frame 76	Coding
TC10002127.hg.1	7.83	9.52	-3.23	0.0029	0.0734	LOC101929112	uncharacterized LOC101929112	NonCoding
TC11000559.hg.1	12.9	14.59	-3.23	0.0078	0.1114	SNORA57	small nucleolar RNA, H/ACA box 57	Coding
TC07002618.hg.1	5.62	7.32	-3.24	0.0009	0.0482	TBXAS1	thromboxane A synthase 1 (platelet)	NonCoding
TC10002266.hg.1	8.78	10.49	-3.26	0.0058	0.0969	SH3PXD2A-AS1	SH3PXD2A antisense RNA 1	NonCoding
TC14001368.hg.1	10.3	12.01	-3.27	0.0046	0.0874	GTF2A1	general transcription factor IIA 1	Coding
TC08000733.hg.1	8.11	9.82	-3.28	0.0068	0.1044	TRIB1	tribbles pseudokinase 1	Coding
TC20000839.hg.1	13.3	15.02	-3.28	0.0049	0.0904	SNORA71A	small nucleolar RNA, H/ACA box 71A	Coding
TC06001406.hg.1	7.17	8.89	-3.28	0.0024	0.0679			Coding
TC08000669.hg.1	7.51	9.23	-3.28	2.13e-05	0.0128	EBAG9	estrogen receptor binding site associated, antigen, 9	Coding
TC12002493.hg.1	6.06	7.78	-3.29	0.003	0.0744	DUSP6	dual specificity phosphatase 6	NonCoding
TC06001443.hg.1	4.86	6.58	-3.29	0.009	0.12			Coding
TC08001665.hg.1	7.16	8.87	-3.29	0.0055	0.0945			Coding
TC05001880.hg.1	9.18	10.9	-3.3	0.0074	0.1082	SPRY4	sprouty RTK signaling antagonist 4	Coding
TC14002019.hg.1	8.09	9.81	-3.31	0.0066	0.1024	GCH1	GTP cyclohydrolase 1	NonCoding
TC02000057.hg.1	9.58	11.31	-3.31	0.0048	0.0897	RRM2	ribonucleotide reductase M2	Coding
TC16000247.hg.1	8.79	10.52	-3.33	0.0082	0.1143			Coding
TC16000937.hg.1	8.79	10.52	-3.33	0.0082	0.1143			Coding
TC16000943.hg.1	8.79	10.52	-3.33	0.0082	0.1143			Coding
TC08001660.hg.1	6.5	8.23	-3.33	0.0038	0.0807	ST3GAL1	ST3 beta-galactoside alpha-2,3-sialyltransferase 1	Coding
TC20000780.hg.1	8.98	10.71	-3.34	0.0027	0.0715	AHCY	adenosylhomocysteinase	Coding
TC04000644.hg.1	5.13	6.87	-3.34	0.0009	0.0468			Coding
TC07000339.hg.1	8.96	10.71	-3.35	0.0041	0.0836			Coding
TC14000804.hg.1	5.85	7.59	-3.35	0.0021	0.0644			Coding
TC04000590.hg.1	4.58	6.33	-3.35	0.0001	0.0227	UGT8	UDP glycosyltransferase 8	Coding
TC03003395.hg.1	8.04	9.78	-3.35	0.0001	0.022	PFN2	profilin 2	Coding
TC08001734.hg.1	7.11	8.86	-3.36	0.0008	0.0451			Coding
TC09001390.hg.1	6.42	8.17	-3.36	7.33e-05	0.0197	ANKRD18CP	ankyrin repeat domain 18C, pseudogene	Coding
TC6_dbb_hap3000062.hg.1	8.55	10.31	-3.37	0.0017	0.0604	SNORA38	small nucleolar RNA, H/ACA box 38	Coding
TC6_mcf_hap5000057.hg.1	8.55	10.31	-3.37	0.0017	0.0604	SNORA38	small nucleolar RNA, H/ACA box 38	Coding
TC05003141.hg.1	5.54	7.3	-3.38	0.003	0.0743			NonCoding
TC05000561.hg.1	13.47	15.23	-3.38	0.003	0.0739	MIR1244-1; MIR1244-2; MIR1244-3	microRNA 1244-1; microRNA 1244-2; microRNA 1244-3	Coding
TC12000172.hg.1	13.47	15.23	-3.38	0.003	0.0739	MIR1244-3; MIR1244-1; MIR1244-2	microRNA 1244-3; microRNA 1244-1; microRNA 1244-2	Coding
TC12001190.hg.1	13.47	15.23	-3.38	0.003	0.0739	MIR1244-1; MIR1244-2; MIR1244-3	microRNA 1244-1; microRNA 1244-2; microRNA 1244-3	Coding
TC18000668.hg.1	4.52	6.29	-3.39	0.0016	0.0581	LOC646778	uncharacterized LOC646778	NonCoding
TC07001930.hg.1	7.06	8.82	-3.39	0.0049	0.0904	KIAA1147	KIAA1147	Coding
TC06001591.hg.1	8.73	10.49	-3.39	0.0006	0.0408	UQCC2	ubiquinol-cytochrome c reductase complex assembly factor 2	Coding
TC07000578.hg.1	5.9	7.66	-3.39	0.0002	0.0281	SDHAF3	succinate dehydrogenase complex assembly factor 3	Coding
TC08000857.hg.1	6.78	8.55	-3.4	7.46e-05	0.0198	MFSD3	major facilitator superfamily domain containing 3	Coding
TC19001592.hg.1	6.23	8	-3.4	5e-05	0.0179	CADM4	cell adhesion molecule 4	Coding
TC06000225.hg.1	8.07	9.84	-3.41	0.005	0.0913	HIST1H2AH	histone cluster 1, H2ah	Coding
TC06000684.hg.1	9.7	11.47	-3.41	0.0005	0.0373	BAG2	BCL2-associated athanogene 2	Coding
TC06000642.hg.1	9.37	11.15	-3.42	0.0039	0.0816	C6orf141	chromosome 6 open reading frame 141	Coding
TC21000568.hg.1	3.79	5.57	-3.42	0.0005	0.0393			NonCoding
TC01000220.hg.1	6.68	8.46	-3.43	0.0019	0.0622			Coding
TC01002270.hg.1	6.68	8.46	-3.43	0.0019	0.0622			Coding
TC07000815.hg.1	6.11	7.89	-3.44	0.0002	0.0299	MEST	mesoderm specific transcript	Coding
TC01003104.hg.1	5.32	7.11	-3.45	0.0094	0.1217			Coding
TC05001082.hg.1	5.32	7.11	-3.45	0.0094	0.1217			Coding
TC05002165.hg.1	5.32	7.11	-3.45	0.0094	0.1217			Coding
TC06000199.hg.1	5.32	7.11	-3.45	0.0094	0.1217			Coding
TC16000110.hg.1	5.32	7.11	-3.45	0.0094	0.1217			Coding
TC03000833.hg.1	10.46	12.25	-3.45	0.008	0.1132			Coding
TC08001654.hg.1	5.35	7.13	-3.45	3.35e-06	0.0087	LRRC6	leucine rich repeat containing 6	Coding
TC12002804.hg.1	8.67	10.46	-3.46	5.49e-05	0.0186	RASSF8-AS1	RASSF8 atnisense RNA 1	NonCoding
TC04000031.hg.1	9.29	11.09	-3.47	0.0071	0.1065	SCARNA22	small Cajal body-specific RNA 22	Coding
TC16001147.hg.1	9.85	11.65	-3.47	0.0007	0.0433	CFAP20	cilia and flagella associated protein 20	Coding
TC6_ssto_hap7000019.hg.1	7.3	9.09	-3.47	8.94e-06	0.0101	HLA-K	major histocompatibility complex, class I, K (pseudogene)	Coding
TC06001388.hg.1	4.01	5.8	-3.48	0.0055	0.0948			Coding
TC06001430.hg.1	6.73	8.53	-3.48	0.0011	0.0508	HIST1H2AM	histone cluster 1, H2am	Coding
TC06000640.hg.1	8.49	10.31	-3.51	0.0048	0.0901	CENPQ	centromere protein Q	Coding
TC09001965.hg.1	8.08	9.89	-3.52	0.0085	0.1167			NonCoding
TC18000440.hg.1	9.43	11.25	-3.52	0.0025	0.0685	B4GALT6	UDP-Gal:betaGlcNAc beta 1,4- galactosyltransferase, polypeptide 6	Coding
TC08000867.hg.1	7.05	8.86	-3.52	0.0008	0.0454	C8orf33	chromosome 8 open reading frame 33	Coding
TC16000491.hg.1	9.02	10.85	-3.56	0.0018	0.0611	POLR2C	polymerase (RNA) II (DNA directed) polypeptide C, 33kDa	Coding
TC6_dbb_hap3000020.hg.1	7.23	9.06	-3.56	6.84e-06	0.0094	HLA-K	major histocompatibility complex, class I, K (pseudogene)	Coding
TC06000658.hg.1	10.88	12.72	-3.57	0.0033	0.0774	TMEM14A	transmembrane protein 14A	Coding
TC08000712.hg.1	7.77	9.6	-3.57	0.0031	0.0754	TBC1D31	TBC1 domain family, member 31	Coding
TC03002939.hg.1	6.41	8.25	-3.58	0.0027	0.0715			NonCoding
TC10000398.hg.1	6.21	8.05	-3.58	0.0094	0.1217			Coding
TC06001772.hg.1	4.37	6.22	-3.59	0.0037	0.0805	CYP39A1	cytochrome P450, family 39, subfamily A, polypeptide 1	Coding
TC09001989.hg.1	4.17	6.01	-3.6	0.01	0.1247			NonCoding
TC16002074.hg.1	11.24	13.09	-3.6	0.002	0.0637	MT1M	metallothionein 1M	Coding
TC17000246.hg.1	9.79	11.64	-3.62	0.0034	0.0775	ALDH3A2	aldehyde dehydrogenase 3 family, member A2	Coding
TC08001584.hg.1	10.95	12.82	-3.65	0.007	0.1053	ATAD2	ATPase family, AAA domain containing 2	Coding
TC11000663.hg.1	7.88	9.75	-3.65	0.0052	0.0928			Coding
TC18000550.hg.1	4.29	6.15	-3.65	0.0022	0.0657	MC4R	melanocortin 4 receptor	Coding
TC10001612.hg.1	7.98	9.84	-3.65	0.0017	0.0596	NPM3	nucleophosmin/nucleoplasmin 3	Coding
TC20000893.hg.1	7.03	8.9	-3.65	0.0008	0.0457	PLTP	phospholipid transfer protein	Coding
TC12001314.hg.1	13.01	14.87	-3.65	7.43e-05	0.0198	KRAS	Kirsten rat sarcoma viral oncogene homolog	Coding
TC02002123.hg.1	10.93	12.81	-3.66	0.0004	0.0355	TMEM131	transmembrane protein 131	Coding
TC06003668.hg.1	5.17	7.04	-3.66	4.45e-05	0.017			NonCoding
TC06000344.hg.1	6.46	8.34	-3.67	0.006	0.0988	ATAT1	alpha tubulin acetyltransferase 1	Coding
TC6_mann_hap4000037.hg.1	6.46	8.34	-3.67	0.006	0.0988	ATAT1	alpha tubulin acetyltransferase 1	Coding
TC6_mcf_hap5000029.hg.1	6.46	8.34	-3.67	0.006	0.0988	ATAT1	alpha tubulin acetyltransferase 1	Coding
TC12000759.hg.1	7.15	9.02	-3.67	0.0041	0.0836			Coding
TC08000859.hg.1	7.32	9.2	-3.67	0.0004	0.0362			Coding
TC03002300.hg.1	6.01	7.88	-3.67	1.52e-05	0.0115			NonCoding
TC21000211.hg.1	14.76	16.64	-3.68	0.0007	0.0426			Coding
TC20000495.hg.1	5.82	7.7	-3.68	0.0006	0.0408	NTSR1	neurotensin receptor 1 (high affinity)	Coding
TC06003542.hg.1	5	6.89	-3.69	0.0004	0.0359			NonCoding
TC08001600.hg.1	6.06	7.95	-3.69	0.0084	0.1157	RNF139-AS1	RNF139 antisense RNA 1 (head to head)	Coding
TC12000645.hg.1	5.44	7.32	-3.69	0.0011	0.0516			Coding
TC08002477.hg.1	5.25	7.14	-3.7	0.0079	0.1124			NonCoding
TC12002311.hg.1	8.57	10.45	-3.7	0.0049	0.0908			NonCoding
TC08000750.hg.1	8.13	10.02	-3.7	0.0013	0.055	PVT1; MIR1204	Pvt1 oncogene (non-protein coding); microRNA 1204	Coding
TC01003430.hg.1	5.78	7.67	-3.71	0.0096	0.1225			Coding
TC01003433.hg.1	5.78	7.67	-3.71	0.0096	0.1225			Coding
TC01003436.hg.1	5.78	7.67	-3.71	0.0096	0.1225			Coding
TC01003439.hg.1	5.78	7.67	-3.71	0.0096	0.1225			Coding
TC01003442.hg.1	5.78	7.67	-3.71	0.0096	0.1225			Coding
TC06000244.hg.1	5.78	7.67	-3.71	0.0096	0.1225			Coding
TC06000247.hg.1	5.78	7.67	-3.71	0.0096	0.1225			Coding
TC12000746.hg.1	5.78	7.67	-3.71	0.0096	0.1225			Coding
TC12002101.hg.1	5.78	7.67	-3.71	0.0096	0.1225			Coding
TC12002104.hg.1	5.78	7.67	-3.71	0.0096	0.1225			Coding
TC6_dbb_hap3000035.hg.1	6.46	8.35	-3.71	0.0058	0.0968	ATAT1	alpha tubulin acetyltransferase 1	Coding
TC6_qbl_hap6000035.hg.1	6.46	8.35	-3.71	0.0058	0.0968	ATAT1	alpha tubulin acetyltransferase 1	Coding
TC6_ssto_hap7000035.hg.1	6.46	8.35	-3.71	0.0058	0.0968	ATAT1	alpha tubulin acetyltransferase 1	Coding
TC02003892.hg.1	9.83	11.73	-3.72	0.0065	0.1016	SCARNA5	small Cajal body-specific RNA 5	NonCoding
TC01005092.hg.1	7.86	9.75	-3.72	0.0051	0.0919			NonCoding
TC04001959.hg.1	6.38	8.28	-3.72	0.0018	0.0604			NonCoding
TC15001507.hg.1	5.28	7.18	-3.72	0.0003	0.0308	RORA	RAR-related orphan receptor A	Coding
TC02001416.hg.1	9.88	11.77	-3.73	0.0084	0.1158	SCARNA5	small Cajal body-specific RNA 5	Coding
TC20000841.hg.1	11.25	13.15	-3.74	0.0075	0.1094	SNORA71D	small nucleolar RNA, H/ACA box 71D	Coding
TC6_cox_hap2000042.hg.1	6.47	8.37	-3.74	0.0058	0.0972	ATAT1	alpha tubulin acetyltransferase 1	Coding
TC03002239.hg.1	6.38	8.28	-3.75	0.0027	0.0709			NonCoding
TC10002941.hg.1	6.94	8.85	-3.76	0.006	0.0988	STAMBPL1	STAM binding protein-like 1	Coding
TC10001636.hg.1	10.47	12.39	-3.77	0.003	0.0744	OBFC1	oligonucleotide/oligosaccharide-binding fold containing 1	Coding
TC07000334.hg.1	10.77	12.69	-3.77	0.0003	0.0311			Coding
TC07002236.hg.1	5.22	7.14	-3.78	0.0066	0.1021	AQP1	aquaporin 1 (Colton blood group)	NonCoding
TC08001641.hg.1	12.1	14.02	-3.78	0.001	0.0488	ASAP1	ArfGAP with SH3 domain, ankyrin repeat and PH domain 1	Coding
TC02000104.hg.1	7.75	9.67	-3.79	0.007	0.1052	VSNL1	visinin like 1	Coding
TC08000724.hg.1	7.88	9.8	-3.8	0.0003	0.0344	TRMT12	tRNA methyltransferase 12 homolog (S. cerevisiae)	Coding
TC6_mann_hap4000021.hg.1	7.19	9.12	-3.81	1.43e-05	0.0115			Coding
TC06000303.hg.1	5.22	7.16	-3.82	0.008	0.1132			Coding
TC06001477.hg.1	5.22	7.16	-3.82	0.008	0.1132			Coding
TC07001163.hg.1	4.33	6.27	-3.82	0.0009	0.0483	AGR2	anterior gradient 2, protein disulphide isomerase family member	Coding
TC07003171.hg.1	11.47	13.41	-3.84	0.0097	0.1229			NonCoding
TC09002509.hg.1	7.7	9.64	-3.84	0.0016	0.0589			NonCoding
TC19001713.hg.1	5.45	7.39	-3.84	0.0031	0.0755	TEAD2	TEA domain family member 2	Coding
TC06000234.hg.1	6.69	8.63	-3.85	0.0033	0.0774			Coding
TC06000688.hg.1	4.95	6.89	-3.85	0.0003	0.0336			Coding
TC08000667.hg.1	7.86	9.81	-3.87	0.0005	0.0386	ENY2	enhancer of yellow 2 homolog (Drosophila)	Coding
TC20000571.hg.1	6.88	8.83	-3.87	0.0004	0.0355	SLC4A11	solute carrier family 4, sodium borate transporter, member 11	Coding
TC08001528.hg.1	10.1	12.05	-3.88	0.0054	0.0942	NUDCD1	NudC domain containing 1	Coding
TC0X000112.hg.1	8.59	10.54	-3.88	0.0027	0.0715	SAT1	spermidine/spermine N1-acetyltransferase 1	Coding
TC02001213.hg.1	9.36	11.32	-3.88	0.0001	0.0231	SNORD51	small nucleolar RNA, C/D box 51	Coding
TC08001692.hg.1	7.26	9.22	-3.89	0.0007	0.0427			Coding
TC06002699.hg.1	6.46	8.42	-3.9	0.0072	0.1068			NonCoding
TC06001411.hg.1	4.83	6.79	-3.9	0.0059	0.0982			Coding
TC09002528.hg.1	4.09	6.06	-3.92	0.0094	0.1217			NonCoding
TC07001868.hg.1	10.48	12.45	-3.92	0.009	0.1201	LINC-PINT	long intergenic non-protein coding RNA, p53 induced transcript	Coding
TC17000550.hg.1	8.21	10.19	-3.92	0.0012	0.053			Coding
TC08001723.hg.1	8.51	10.49	-3.93	0.005	0.091	TSTA3	tissue specific transplantation antigen P35B	Coding
TC05000868.hg.1	6	7.97	-3.93	0.0002	0.0288	NIPAL4	NIPA-like domain containing 4	Coding
TC02001101.hg.1	8.5	10.48	-3.93	4.83e-05	0.0178	FAM171B	family with sequence similarity 171, member B	Coding
TC15002176.hg.1	6.35	8.33	-3.94	0.0002	0.0298			NonCoding
TC09001105.hg.1	7.79	9.77	-3.94	0.0031	0.0756	GLIDR	glioblastoma down-regulated RNA	Coding
TC08002065.hg.1	13.86	15.85	-3.95	0.0013	0.0545	ENY2	enhancer of yellow 2 homolog (Drosophila)	NonCoding
TC08001682.hg.1	4.32	6.31	-3.95	0.0027	0.0715			Coding
TC04002964.hg.1	6.42	8.41	-3.96	0.0064	0.1009	ZNF718	zinc finger protein 718	Coding
TC07000536.hg.1	8.15	10.14	-3.97	3.23e-05	0.016	STEAP1	six transmembrane epithelial antigen of the prostate 1	Coding
TC06000276.hg.1	8.1	10.09	-3.99	0.0008	0.0453	ZKSCAN8	zinc finger with KRAB and SCAN domains 8	Coding
TC02000270.hg.1	5.96	7.96	-4	0.0024	0.0679	PLEKHH2	pleckstrin homology domain containing, family H (with MyTH4 domain) member 2	Coding
TC12001755.hg.1	7.74	9.74	-4	0.0006	0.0422	CSRP2	cysteine and glycine-rich protein 2	Coding
TC22001130.hg.1	9.7	11.7	-4.01	0.0045	0.0869			NonCoding
TC12003122.hg.1	4.51	6.51	-4.02	0.0017	0.0603			NonCoding
TC11002174.hg.1	4.9	6.91	-4.02	0.0023	0.0667	RAB38	RAB38, member RAS oncogene family	Coding
TC08001564.hg.1	6.65	8.66	-4.03	4.25e-05	0.017	MRPL13	mitochondrial ribosomal protein L13	Coding
TC19001884.hg.1	6.72	8.74	-4.04	0.0064	0.1009			Coding
TC12000302.hg.1	7.79	9.81	-4.04	0.0043	0.0855			Coding
TC20000076.hg.1	8.34	10.36	-4.05	0.0022	0.0658	PLCB4	phospholipase C, beta 4	Coding
TC08000840.hg.1	8.67	10.68	-4.05	0.0017	0.0604	CYC1	cytochrome c-1	Coding
TC08001684.hg.1	9.15	11.17	-4.05	0.0012	0.0524	2002-08-01	argonaute RISC catalytic component 2	Coding
TC06001394.hg.1	9.66	11.68	-4.06	0.0015	0.0577			Coding
TC06000239.hg.1	7.92	9.95	-4.08	0.0093	0.1214			Coding
TC06001449.hg.1	3.99	6.02	-4.08	0.0056	0.0954			Coding
TC08002508.hg.1	5.87	7.9	-4.09	0.0041	0.0836	RNF139-AS1	RNF139 antisense RNA 1 (head to head)	NonCoding
TC06000257.hg.1	5.9	7.94	-4.11	0.001	0.0501			Coding
TC08000726.hg.1	5.88	7.93	-4.13	9.93e-06	0.0101	NDUFB9	NADH dehydrogenase (ubiquinone) 1 beta subcomplex, 9, 22kDa	Coding
TC01005690.hg.1	3.79	5.84	-4.14	0.0002	0.0279	GSTM3	glutathione S-transferase mu 3 (brain)	NonCoding
TC6_qbl_hap6000019.hg.1	7.19	9.24	-4.14	2.54e-05	0.0136	HLA-K	major histocompatibility complex, class I, K (pseudogene)	Coding
TC17002215.hg.1	7.94	9.99	-4.15	0.0017	0.0604			NonCoding
TC10000361.hg.1	10.76	12.81	-4.15	0.0066	0.1021	TFAM	transcription factor A, mitochondrial	Coding
TC08002542.hg.1	6.51	8.58	-4.21	0.0029	0.0732	LOC102723694	uncharacterized LOC102723694	NonCoding
TC08001560.hg.1	8.09	10.16	-4.22	0.0021	0.0653	DSCC1	DNA replication and sister chromatid cohesion 1	Coding
TC0X001624.hg.1	11.14	13.23	-4.25	0.0016	0.0588	SAT1	spermidine/spermine N1-acetyltransferase 1	NonCoding
TC08002539.hg.1	7.68	9.77	-4.26	0.0024	0.0678	ST3GAL1	ST3 beta-galactoside alpha-2,3-sialyltransferase 1	NonCoding
TC06001447.hg.1	7.95	10.04	-4.26	0.0089	0.1196			Coding
TC15001239.hg.1	7.95	10.04	-4.26	0.0089	0.1196			Coding
TC20000494.hg.1	7.33	9.43	-4.27	0.0011	0.0505	SLCO4A1	solute carrier organic anion transporter family, member 4A1	Coding
TC12000857.hg.1	7.38	9.48	-4.28	0.0052	0.0925	FAM216A	family with sequence similarity 216, member A	Coding
TC06004063.hg.1	9.16	11.27	-4.31	0.0008	0.0456	HIST1H2AI	histone cluster 1, H2ai	Coding
TC09002617.hg.1	5.31	7.43	-4.34	0.0003	0.0345	RASEF	RAS and EF-hand domain containing	NonCoding
TC06000220.hg.1	8.76	10.88	-4.34	0.004	0.0825			Coding
TC06000197.hg.1	9.61	11.73	-4.34	0.0013	0.054			Coding
TC06000259.hg.1	9.61	11.73	-4.34	0.0013	0.054			Coding
TC06001389.hg.1	9.61	11.73	-4.34	0.0013	0.054			Coding
TC06001393.hg.1	9.61	11.73	-4.34	0.0013	0.054			Coding
TC14000779.hg.1	9.61	11.73	-4.34	0.0013	0.054			Coding
TC17000134.hg.1	9.61	11.73	-4.34	0.0013	0.054			Coding
TC09000277.hg.1	8.29	10.41	-4.35	0.0042	0.0844	GLIDR	glioblastoma down-regulated RNA	Coding
TC19002388.hg.1	5.25	7.38	-4.37	0.0026	0.0703			NonCoding
TC16001156.hg.1	12.31	14.44	-4.37	0.0079	0.1119	SNORA50A	small nucleolar RNA, H/ACA box 50A	Coding
TC06001373.hg.1	7.38	9.51	-4.37	0.0054	0.094			Coding
TC06000277.hg.1	6.12	8.25	-4.37	9.5e-05	0.0217	ZNF192P1	zinc finger protein 192 pseudogene 1	Coding
TC06001356.hg.1	7.87	10	-4.39	0.0086	0.1175			Coding
TC03001794.hg.1	4.6	6.74	-4.41	0.0006	0.0412	TMEM108-AS1	TMEM108 antisense RNA 1	Coding
TC03003151.hg.1	5.99	8.13	-4.42	0.0025	0.0687			NonCoding
TC06001409.hg.1	3.59	5.77	-4.52	0.0064	0.1014			Coding
TC01003621.hg.1	5.92	8.1	-4.54	0.0002	0.0297	COLGALT2	collagen beta(1-O)galactosyltransferase 2	Coding
TC02000310.hg.1	7.03	9.23	-4.57	0.0013	0.0547	CHAC2	ChaC, cation transport regulator homolog 2 (E. coli)	Coding
TC01001624.hg.1	5.81	8	-4.58	0.0026	0.0702	RGS2	regulator of G-protein signaling 2	Coding
TC08001683.hg.1	9.67	11.87	-4.6	0.0031	0.0747			Coding
TC02002860.hg.1	8.11	10.32	-4.63	0.0012	0.0534	SNORA75	small nucleolar RNA, H/ACA box 75	Coding
TC17001250.hg.1	6.85	9.06	-4.64	0.0006	0.0411	ALDH3A1	aldehyde dehydrogenase 3 family, member A1	Coding
TC20000320.hg.1	7.45	9.67	-4.67	2.6e-06	0.0087	MYBL2	v-myb avian myeloblastosis viral oncogene homolog-like 2	Coding
TC09002539.hg.1	7.11	9.34	-4.68	0.0091	0.1204			NonCoding
TC08002551.hg.1	9.42	11.65	-4.71	0.0034	0.0781			NonCoding
TC10002938.hg.1	8.54	10.78	-4.72	0.0001	0.0236	ADIRF	adipogenesis regulatory factor	Coding
TC09001670.hg.1	6.99	9.24	-4.74	0.0024	0.0679			Coding
TC04000006.hg.1	6.54	8.78	-4.74	4.83e-05	0.0178	ZNF141	zinc finger protein 141	Coding
TC17002651.hg.1	6.35	8.59	-4.75	0.0026	0.07	ETV4	ets variant 4	NonCoding
TC06000237.hg.1	4.4	6.65	-4.77	0.0006	0.0412			Coding
TC09002940.hg.1	7.41	9.68	-4.82	3.83e-06	0.0087	ZNF322	zinc finger protein 322	Coding
TC13001572.hg.1	10.96	13.24	-4.83	4.39e-05	0.017			NonCoding
TC06002669.hg.1	5.49	7.77	-4.84	0.0007	0.0437	ZNF192P1	zinc finger protein 192 pseudogene 1	NonCoding
TC05003439.hg.1	5.22	7.52	-4.94	0.0006	0.0403	ITGA1; PELO	integrin alpha 1; pelota homolog (Drosophila)	Coding
TC06001429.hg.1	11.66	13.96	-4.96	0.0031	0.0755	HIST1H3J	histone cluster 1, H3j	Coding
TC12001796.hg.1	11.28	13.6	-4.97	4.41e-05	0.017	DUSP6	dual specificity phosphatase 6	Coding
TC12001253.hg.1	8.4	10.72	-4.99	8.99e-06	0.0101	MANSC1	MANSC domain containing 1	Coding
TC02003679.hg.1	7.98	10.31	-5.03	0.0032	0.0767			NonCoding
TC20001482.hg.1	4.35	6.69	-5.04	0.0016	0.0587			NonCoding
TC15000437.hg.1	5.26	7.59	-5.04	0.0018	0.061	CGNL1	cingulin-like 1	Coding
TC0X002231.hg.1	4.79	7.15	-5.13	0.0001	0.022	MBNL3	muscleblind-like splicing regulator 3	NonCoding
TC06001387.hg.1	14.66	17.04	-5.21	0.0002	0.0282	HIST1H2BK	histone cluster 1, H2bk	Coding
TC12000487.hg.1	5.74	8.13	-5.22	0.0081	0.1142	METTL7B	methyltransferase like 7B	Coding
TC17000015.hg.1	6.19	8.57	-5.22	0.0001	0.025	SERPINF1	serpin peptidase inhibitor, clade F (alpha-2 antiplasmin, pigment epithelium derived factor), member 1	Coding
TC17001371.hg.1	4.25	6.63	-5.22	0.0001	0.0248	SLFN13	schlafen family member 13	Coding
TC10002078.hg.1	11.68	14.08	-5.26	0.0035	0.0787	TFAM	transcription factor A, mitochondrial	NonCoding
TC09001139.hg.1	7.57	9.97	-5.28	0.0064	0.1012	LOC102724238; LOC554249	uncharacterized LOC102724238; uncharacterized LOC554249	Coding
TC10000889.hg.1	6.51	8.92	-5.29	0.0011	0.0505	HTRA1	HtrA serine peptidase 1	Coding
TC06001370.hg.1	7.21	9.62	-5.31	7.93e-06	0.0099	ZNF322	zinc finger protein 322	Coding
TC06000265.hg.1	8.19	10.6	-5.33	0.0017	0.0604	HIST1H2BM	histone cluster 1, H2bm	Coding
TC06001386.hg.1	10.8	13.22	-5.35	0.0011	0.0513	HIST1H2BJ	histone cluster 1, H2bj	Coding
TC12000252.hg.1	11.52	13.96	-5.42	0.0001	0.0248	LYRM5	LYR motif containing 5	Coding
TC04000003.hg.1	5.73	8.18	-5.45	0.0021	0.0645			Coding
TC04000414.hg.1	9.81	12.26	-5.48	0.0079	0.1122	EREG	epiregulin	Coding
TC13000729.hg.1	10.79	13.26	-5.53	0.0001	0.022	FABP5P1	fatty acid binding protein 5 pseudogene 1	Coding
TC06001401.hg.1	7.12	9.59	-5.54	0.0091	0.1206	ZNF184	zinc finger protein 184	Coding
TC12000301.hg.1	11.84	14.33	-5.64	2.15e-05	0.0128	ALG10	ALG10, alpha-1,2-glucosyltransferase	Coding
TC20000697.hg.1	4.04	6.54	-5.65	0.0003	0.0324	LINC00261	long intergenic non-protein coding RNA 261	Coding
TC02002143.hg.1	6.16	8.68	-5.73	0.0014	0.056	TBC1D8	TBC1 domain family, member 8 (with GRAM domain)	Coding
TC16000189.hg.1	7.02	9.54	-5.75	8.81e-05	0.0217	MPV17L	MPV17 mitochondrial membrane protein-like	Coding
TC06000231.hg.1	4.96	7.5	-5.8	0.0015	0.0581			Coding
TC06001391.hg.1	4.96	7.5	-5.8	0.0015	0.0581			Coding
TC06001412.hg.1	4.96	7.5	-5.8	0.0015	0.0581			Coding
TC11001833.hg.1	10.76	13.36	-6.05	8.35e-05	0.0212	FABP5P7	fatty acid binding protein 5 pseudogene 7	Coding
TC06001427.hg.1	13.7	16.31	-6.11	0.0042	0.0847	HIST1H3I	histone cluster 1, H3i	Coding
TC06000375.hg.1	6.72	9.34	-6.12	0.0003	0.0308	SNORA38	small nucleolar RNA, H/ACA box 38	Coding
TC6_cox_hap2000071.hg.1	6.72	9.34	-6.12	0.0003	0.0308	SNORA38	small nucleolar RNA, H/ACA box 38	Coding
TC6_mann_hap4000062.hg.1	6.72	9.34	-6.12	0.0003	0.0308	SNORA38	small nucleolar RNA, H/ACA box 38	Coding
TC6_qbl_hap6000062.hg.1	6.72	9.34	-6.12	0.0003	0.0308	SNORA38	small nucleolar RNA, H/ACA box 38	Coding
TC6_ssto_hap7000058.hg.1	6.72	9.34	-6.12	0.0003	0.0308	SNORA38	small nucleolar RNA, H/ACA box 38	Coding
TC02002605.hg.1	4.95	7.57	-6.13	0.0013	0.0545	CALCRL	calcitonin receptor like receptor	Coding
TC06001775.hg.1	5.53	8.22	-6.43	0.0039	0.0818	ADGRF5	adhesion G protein-coupled receptor F5	Coding
TC06001425.hg.1	6.67	9.36	-6.46	0.0021	0.0645	HIST1H2AK	histone cluster 1, H2ak	Coding
TC21001068.hg.1	8.46	11.19	-6.65	9.92e-05	0.022	BAGE; BAGE4; BAGE3; BAGE2; BAGE5	B melanoma antigen; B melanoma antigen family, member 4; B melanoma antigen family, member 3; B melanoma antigen family, member 2; B melanoma antigen family, member 5	Coding
TC21000560.hg.1	5.81	8.55	-6.69	0.0006	0.0413			NonCoding
TC08002532.hg.1	5.5	8.25	-6.76	0.0008	0.0451			NonCoding
TC09001955.hg.1	9.35	12.12	-6.86	0.0041	0.0839			NonCoding
TC06001385.hg.1	9.4	12.18	-6.86	9.86e-05	0.022	HIST1H2BJ; HIST1H2BG	histone cluster 1, H2bj; histone cluster 1, H2bg	Coding
TC06000226.hg.1	8.08	10.87	-6.91	0.0016	0.0592	MIR3143	microRNA 3143	Coding
TC06000183.hg.1	6.23	9.05	-7.05	0.001	0.0489			Coding
TC06000193.hg.1	6.23	9.05	-7.05	0.001	0.0489			Coding
TC06001428.hg.1	7.48	10.31	-7.11	0.0013	0.0546	HIST1H4L	histone cluster 1, H4l	Coding
TC06000275.hg.1	5.99	8.82	-7.12	0.0016	0.0586	ZSCAN16	zinc finger and SCAN domain containing 16	Coding
TC06000224.hg.1	6.88	9.72	-7.15	0.0004	0.0345	HIST1H4I	histone cluster 1, H4i	Coding
TC21000007.hg.1	4.34	7.18	-7.16	0.0032	0.0756	MIR3687-1	microRNA 3687-1	Coding
TC03003095.hg.1	4.33	7.21	-7.36	0.0003	0.031	TMEM108-AS1	TMEM108 antisense RNA 1	NonCoding
TC08001659.hg.1	7.18	10.11	-7.6	0.0014	0.0553	NDRG1	N-myc downstream regulated 1	Coding
TC13001298.hg.1	9.63	12.56	-7.61	0.0049	0.0904			NonCoding
TC04002594.hg.1	4.53	7.48	-7.72	0.0005	0.0382	LOC105377283	uncharacterized LOC105377283	NonCoding
TC03001570.hg.1	4.71	7.66	-7.77	0.0005	0.0391	ROBO1	roundabout guidance receptor 1	Coding
TC02001035.hg.1	6.88	9.85	-7.83	0.0006	0.0404	CDCA7	cell division cycle associated 7	Coding
TC06000205.hg.1	6.19	9.17	-7.9	0.0012	0.0532	ABT1	activator of basal transcription 1	Coding
TC20000698.hg.1	6.06	9.05	-7.92	0.0012	0.0535	FOXA2	forkhead box A2	Coding
TC06001461.hg.1	4.71	7.72	-8.03	0.0031	0.0754			Coding
TC0X001889.hg.1	4.83	7.84	-8.06	0.0002	0.0262	FHL1	four and a half LIM domains 1	NonCoding
TC09001391.hg.1	6.99	10.04	-8.27	3.3e-06	0.0087			Coding
TC13001366.hg.1	4.74	7.8	-8.34	0.0001	0.0228			NonCoding
TC17001732.hg.1	5.62	8.69	-8.39	0.0023	0.0669	RNF43	ring finger protein 43	Coding
TC03001188.hg.1	5.38	8.46	-8.45	9.67e-05	0.0217	NUP210	nucleoporin 210kDa	Coding
TC13000396.hg.1	8.72	11.83	-8.62	0.0059	0.098			Coding
TC15002563.hg.1	3.7	6.83	-8.77	0.0007	0.0435	RORA	RAR-related orphan receptor A	NonCoding
TC02004433.hg.1	4.08	7.23	-8.88	0.0051	0.0917			NonCoding
TC12001455.hg.1	7.13	10.36	-9.41	0.0009	0.0472	SNORA2B	small nucleolar RNA, H/ACA box 2B	Coding
TC06000196.hg.1	5.77	9.06	-9.75	0.0092	0.1209			Coding
TC08000697.hg.1	5.63	8.94	-9.91	1.64e-05	0.0115	NOV	nephroblastoma overexpressed	Coding
TC08001626.hg.1	5.22	8.55	-10.07	0.0042	0.0843			Coding
TC06000223.hg.1	9.99	13.37	-10.4	0.0006	0.0408	HIST1H2AG	histone cluster 1, H2ag	Coding
TC06000294.hg.1	4.52	7.93	-10.65	0.0091	0.1204			Coding
TC06000290.hg.1	4.14	7.56	-10.66	0.0059	0.098			Coding
TC11000214.hg.1	3.88	7.3	-10.67	1.53e-05	0.0115	PDE3B	phosphodiesterase 3B, cGMP-inhibited	Coding
TC21000275.hg.1	7.18	10.6	-10.75	0.0034	0.078	BAGE4		Coding
TC10000581.hg.1	5.7	9.13	-10.76	0.0008	0.0465	FAM213A	family with sequence similarity 213, member A	Coding
TC06001410.hg.1	9.47	12.91	-10.81	0.0023	0.0671			Coding
TC08000809.hg.1	6.09	9.6	-11.42	0.0004	0.0367	LY6K	lymphocyte antigen 6 complex, locus K	Coding
TC06003667.hg.1	5.75	9.27	-11.49	0.0062	0.0999	ADGRF5	adhesion G protein-coupled receptor F5	NonCoding
TC06004064.hg.1	7.08	10.69	-12.17	0.0002	0.0297	HIST1H3H	histone cluster 1, H3h	Coding
TC06001451.hg.1	6.36	10.01	-12.54	0.006	0.0983			Coding
TC21001067.hg.1	4.85	8.54	-12.9	3.04e-06	0.0087	TPTE	transmembrane phosphatase with tensin homology	Coding
TC02002137.hg.1	4.89	8.64	-13.5	0.0021	0.0643	LONRF2	LON peptidase N-terminal domain and ring finger 2	Coding
TC02000701.hg.1	4.88	8.79	-15.02	0.0005	0.0393	MERTK	MER proto-oncogene, tyrosine kinase	Coding
TC06001452.hg.1	5.82	9.86	-16.5	0.0037	0.0806			Coding
TC08001627.hg.1	6.23	10.29	-16.64	0.0005	0.0399	CCAT1	colon cancer associated transcript 1 (non-protein coding)	Coding
TC06001392.hg.1	7.64	11.74	-17.21	0.0097	0.1233			Coding
TC16002035.hg.1	11.03	15.27	-18.98	1.97e-05	0.0126	MT1A	metallothionein 1A	Coding
TC0X000514.hg.1	5.28	9.62	-20.22	0.0006	0.0421	MUM1L1	melanoma associated antigen (mutated) 1-like 1	Coding
TC10002173.hg.1	5.78	10.33	-23.33	0.0003	0.0308			NonCoding
TC02003503.hg.1	5.05	10.64	-48.19	9.64e-05	0.0217	MERTK	MER proto-oncogene, tyrosine kinase	NonCoding

## Sheet: 562 Coding DEGs NOZGemR_NOZ 
Table S2. List of coding DEGs in NOZ GemR compared to parental cells (p-value < 0.01, Fold-change ≥3)
ID	1 Avg (log2)	2 Avg (log2)	Fold Change	P-val	FDR P-val	Gene Symbol	Description	Group
TC19002714.hg.1	13.95	6.14	225.09	0.0002	0.0306	CGB; CGB5	chorionic gonadotropin, beta polypeptide; chorionic gonadotropin, beta polypeptide 5	Coding
TC19002715.hg.1	14.43	6.7	211.14	0.0004	0.0361	CGB8; CGB; CGB5	chorionic gonadotropin, beta polypeptide 8; chorionic gonadotropin, beta polypeptide; chorionic gonadotropin, beta polypeptide 5	Coding
TC05001816.hg.1	14.27	6.97	157.05	1.04e-06	0.0072	SPOCK1	sparc/osteonectin, cwcv and kazal-like domains proteoglycan (testican) 1	Coding
TC19000723.hg.1	13.46	6.32	140.82	0.0002	0.0298	CGB5; CGB; CGB8	chorionic gonadotropin, beta polypeptide 5; chorionic gonadotropin, beta polypeptide; chorionic gonadotropin, beta polypeptide 8	Coding
TC17000809.hg.1	11.31	4.82	90.26	1.37e-05	0.0115	LINC01497	long intergenic non-protein coding RNA 1497	Coding
TC09001653.hg.1	11.46	6.01	43.62	0.0012	0.0533	PTGES	prostaglandin E synthase	Coding
TC05001909.hg.1	11.06	5.76	39.41	3.33e-05	0.016	DPYSL3	dihydropyrimidinase-like 3	Coding
TC09000398.hg.1	9.94	4.7	37.86	1.73e-05	0.0116	DAPK1	death-associated protein kinase 1	Coding
TC10000986.hg.1	11.84	6.82	32.25	0.0003	0.0316	AKR1C2	aldo-keto reductase family 1, member C2	Coding
TC07001606.hg.1	10.05	5.05	31.97	9.75e-08	0.0033	SAMD9L	sterile alpha motif domain containing 9-like	Coding
TC10001576.hg.1	11.33	6.38	31.05	0.0089	0.1192	LOXL4	lysyl oxidase-like 4	Coding
TC19002716.hg.1	9.23	4.35	29.41	0.001	0.0495	CGB1; CGB2	chorionic gonadotropin, beta polypeptide 1; chorionic gonadotropin, beta polypeptide 2	Coding
TC05000412.hg.1	13.19	8.65	23.35	1.63e-05	0.0115	VCAN	versican	Coding
TC19001644.hg.1	10.88	6.35	23.07	0.0059	0.0978	LOC645553	uncharacterized LOC645553	Coding
TC03001651.hg.1	9.79	5.26	23.07	0.0002	0.0267	CCDC80	coiled-coil domain containing 80	Coding
TC05001381.hg.1	8.53	4.01	22.8	6.43e-05	0.0193	ACTBL2	actin, beta-like 2	Coding
TC10000309.hg.1	9.52	5.02	22.54	4.37e-05	0.017	ANXA8L1; ANXA8	annexin A8-like 1; annexin A8	Coding
TC0X001278.hg.1	8.78	4.33	21.82	6.66e-05	0.0197	CHRDL1	chordin-like 1	Coding
TC08001402.hg.1	11.73	7.3	21.63	4.63e-05	0.0176			Coding
TC19001704.hg.1	10.77	6.4	20.65	0.0001	0.0241	LHB	luteinizing hormone beta polypeptide	Coding
TC10000314.hg.1	9.28	4.92	20.64	3.62e-05	0.0167	ANXA8; ANXA8L1	annexin A8; annexin A8-like 1	Coding
TC0X000427.hg.1	8.17	3.83	20.16	0.0002	0.0287	P2RY10	purinergic receptor P2Y, G-protein coupled, 10	Coding
TC01000261.hg.1	14.43	10.14	19.61	0.0033	0.0768	CDA	cytidine deaminase	Coding
TC10002963.hg.1	9.2	4.95	19.12	1.93e-05	0.0126	ANXA8; ANXA8L1	annexin A8; annexin A8-like 1	Coding
TC01003847.hg.1	8.95	4.72	18.76	0.0002	0.0278	DUSP10	dual specificity phosphatase 10	Coding
TC07003336.hg.1	8.72	4.55	17.96	6.21e-06	0.0094	CDK14	cyclin-dependent kinase 14	Coding
TC03000131.hg.1	8.6	4.44	17.9	4.01e-06	0.0087	RARB	retinoic acid receptor, beta	Coding
TC02002452.hg.1	9.09	5.06	16.36	0.0002	0.0278	CYTIP	cytohesin 1 interacting protein	Coding
TC01001427.hg.1	12.33	8.34	15.89	0.0028	0.0725	RGS4	regulator of G-protein signaling 4	Coding
TC08001401.hg.1	13.99	10.06	15.21	1.47e-05	0.0115	CALB1	calbindin 1	Coding
TC07001318.hg.1	10.23	6.3	15.16	0.0052	0.0923	INHBA	inhibin beta A	Coding
TC11000211.hg.1	9.62	5.7	15.13	3.06e-05	0.0155	SPON1	spondin 1, extracellular matrix protein	Coding
TC12001718.hg.1	9.18	5.27	14.98	0.0037	0.0803	PTPRB	protein tyrosine phosphatase, receptor type, B	Coding
TC10002924.hg.1	9.57	5.77	13.97	0.0002	0.0278	AKR1C1	aldo-keto reductase family 1, member C1	Coding
TC0X001177.hg.1	8.03	4.34	12.95	0.0001	0.022	CYSLTR1	cysteinyl leukotriene receptor 1	Coding
TC05001406.hg.1	9.62	5.95	12.73	0.0014	0.056	ADAMTS6	ADAM metallopeptidase with thrombospondin type 1 motif 6	Coding
TC09000323.hg.1	8.43	4.82	12.19	0.0002	0.0274	MAMDC2	MAM domain containing 2	Coding
TC13000295.hg.1	8.6	5.13	11.11	0.0003	0.0306	SCEL	sciellin	Coding
TC01002762.hg.1	12.37	8.9	11.05	0.0012	0.0533	DIRAS3	DIRAS family, GTP-binding RAS-like 3	Coding
TC02002468.hg.1	9.11	5.68	10.77	0.0001	0.0246	PLA2R1	phospholipase A2 receptor 1	Coding
TC03000843.hg.1	9.45	6.06	10.5	0.0079	0.1123			Coding
TC02001071.hg.1	8.12	4.75	10.32	2.49e-06	0.0087	OSBPL6; MIR548N	oxysterol binding protein-like 6; microRNA 548n	Coding
TC09001434.hg.1	11.04	7.71	10.1	0.0015	0.0561	ABCA1	ATP binding cassette subfamily A member 1	Coding
TC03003322.hg.1	9.33	6.02	9.94	0.0005	0.0393	UPK1B	uroplakin 1B	Coding
TC01006272.hg.1	9.12	5.82	9.91	9.51e-06	0.0101	GIPC2	GIPC PDZ domain containing family, member 2	Coding
TC16000455.hg.1	16.33	13.05	9.71	4.87e-05	0.0179	LPCAT2	lysophosphatidylcholine acyltransferase 2	Coding
TC17000627.hg.1	10.01	6.76	9.56	7.07e-05	0.0197			Coding
TC20000833.hg.1	12.33	9.08	9.51	0.0066	0.1021	TGM2	transglutaminase 2	Coding
TC01001585.hg.1	10.94	7.76	9.11	0.0075	0.109	LAMC2	laminin, gamma 2	Coding
TC07000125.hg.1	9.74	6.57	9.02	0.0003	0.0322	ITGB8	integrin beta 8	Coding
TC12001328.hg.1	7.69	4.54	8.91	6.61e-05	0.0197	ITPR2	inositol 1,4,5-trisphosphate receptor, type 2	Coding
TC04000254.hg.1	9.74	6.62	8.73	0.0002	0.0262	LIMCH1	LIM and calponin homology domains 1	Coding
TC02000199.hg.1	10.28	7.24	8.26	0.001	0.0498	LBH	limb bud and heart development	Coding
TC02001185.hg.1	9.66	6.62	8.25	0.0018	0.0611	FZD7	frizzled class receptor 7	Coding
TC12001278.hg.1	9.32	6.28	8.22	6.29e-05	0.0193	ARHGDIB	Rho GDP dissociation inhibitor (GDI) beta	Coding
TC12000653.hg.1	7.81	4.78	8.17	0.0034	0.0778			Coding
TC01000757.hg.1	7.6	4.59	8.05	0.0073	0.1075	CTH	cystathionine gamma-lyase	Coding
TC15000971.hg.1	10.58	7.57	8.04	0.0095	0.122	ALDH1A3	aldehyde dehydrogenase 1 family, member A3	Coding
TC07001605.hg.1	10.98	7.98	7.99	0.0009	0.0471	SAMD9	sterile alpha motif domain containing 9	Coding
TC02000219.hg.1	7.92	4.93	7.96	1.4e-05	0.0115	LTBP1	latent transforming growth factor beta binding protein 1	Coding
TC0X000252.hg.1	11.58	8.6	7.9	0.0007	0.043	PORCN	porcupine homolog (Drosophila)	Coding
TC07000735.hg.1	9.23	6.26	7.81	0.0001	0.0241	CPED1	cadherin-like and PC-esterase domain containing 1	Coding
TC0X001544.hg.1	7.97	5.02	7.76	1.54e-05	0.0115	MPP1	membrane protein, palmitoylated 1	Coding
TC01000408.hg.1	10.51	7.56	7.75	7.87e-07	0.0072	SERINC2	serine incorporator 2	Coding
TC05001714.hg.1	10.8	7.87	7.6	7.33e-05	0.0197	LOX	lysyl oxidase	Coding
TC6_mann_hap4000158.hg.1	8	5.08	7.57	0.0006	0.0404	HLA-DRB1	major histocompatibility complex, class II, DR beta 1	Coding
TC6_mcf_hap5000168.hg.1	8	5.08	7.57	0.0006	0.0404	HLA-DRB1	major histocompatibility complex, class II, DR beta 1	Coding
TC6_ssto_hap7000162.hg.1	8	5.08	7.57	0.0006	0.0404	HLA-DRB1	major histocompatibility complex, class II, DR beta 1	Coding
TC17000810.hg.1	7.39	4.47	7.57	0.0028	0.0725			Coding
TC6_dbb_hap3000180.hg.1	8.16	5.24	7.56	0.0018	0.0608	HLA-DRB1	major histocompatibility complex, class II, DR beta 1	Coding
TC6_mann_hap4000159.hg.1	7.38	4.49	7.45	0.0003	0.0322	HLA-DRB4	major histocompatibility complex, class II, DR beta 4	Coding
TC06002092.hg.1	12.06	9.18	7.37	0.0002	0.0288	PTPRK	protein tyrosine phosphatase, receptor type, K	Coding
TC20000980.hg.1	11.3	8.43	7.3	7.71e-05	0.02	PMEPA1	prostate transmembrane protein, androgen induced 1	Coding
TC02001181.hg.1	7.54	4.71	7.15	0.0017	0.0604	CDK15	cyclin-dependent kinase 15	Coding
TC6_mcf_hap5000169.hg.1	7.41	4.61	6.97	8.75e-05	0.0217	HLA-DRB4	major histocompatibility complex, class II, DR beta 4	Coding
TC07001563.hg.1	9.27	6.47	6.96	2.42e-06	0.0087	CACNA2D1	calcium channel, voltage-dependent, alpha 2/delta subunit 1	Coding
TC19000721.hg.1	6.68	3.88	6.93	0.001	0.0501	CGB2	chorionic gonadotropin, beta polypeptide 2	Coding
TC08001129.hg.1	6.84	4.06	6.87	0.0011	0.0513			Coding
TC15000410.hg.1	7.91	5.14	6.81	0.0006	0.0414	TMOD2	tropomodulin 2 (neuronal)	Coding
TC05003425.hg.1	11.73	8.97	6.8	0.0003	0.0327	DAB2	Dab, mitogen-responsive phosphoprotein, homolog 2 (Drosophila)	Coding
TC0X000954.hg.1	11.89	9.13	6.74	0.0002	0.0294	SRPX	sushi-repeat containing protein, X-linked	Coding
TC03001624.hg.1	10.79	8.04	6.74	0.0028	0.0723	CBLB	Cbl proto-oncogene B, E3 ubiquitin protein ligase	Coding
TC02002747.hg.1	13.86	11.11	6.73	0.001	0.0487	FN1	fibronectin 1	Coding
TC07001757.hg.1	8.72	5.99	6.62	0.0002	0.0261			Coding
TC04001719.hg.1	10.02	7.32	6.48	0.0007	0.0437	DDX60L	DEAD (Asp-Glu-Ala-Asp) box polypeptide 60-like	Coding
TC01003210.hg.1	8.74	6.07	6.36	4.94e-05	0.0179	CTSS	cathepsin S	Coding
TC01003616.hg.1	7.56	4.9	6.32	0.0023	0.0665	NCF2	neutrophil cytosolic factor 2	Coding
TC10002925.hg.1	9.12	6.5	6.14	2.8e-05	0.0149	AKR1C3	aldo-keto reductase family 1, member C3	Coding
TC04001438.hg.1	13.91	11.31	6.05	0.0047	0.089			Coding
TC01002903.hg.1	11.87	9.29	5.99	0.0005	0.0373	DPYD	dihydropyrimidine dehydrogenase	Coding
TC10001324.hg.1	9.66	7.08	5.98	0.0035	0.0788	RTKN2	rhotekin 2	Coding
TC01003903.hg.1	12.25	9.67	5.97	0.0004	0.0351	CDC42BPA	CDC42 binding protein kinase alpha (DMPK-like)	Coding
TC06000909.hg.1	12.1	9.52	5.96	0.0007	0.0437	MARCKS	myristoylated alanine-rich protein kinase C substrate	Coding
TC09000359.hg.1	8.48	5.91	5.95	0.0001	0.022	TLE4	transducin-like enhancer of split 4	Coding
TC02001206.hg.1	7.94	5.37	5.93	0.0016	0.0581	NRP2	neuropilin 2	Coding
TC12001341.hg.1	6.9	4.36	5.82	0.0053	0.0933	PTHLH	parathyroid hormone-like hormone	Coding
TC02002705.hg.1	8.43	5.89	5.81	0.0004	0.0361	KLF7	Kruppel-like factor 7 (ubiquitous)	Coding
TC18000542.hg.1	6.56	4.04	5.74	7.69e-06	0.0099	ALPK2	alpha kinase 2	Coding
TC0X001190.hg.1	7.14	4.63	5.71	3.01e-05	0.0154	POF1B	premature ovarian failure, 1B	Coding
TC01000800.hg.1	8.43	5.93	5.68	6.31e-05	0.0193	ADGRL2	adhesion G protein-coupled receptor L2	Coding
TC11002081.hg.1	10.27	7.78	5.63	0.0003	0.0315	PGM2L1	phosphoglucomutase 2-like 1	Coding
TC01000448.hg.1	6.62	4.13	5.63	0.0002	0.03	GJB5	gap junction protein beta 5	Coding
TC09001193.hg.1	6.86	4.37	5.62	0.0008	0.0454	APBA1	amyloid beta (A4) precursor protein-binding, family A, member 1	Coding
TC12001829.hg.1	9.68	7.22	5.52	0.0002	0.0258	FGD6	FYVE, RhoGEF and PH domain containing 6	Coding
TC05001610.hg.1	12.3	9.85	5.46	0.0085	0.1167	ELL2	elongation factor, RNA polymerase II, 2	Coding
TC01002845.hg.1	10.7	8.27	5.38	0.0005	0.0393	GBP3	guanylate binding protein 3	Coding
TC11000394.hg.1	8.11	5.69	5.36	4.25e-05	0.017	CREB3L1	cAMP responsive element binding protein 3-like 1	Coding
TC6_ssto_hap7000164.hg.1	7.72	5.3	5.34	0.0013	0.0549	HLA-DRB1; HLA-DRB5	major histocompatibility complex, class II, DR beta 1; major histocompatibility complex, class II, DR beta 5	Coding
TC17000698.hg.1	11.25	8.83	5.33	0.0037	0.0805	NOG	noggin	Coding
TC04000486.hg.1	10.1	7.69	5.31	5.48e-06	0.0094	HERC3	HECT and RLD domain containing E3 ubiquitin protein ligase 3	Coding
TC06001624.hg.1	6.34	3.93	5.3	0.0031	0.0754			Coding
TC01002701.hg.1	9.47	7.07	5.29	0.0033	0.077	PLPP3	phospholipid phosphatase 3	Coding
TC04000706.hg.1	9.82	7.43	5.26	0.0015	0.0561	HHIP	hedgehog interacting protein	Coding
TC10000923.hg.1	7.25	4.87	5.2	0.0003	0.031			Coding
TC05000450.hg.1	10.4	8.04	5.14	0.0001	0.0228			Coding
TC0X000528.hg.1	8.43	6.07	5.14	0.001	0.0488	MID2	midline 2	Coding
TC03001583.hg.1	6.97	4.62	5.13	0.0037	0.0803	VGLL3	vestigial-like family member 3	Coding
TC01000288.hg.1	8.97	6.62	5.1	4.29e-05	0.017	EPHB2	EPH receptor B2	Coding
TC01003006.hg.1	6.45	4.1	5.09	4.73e-05	0.0177	PTPN22	protein tyrosine phosphatase, non-receptor type 22 (lymphoid)	Coding
TC12000326.hg.1	6.4	4.06	5.08	0.0002	0.0283	TMEM117	transmembrane protein 117	Coding
TC01001607.hg.1	6.85	4.52	5.04	0.0026	0.0696	PLA2G4A	phospholipase A2, group IVA (cytosolic, calcium-dependent)	Coding
TC01001928.hg.1	7.92	5.61	4.97	3.1e-06	0.0087	KCNK1	potassium channel, two pore domain subfamily K, member 1	Coding
TC05001243.hg.1	11.33	9.03	4.92	0.0029	0.0731	ADAMTS12	ADAM metallopeptidase with thrombospondin type 1 motif 12	Coding
TC0X000519.hg.1	7.24	4.94	4.91	0.0002	0.028	RNF128	ring finger protein 128, E3 ubiquitin protein ligase	Coding
TC08001175.hg.1	12.84	10.55	4.87	0.0001	0.0256	PLAT	plasminogen activator, tissue	Coding
TC10000062.hg.1	11.91	9.63	4.87	0.0066	0.1022	LINC00707	long intergenic non-protein coding RNA 707	Coding
TC10001675.hg.1	7.11	4.83	4.85	0.0003	0.0308	AFAP1L2	actin filament associated protein 1-like 2	Coding
TC14000356.hg.1	8.54	6.29	4.75	4.56e-06	0.0091	DAAM1	dishevelled associated activator of morphogenesis 1	Coding
TC01000310.hg.1	10.26	8.02	4.74	0.0031	0.0747	NIPAL3	NIPA-like domain containing 3	Coding
TC03003362.hg.1	9.85	7.63	4.68	0.0002	0.0287	PHLDB2	pleckstrin homology-like domain, family B, member 2	Coding
TC05000345.hg.1	10.53	8.31	4.66	0.0014	0.0553	TMEM171	transmembrane protein 171	Coding
TC05001869.hg.1	8.48	6.28	4.6	0.0026	0.0699	TAF7	TAF7 RNA polymerase II, TATA box binding protein (TBP)-associated factor, 55kDa	Coding
TC12000297.hg.1	7.01	4.83	4.56	0.0009	0.0485	FGD4	FYVE, RhoGEF and PH domain containing 4	Coding
TC01000931.hg.1	10.81	8.62	4.55	0.0042	0.0849	FAM102B	family with sequence similarity 102, member B	Coding
TC01000849.hg.1	9.03	6.86	4.51	0.0005	0.0392	EPHX4	epoxide hydrolase 4	Coding
TC17002907.hg.1	11.37	9.2	4.5	0.0044	0.0864	JUP	junction plakoglobin	Coding
TC02000954.hg.1	11.79	9.62	4.49	0.0003	0.0345	GALNT5	polypeptide N-acetylgalactosaminyltransferase 5	Coding
TC20000451.hg.1	7.3	5.16	4.4	0.0019	0.0631	NKILA	NF-kappaB interacting long non-coding RNA	Coding
TC08000209.hg.1	9.34	7.21	4.4	0.0029	0.0734	SCARA3	scavenger receptor class A, member 3	Coding
TC11000317.hg.1	7.89	5.75	4.4	0.0012	0.0532	KIAA1549L	KIAA1549-like	Coding
TC0X000520.hg.1	6.77	4.64	4.39	5.58e-05	0.0188	TBC1D8B	TBC1 domain family, member 8B (with GRAM domain)	Coding
TC01001661.hg.1	9.72	7.59	4.39	0.0012	0.0535	NAV1	neuron navigator 1	Coding
TC03001979.hg.1	7.92	5.79	4.37	0.0015	0.0562	MECOM	MDS1 and EVI1 complex locus	Coding
TC12001492.hg.1	11.61	9.48	4.36	0.0044	0.0869	LIMA1	LIM domain and actin binding 1	Coding
TC0X001176.hg.1	13.41	11.29	4.34	0.0009	0.0484	TAF9B	TAF9B RNA polymerase II, TATA box binding protein (TBP)-associated factor, 31kDa	Coding
TC15001837.hg.1	14.07	11.96	4.32	4.82e-05	0.0178	ANPEP	alanyl (membrane) aminopeptidase	Coding
TC18000094.hg.1	7.95	5.84	4.31	0.0025	0.0686	GATA6	GATA binding protein 6	Coding
TC02000904.hg.1	6.37	4.27	4.27	1.48e-06	0.0077	ARHGAP15	Rho GTPase activating protein 15	Coding
TC11000876.hg.1	12.75	10.65	4.27	2.93e-05	0.0152	PRSS23	protease, serine, 23	Coding
TC01002741.hg.1	11.32	9.24	4.24	0.0002	0.0298	JAK1	Janus kinase 1	Coding
TC01000291.hg.1	6.07	3.99	4.24	0.0018	0.0607	EPHB2	EPH receptor B2	Coding
TC11002393.hg.1	10.51	8.43	4.22	0.0021	0.0647	CLMP	CXADR-like membrane protein	Coding
TC17001830.hg.1	7.98	5.9	4.21	7.02e-05	0.0197	ABCA5	ATP binding cassette subfamily A member 5	Coding
TC0X002307.hg.1	8.96	6.9	4.19	8.2e-07	0.0072	L1CAM	L1 cell adhesion molecule	Coding
TC01000892.hg.1	6.86	4.8	4.17	0.0025	0.069	PALMD; MIR548AA1	palmdelphin; microRNA 548aa-1	Coding
TC04000462.hg.1	7.91	5.85	4.16	0.0006	0.0411	CDS1	CDP-diacylglycerol synthase 1	Coding
TC05001151.hg.1	7.18	5.14	4.12	0.0065	0.1019	SEMA5A	sema domain, seven thrombospondin repeats (type 1 and type 1-like), transmembrane domain (TM) and short cytoplasmic domain, (semaphorin) 5A	Coding
TC11002170.hg.1	8.8	6.77	4.1	0.0078	0.1119	FZD4	frizzled class receptor 4	Coding
TC18000429.hg.1	6.64	4.61	4.08	0.0005	0.0398	AQP4	aquaporin 4	Coding
TC13000563.hg.1	11.58	9.55	4.07	0.0004	0.0345	DCLK1	doublecortin-like kinase 1	Coding
TC07001182.hg.1	6.85	4.85	4.02	0.001	0.0494	MACC1	metastasis associated in colon cancer 1	Coding
TC05001184.hg.1	13.51	11.5	4.02	0.0002	0.0298	MYO10	myosin X	Coding
TC03000862.hg.1	7.78	5.79	3.98	0.002	0.0637	PTX3	pentraxin 3, long	Coding
TC19000575.hg.1	10.35	8.38	3.94	0.0006	0.0404	CYP2S1	cytochrome P450, family 2, subfamily S, polypeptide 1	Coding
TC19001262.hg.1	6.41	4.44	3.93	0.0049	0.0904	CYP4F11	cytochrome P450, family 4, subfamily F, polypeptide 11	Coding
TC09000029.hg.1	10.62	8.65	3.9	0.0025	0.0691	SLC1A1	solute carrier family 1 (neuronal/epithelial high affinity glutamate transporter, system Xag), member 1	Coding
TC03001941.hg.1	6.56	4.6	3.89	5.98e-05	0.0189	VEPH1	ventricular zone expressed PH domain containing 1	Coding
TC21000155.hg.1	6.93	4.99	3.85	0.0012	0.0531			Coding
TC6_ssto_hap7000163.hg.1	6.72	4.79	3.8	1.31e-05	0.0115	HLA-DRB1; HLA-DRB4	major histocompatibility complex, class II, DR beta 1; major histocompatibility complex, class II, DR beta 4	Coding
TC11001117.hg.1	7.2	5.27	3.79	0.0004	0.0355	C11orf63	chromosome 11 open reading frame 63	Coding
TC05001239.hg.1	9.84	7.92	3.78	0.0013	0.0549			Coding
TC18000551.hg.1	7.12	5.21	3.77	0.0003	0.032	RNF152	ring finger protein 152	Coding
TC11000310.hg.1	7.48	5.57	3.76	0.0009	0.0482	PRRG4	proline rich Gla (G-carboxyglutamic acid) 4 (transmembrane)	Coding
TC08001199.hg.1	11.55	9.64	3.76	0.0066	0.1023	SNAI2	snail family zinc finger 2	Coding
TC11000374.hg.1	7.09	5.18	3.75	0.0016	0.0584	CD82	CD82 molecule	Coding
TC12001393.hg.1	7.11	5.22	3.69	9.58e-05	0.0217	SLC2A13	solute carrier family 2 (facilitated glucose transporter), member 13	Coding
TC19000117.hg.1	10.05	8.18	3.67	0.0031	0.0749	TNFSF9	tumor necrosis factor (ligand) superfamily, member 9	Coding
TC09000324.hg.1	13.13	11.26	3.66	0.0006	0.0403	SMC5	structural maintenance of chromosomes 5	Coding
TC01002777.hg.1	6.67	4.8	3.66	0.0023	0.0669	NEGR1	neuronal growth regulator 1	Coding
TC07000222.hg.1	6.29	4.42	3.64	0.0007	0.0426	NPSR1	neuropeptide S receptor 1	Coding
TC04001494.hg.1	7.03	5.18	3.6	0.0007	0.0442	PRSS12	protease, serine, 12 (neurotrypsin, motopsin)	Coding
TC05000039.hg.1	7.81	5.97	3.59	4.05e-05	0.017	ADAMTS16	ADAM metallopeptidase with thrombospondin type 1 motif 16	Coding
TC05001385.hg.1	14.12	12.28	3.58	0.0044	0.0868	PLK2	polo-like kinase 2	Coding
TC03001252.hg.1	8.18	6.34	3.57	0.0004	0.0345	NEK10	NIMA-related kinase 10	Coding
TC08001248.hg.1	9.04	7.21	3.56	0.0008	0.0454	TOX	thymocyte selection-associated high mobility group box	Coding
TC01000262.hg.1	9.12	7.29	3.55	0.0035	0.0791	PINK1	PTEN induced putative kinase 1	Coding
TC17000813.hg.1	7.86	6.04	3.54	0.0093	0.1215	KCNJ2	potassium channel, inwardly rectifying subfamily J, member 2	Coding
TC02001420.hg.1	6.22	4.42	3.48	4.37e-07	0.0072	UGT1A1; UGT1A6; UGT1A4; UGT1A10; UGT1A8; UGT1A7; UGT1A5; UGT1A3; UGT1A9	UDP glucuronosyltransferase 1 family, polypeptide A1; UDP glucuronosyltransferase 1 family, polypeptide A6; UDP glucuronosyltransferase 1 family, polypeptide A4; UDP glucuronosyltransferase 1 family, polypeptide A10; UDP glucuronosyltransferase 1 family, polypeptide A8; UDP glucuronosyltransferase 1 family, polypeptide A7; UDP glucuronosyltransferase 1 family, polypeptide A5; UDP glucuronosyltran…	Coding
TC04000839.hg.1	7.89	6.09	3.48	0.0001	0.0248	PALLD	palladin, cytoskeletal associated protein	Coding
TC03002118.hg.1	8.55	6.76	3.48	0.0058	0.0969	MB21D2	Mab-21 domain containing 2	Coding
TC05001446.hg.1	5.85	4.05	3.47	0.0017	0.0599			Coding
TC18000245.hg.1	16.53	14.73	3.47	0.002	0.0639	LOC100505817	uncharacterized LOC100505817	Coding
TC12001756.hg.1	12.43	10.64	3.47	0.0088	0.1185	E2F7	E2F transcription factor 7	Coding
TC11001837.hg.1	6.17	4.38	3.46	0.0003	0.0308	TCN1	transcobalamin I (vitamin B12 binding protein, R binder family)	Coding
TC09000201.hg.1	6.88	5.09	3.46	0.0001	0.0256	RECK	reversion-inducing-cysteine-rich protein with kazal motifs	Coding
TC02000891.hg.1	6.62	4.83	3.46	0.0002	0.0273	HNMT	histamine N-methyltransferase	Coding
TC09000343.hg.1	14.69	12.9	3.45	0.0006	0.0422	OSTF1	osteoclast stimulating factor 1	Coding
TC01000889.hg.1	11.29	9.51	3.44	0.0006	0.0402	SNX7	sorting nexin 7	Coding
TC05001936.hg.1	8.44	6.66	3.43	0.0048	0.0903	CD74	CD74 molecule, major histocompatibility complex, class II invariant chain	Coding
TC17000077.hg.1	9.83	8.05	3.42	0.0034	0.0777	XAF1	XIAP associated factor 1	Coding
TC13000518.hg.1	6.75	4.98	3.42	0.0001	0.0233	GLS	solute carrier family 46, member 3	Coding
TC20000602.hg.1	8.22	6.45	3.42	0.0045	0.0874	LRRN4	leucine rich repeat neuronal 4	Coding
TC01000851.hg.1	6.81	5.04	3.41	0.0006	0.0419	KIAA1107	KIAA1107	Coding
TC01003054.hg.1	10.33	8.56	3.41	0.001	0.0498	NOTCH2	notch 2	Coding
TC12001792.hg.1	8.64	6.87	3.41	0.0014	0.0553	KITLG	KIT ligand	Coding
TC10000377.hg.1	8.45	6.68	3.41	0.0045	0.087	ARID5B	AT rich interactive domain 5B (MRF1-like)	Coding
TC08000125.hg.1	11.95	10.18	3.4	9.22e-05	0.0217	ZDHHC2	zinc finger, DHHC-type containing 2	Coding
TC01002322.hg.1	11.25	9.49	3.4	0.0002	0.0292	ECE1	endothelin converting enzyme 1	Coding
TC19002717.hg.1	8.08	6.32	3.39	0.0038	0.0807	CGB7; CGB	chorionic gonadotropin, beta polypeptide 7; chorionic gonadotropin, beta polypeptide	Coding
TC01002162.hg.1	8.75	7	3.38	0.0011	0.0508	UTS2	urotensin 2	Coding
TC04000274.hg.1	7.86	6.11	3.36	1.71e-05	0.0116	ATP10D	ATPase, class V, type 10D	Coding
TC19000275.hg.1	6.76	5.01	3.35	0.0039	0.0816	CYP4F12	cytochrome P450, family 4, subfamily F, polypeptide 12	Coding
TC09001185.hg.1	9.89	8.15	3.35	0.0012	0.0529			Coding
TC04001682.hg.1	6	4.25	3.35	0.0004	0.0362	FAM198B	family with sequence similarity 198, member B	Coding
TC01003624.hg.1	8.78	7.04	3.34	7.78e-06	0.0099	FAM129A	family with sequence similarity 129, member A	Coding
TC01002314.hg.1	9.95	8.22	3.31	0.0027	0.0709	CAMK2N1	calcium/calmodulin-dependent protein kinase II inhibitor 1	Coding
TC04002924.hg.1	9.8	8.08	3.29	4.05e-05	0.017	SLC39A8	solute carrier family 39 (zinc transporter), member 8	Coding
TC05000336.hg.1	13.26	11.54	3.29	0.0087	0.1179	MAP1B	microtubule associated protein 1B	Coding
TC12000812.hg.1	9.95	8.24	3.28	0.002	0.0635	CHST11	carbohydrate (chondroitin 4) sulfotransferase 11	Coding
TC01003481.hg.1	8.65	6.94	3.28	0.0003	0.0327	CREG1	cellular repressor of E1A-stimulated genes 1	Coding
TC11000329.hg.1	7.7	5.99	3.28	0.0003	0.0339	EHF	ets homologous factor	Coding
TC0X000544.hg.1	10.22	8.52	3.25	0.0074	0.1081			Coding
TC01000794.hg.1	7.29	5.6	3.24	0.0011	0.0508	IFI44L	interferon-induced protein 44-like	Coding
TC20000459.hg.1	8.42	6.73	3.22	1.79e-06	0.0086	APCDD1L-AS1	APCDD1L antisense RNA 1 (head to head)	Coding
TC0X000978.hg.1	8.05	6.36	3.21	0.0009	0.0483	MAOB	monoamine oxidase B	Coding
TC08002613.hg.1	8.58	6.9	3.21	1.47e-05	0.0115	LOXL2	lysyl oxidase-like 2	Coding
TC03002173.hg.1	10.11	8.43	3.21	0.0002	0.0281	MFI2	antigen p97 (melanoma associated) identified by monoclonal antibodies 133.2 and 96.5	Coding
TC05001331.hg.1	10.17	8.49	3.2	0.0011	0.0505	EMB	embigin	Coding
TC02002453.hg.1	6.64	4.97	3.19	0.0007	0.0445	ACVR1C	activin A receptor type IC	Coding
TC03001192.hg.1	5.91	4.24	3.18	7.63e-05	0.0199	WNT7A	wingless-type MMTV integration site family, member 7A	Coding
TC12001405.hg.1	7.04	5.38	3.17	0.0019	0.0622	PRICKLE1	prickle homolog 1	Coding
TC06002181.hg.1	10.25	8.59	3.17	0.0037	0.0807	HIVEP2	human immunodeficiency virus type I enhancer binding protein 2	Coding
TC07001591.hg.1	5.92	4.25	3.17	0.0001	0.0256			Coding
TC14000397.hg.1	11.82	10.17	3.15	0.0015	0.0579	FUT8	fucosyltransferase 8 (alpha (1,6) fucosyltransferase)	Coding
TC01000748.hg.1	13.97	12.32	3.15	0.0033	0.0771			Coding
TC01002815.hg.1	7.52	5.86	3.14	1.46e-05	0.0115	TTLL7	tubulin tyrosine ligase-like family member 7	Coding
TC03000878.hg.1	5.72	4.07	3.14	9.54e-06	0.0101	ARL14	ADP-ribosylation factor like GTPase 14	Coding
TC08000240.hg.1	6.52	4.88	3.13	7.2e-05	0.0197	RBPMS	RNA binding protein with multiple splicing	Coding
TC04000420.hg.1	6.5	4.86	3.13	0.0029	0.0731	C4orf26	chromosome 4 open reading frame 26	Coding
TC02002219.hg.1	6.19	4.55	3.13	0.0068	0.104	IL1B	interleukin 1 beta	Coding
TC09000535.hg.1	12.12	10.47	3.13	0.0003	0.0306	SLC44A1	solute carrier family 44 (choline transporter), member 1	Coding
TC02001122.hg.1	13.26	11.62	3.12	0.0014	0.0553	GLS	glutaminase	Coding
TC05001295.hg.1	5.85	4.21	3.12	0.0003	0.0306	FYB	FYN binding protein	Coding
TC08000167.hg.1	8.68	7.04	3.11	0.0014	0.0553	BMP1	bone morphogenetic protein 1	Coding
TC06002043.hg.1	6.77	5.13	3.11	0.0012	0.0534	FRK	fyn-related Src family tyrosine kinase	Coding
TC02002480.hg.1	5.74	4.1	3.1	1.92e-05	0.0126	FAP	fibroblast activation protein alpha	Coding
TC05000431.hg.1	13.48	11.85	3.08	0.0006	0.0404	RASA1	RAS p21 protein activator (GTPase activating protein) 1	Coding
TC06004104.hg.1	7.7	6.08	3.08	0.0003	0.0315	TIAM2	T-cell lymphoma invasion and metastasis 2	Coding
TC05000633.hg.1	9.69	8.07	3.07	0.0002	0.0271	SLC22A4	solute carrier family 22 (organic cation/zwitterion transporter), member 4	Coding
TC08000241.hg.1	5.2	3.59	3.07	0.0003	0.0315			Coding
TC01001358.hg.1	5.78	4.16	3.06	0.006	0.0982	LINC01133	long intergenic non-protein coding RNA 1133	Coding
TC0X000517.hg.1	5.68	4.06	3.06	0.0026	0.0703	CXorf57	chromosome X open reading frame 57	Coding
TC05000497.hg.1	10.37	8.76	3.05	0.0029	0.0734	PAM	peptidylglycine alpha-amidating monooxygenase	Coding
TC03002174.hg.1	12.19	10.59	3.04	0.0005	0.0393	DLG1	discs, large homolog 1 (Drosophila)	Coding
TC06001298.hg.1	8.75	7.15	3.04	0.0005	0.0375	KIF13A	kinesin family member 13A	Coding
TC01002868.hg.1	8.74	7.14	3.04	4.49e-06	0.0091	EVI5	ecotropic viral integration site 5	Coding
TC05000284.hg.1	6.8	5.2	3.03	0.0007	0.0437	MAST4	microtubule associated serine/threonine kinase family member 4	Coding
TC09000941.hg.1	7.44	5.84	3.03	0.0005	0.0391	MLLT3	myeloid/lymphoid or mixed-lineage leukemia; translocated to, 3	Coding
TC17001660.hg.1	6.61	5.01	3.02	8.12e-05	0.0209	GNGT2	guanine nucleotide binding protein (G protein), gamma transducing activity polypeptide 2	Coding
TC08000333.hg.1	10.65	9.05	3.02	0.0084	0.1161	HGSNAT	heparan-alpha-glucosaminide N-acetyltransferase	Coding
TC11002427.hg.1	7.07	5.48	3.02	0.0003	0.0315	CDON	cell adhesion associated, oncogene regulated	Coding
TC05001363.hg.1	11.04	9.45	3.01	0.0013	0.0546	PLPP1	phospholipid phosphatase 1	Coding
TC02002481.hg.1	7.28	5.69	3.01	0.0002	0.0295	IFIH1	interferon induced, with helicase C domain 1	Coding
TC10000632.hg.1	6.27	7.86	-3	0.0024	0.068	STAMBPL1	STAM binding protein-like 1	Coding
TC06000216.hg.1	7.41	8.99	-3.01	0.0012	0.0532			Coding
TC06001371.hg.1	7.41	8.99	-3.01	0.0012	0.0532			Coding
TC09001276.hg.1	5.03	6.62	-3.01	0.0018	0.0604	RASEF	RAS and EF-hand domain containing	Coding
TC08001748.hg.1	8.03	9.62	-3.02	6.81e-06	0.0094	CPSF1; MIR939; MIR1234	cleavage and polyadenylation specific factor 1; microRNA 939; microRNA 1234	Coding
TC12003268.hg.1	6.09	7.69	-3.02	0.0043	0.0857	ZNF268	zinc finger protein 268	Coding
TC04000632.hg.1	4.48	6.08	-3.04	0.004	0.0833	SPRY1	sprouty RTK signaling antagonist 1	Coding
TC08000838.hg.1	6.34	7.94	-3.04	0.0037	0.0804	EXOSC4	exosome component 4	Coding
TC08000648.hg.1	10.07	11.67	-3.04	0.0023	0.0669	DCAF13	DDB1 and CUL4 associated factor 13	Coding
TC03000768.hg.1	8.93	10.54	-3.04	0.0089	0.1192	PLS1	plastin 1	Coding
TC17001917.hg.1	5.66	7.27	-3.05	0.0008	0.0457	SOCS3	suppressor of cytokine signaling 3	Coding
TC08000814.hg.1	8.32	9.93	-3.06	2.33e-05	0.0131	LY6E	lymphocyte antigen 6 complex, locus E	Coding
TC06004051.hg.1	6.73	8.35	-3.07	0.0029	0.0733	GCLC	glutamate-cysteine ligase, catalytic subunit	Coding
TC08000839.hg.1	9.58	11.2	-3.08	0.0003	0.0317	GPAA1	glycosylphosphatidylinositol anchor attachment 1	Coding
TC03001512.hg.1	6.34	7.96	-3.08	0.0045	0.0874	ID2B	inhibitor of DNA binding 2B, dominant negative helix-loop-helix protein (pseudogene)	Coding
TC07000172.hg.1	6.68	8.31	-3.08	0.0061	0.0991			Coding
TC07001584.hg.1	4.35	5.98	-3.08	0.0045	0.087			Coding
TC17001903.hg.1	6.29	7.91	-3.09	0.0009	0.0482	ST6GALNAC2	ST6 (alpha-N-acetyl-neuraminyl-2,3-beta-galactosyl-1,3)-N-acetylgalactosaminide alpha-2,6-sialyltransferase 2	Coding
TC16000476.hg.1	10.81	12.44	-3.09	0.0064	0.1009	MT1X	metallothionein 1X	Coding
TC02005004.hg.1	8.76	10.39	-3.09	0.0005	0.0383	HSPE1	heat shock 10kDa protein 1	Coding
TC16000490.hg.1	9.48	11.11	-3.09	6.16e-06	0.0094	COQ9	coenzyme Q9	Coding
TC07001546.hg.1	4.07	5.7	-3.1	0.0013	0.0539	FGL2	fibrinogen-like 2	Coding
TC06001424.hg.1	14.71	16.34	-3.1	0.004	0.0829	HIST1H4K	histone cluster 1, H4k	Coding
TC17001876.hg.1	8.31	9.94	-3.11	0.0069	0.1044	SLC25A19	solute carrier family 25 (mitochondrial thiamine pyrophosphate carrier), member 19	Coding
TC02002066.hg.1	7.43	9.07	-3.12	0.0056	0.095			Coding
TC16000425.hg.1	8.37	10.01	-3.12	0.0022	0.0662	ORC6	origin recognition complex subunit 6	Coding
TC6_mcf_hap5000211.hg.1	9.53	11.17	-3.12	7.21e-05	0.0197	LY6G5B	lymphocyte antigen 6 complex, locus G5B	Coding
TC02000952.hg.1	9.61	11.25	-3.13	0.0048	0.0901	GPD2	glycerol-3-phosphate dehydrogenase 2	Coding
TC11000492.hg.1	4.5	6.15	-3.13	0.0096	0.1227			Coding
TC02000711.hg.1	12.68	14.33	-3.13	7.11e-05	0.0197	SLC20A1	solute carrier family 20 (phosphate transporter), member 1	Coding
TC02000059.hg.1	6.92	8.57	-3.13	0.0013	0.0549	HPCAL1	hippocalcin-like 1	Coding
TC6_cox_hap2000242.hg.1	9.45	11.11	-3.15	0.0001	0.022	LY6G5B	lymphocyte antigen 6 complex, locus G5B	Coding
TC07001655.hg.1	5.28	6.94	-3.15	0.0006	0.0413	MIR25	microRNA 25	Coding
TC06000270.hg.1	8.7	10.36	-3.16	0.0031	0.0748	HIST1H2BO	histone cluster 1, H2bo	Coding
TC6_dbb_hap3000220.hg.1	9.44	11.1	-3.16	9.14e-05	0.0217	LY6G5B	lymphocyte antigen 6 complex, locus G5B	Coding
TC6_mann_hap4000194.hg.1	9.44	11.1	-3.16	9.14e-05	0.0217	LY6G5B	lymphocyte antigen 6 complex, locus G5B	Coding
TC08000612.hg.1	12.43	14.09	-3.16	5.04e-05	0.0179	POLR2K	polymerase (RNA) II (DNA directed) polypeptide K, 7.0kDa	Coding
TC12002097.hg.1	6.5	8.16	-3.16	0.008	0.1132	SCARB1	scavenger receptor class B, member 1	Coding
TC6_qbl_hap6000223.hg.1	9.46	11.12	-3.16	0.0001	0.0241	LY6G5B	lymphocyte antigen 6 complex, locus G5B	Coding
TC6_ssto_hap7000197.hg.1	9.46	11.12	-3.16	0.0001	0.0241	LY6G5B	lymphocyte antigen 6 complex, locus G5B	Coding
TC14001369.hg.1	7.3	8.97	-3.18	0.0046	0.0874	SNORA79	small nucleolar RNA, H/ACA box 79	Coding
TC08000754.hg.1	6.73	8.4	-3.19	0.0093	0.1213	MIR1206	microRNA 1206	Coding
TC17001566.hg.1	7.57	9.25	-3.2	0.0048	0.0897			Coding
TC16001000.hg.1	8.8	10.48	-3.2	0.0066	0.1021			Coding
TC16001006.hg.1	8.8	10.48	-3.2	0.0066	0.1021			Coding
TC16001026.hg.1	8.8	10.48	-3.2	0.0066	0.1021			Coding
TC12001361.hg.1	9.07	10.75	-3.2	0.0046	0.0878	FAM60A	family with sequence similarity 60, member A	Coding
TC08002618.hg.1	7.69	9.38	-3.22	0.0001	0.0241	C8orf76	chromosome 8 open reading frame 76	Coding
TC06000717.hg.1	5.69	7.37	-3.22	0.0004	0.0373	SDHAF4	succinate dehydrogenase complex assembly factor 4	Coding
TC11000559.hg.1	12.9	14.59	-3.23	0.0078	0.1114	SNORA57	small nucleolar RNA, H/ACA box 57	Coding
TC14001368.hg.1	10.3	12.01	-3.27	0.0046	0.0874	GTF2A1	general transcription factor IIA 1	Coding
TC06001406.hg.1	7.17	8.89	-3.28	0.0024	0.0679			Coding
TC08000733.hg.1	8.11	9.82	-3.28	0.0068	0.1044	TRIB1	tribbles pseudokinase 1	Coding
TC20000839.hg.1	13.3	15.02	-3.28	0.0049	0.0904	SNORA71A	small nucleolar RNA, H/ACA box 71A	Coding
TC08000669.hg.1	7.51	9.23	-3.28	2.13e-05	0.0128	EBAG9	estrogen receptor binding site associated, antigen, 9	Coding
TC06001443.hg.1	4.86	6.58	-3.29	0.009	0.12			Coding
TC08001665.hg.1	7.16	8.87	-3.29	0.0055	0.0945			Coding
TC05001880.hg.1	9.18	10.9	-3.3	0.0074	0.1082	SPRY4	sprouty RTK signaling antagonist 4	Coding
TC02000057.hg.1	9.58	11.31	-3.31	0.0048	0.0897	RRM2	ribonucleotide reductase M2	Coding
TC08001660.hg.1	6.5	8.23	-3.33	0.0038	0.0807	ST3GAL1	ST3 beta-galactoside alpha-2,3-sialyltransferase 1	Coding
TC16000247.hg.1	8.79	10.52	-3.33	0.0082	0.1143			Coding
TC16000937.hg.1	8.79	10.52	-3.33	0.0082	0.1143			Coding
TC16000943.hg.1	8.79	10.52	-3.33	0.0082	0.1143			Coding
TC20000780.hg.1	8.98	10.71	-3.34	0.0027	0.0715	AHCY	adenosylhomocysteinase	Coding
TC04000644.hg.1	5.13	6.87	-3.34	0.0009	0.0468			Coding
TC04000590.hg.1	4.58	6.33	-3.35	0.0001	0.0227	UGT8	UDP glycosyltransferase 8	Coding
TC14000804.hg.1	5.85	7.59	-3.35	0.0021	0.0644			Coding
TC03003395.hg.1	8.04	9.78	-3.35	0.0001	0.022	PFN2	profilin 2	Coding
TC07000339.hg.1	8.96	10.71	-3.35	0.0041	0.0836			Coding
TC08001734.hg.1	7.11	8.86	-3.36	0.0008	0.0451			Coding
TC09001390.hg.1	6.42	8.17	-3.36	7.33e-05	0.0197	ANKRD18CP	ankyrin repeat domain 18C, pseudogene	Coding
TC6_dbb_hap3000062.hg.1	8.55	10.31	-3.37	0.0017	0.0604	SNORA38	small nucleolar RNA, H/ACA box 38	Coding
TC6_mcf_hap5000057.hg.1	8.55	10.31	-3.37	0.0017	0.0604	SNORA38	small nucleolar RNA, H/ACA box 38	Coding
TC05000561.hg.1	13.47	15.23	-3.38	0.003	0.0739	MIR1244-1; MIR1244-2; MIR1244-3	microRNA 1244-1; microRNA 1244-2; microRNA 1244-3	Coding
TC12000172.hg.1	13.47	15.23	-3.38	0.003	0.0739	MIR1244-3; MIR1244-1; MIR1244-2	microRNA 1244-3; microRNA 1244-1; microRNA 1244-2	Coding
TC12001190.hg.1	13.47	15.23	-3.38	0.003	0.0739	MIR1244-1; MIR1244-2; MIR1244-3	microRNA 1244-1; microRNA 1244-2; microRNA 1244-3	Coding
TC07000578.hg.1	5.9	7.66	-3.39	0.0002	0.0281	SDHAF3	succinate dehydrogenase complex assembly factor 3	Coding
TC06001591.hg.1	8.73	10.49	-3.39	0.0006	0.0408	UQCC2	ubiquinol-cytochrome c reductase complex assembly factor 2	Coding
TC07001930.hg.1	7.06	8.82	-3.39	0.0049	0.0904	KIAA1147	KIAA1147	Coding
TC19001592.hg.1	6.23	8	-3.4	5e-05	0.0179	CADM4	cell adhesion molecule 4	Coding
TC08000857.hg.1	6.78	8.55	-3.4	7.46e-05	0.0198	MFSD3	major facilitator superfamily domain containing 3	Coding
TC06000225.hg.1	8.07	9.84	-3.41	0.005	0.0913	HIST1H2AH	histone cluster 1, H2ah	Coding
TC06000684.hg.1	9.7	11.47	-3.41	0.0005	0.0373	BAG2	BCL2-associated athanogene 2	Coding
TC06000642.hg.1	9.37	11.15	-3.42	0.0039	0.0816	C6orf141	chromosome 6 open reading frame 141	Coding
TC01000220.hg.1	6.68	8.46	-3.43	0.0019	0.0622			Coding
TC01002270.hg.1	6.68	8.46	-3.43	0.0019	0.0622			Coding
TC07000815.hg.1	6.11	7.89	-3.44	0.0002	0.0299	MEST	mesoderm specific transcript	Coding
TC08001654.hg.1	5.35	7.13	-3.45	3.35e-06	0.0087	LRRC6	leucine rich repeat containing 6	Coding
TC03000833.hg.1	10.46	12.25	-3.45	0.008	0.1132			Coding
TC01003104.hg.1	5.32	7.11	-3.45	0.0094	0.1217			Coding
TC05001082.hg.1	5.32	7.11	-3.45	0.0094	0.1217			Coding
TC05002165.hg.1	5.32	7.11	-3.45	0.0094	0.1217			Coding
TC06000199.hg.1	5.32	7.11	-3.45	0.0094	0.1217			Coding
TC16000110.hg.1	5.32	7.11	-3.45	0.0094	0.1217			Coding
TC6_ssto_hap7000019.hg.1	7.3	9.09	-3.47	8.94e-06	0.0101	HLA-K	major histocompatibility complex, class I, K (pseudogene)	Coding
TC04000031.hg.1	9.29	11.09	-3.47	0.0071	0.1065	SCARNA22	small Cajal body-specific RNA 22	Coding
TC16001147.hg.1	9.85	11.65	-3.47	0.0007	0.0433	CFAP20	cilia and flagella associated protein 20	Coding
TC06001430.hg.1	6.73	8.53	-3.48	0.0011	0.0508	HIST1H2AM	histone cluster 1, H2am	Coding
TC06001388.hg.1	4.01	5.8	-3.48	0.0055	0.0948			Coding
TC06000640.hg.1	8.49	10.31	-3.51	0.0048	0.0901	CENPQ	centromere protein Q	Coding
TC08000867.hg.1	7.05	8.86	-3.52	0.0008	0.0454	C8orf33	chromosome 8 open reading frame 33	Coding
TC18000440.hg.1	9.43	11.25	-3.52	0.0025	0.0685	B4GALT6	UDP-Gal:betaGlcNAc beta 1,4- galactosyltransferase, polypeptide 6	Coding
TC16000491.hg.1	9.02	10.85	-3.56	0.0018	0.0611	POLR2C	polymerase (RNA) II (DNA directed) polypeptide C, 33kDa	Coding
TC6_dbb_hap3000020.hg.1	7.23	9.06	-3.56	6.84e-06	0.0094	HLA-K	major histocompatibility complex, class I, K (pseudogene)	Coding
TC06000658.hg.1	10.88	12.72	-3.57	0.0033	0.0774	TMEM14A	transmembrane protein 14A	Coding
TC08000712.hg.1	7.77	9.6	-3.57	0.0031	0.0754	TBC1D31	TBC1 domain family, member 31	Coding
TC10000398.hg.1	6.21	8.05	-3.58	0.0094	0.1217			Coding
TC06001772.hg.1	4.37	6.22	-3.59	0.0037	0.0805	CYP39A1	cytochrome P450, family 39, subfamily A, polypeptide 1	Coding
TC16002074.hg.1	11.24	13.09	-3.6	0.002	0.0637	MT1M	metallothionein 1M	Coding
TC17000246.hg.1	9.79	11.64	-3.62	0.0034	0.0775	ALDH3A2	aldehyde dehydrogenase 3 family, member A2	Coding
TC12001314.hg.1	13.01	14.87	-3.65	7.43e-05	0.0198	KRAS	Kirsten rat sarcoma viral oncogene homolog	Coding
TC08001584.hg.1	10.95	12.82	-3.65	0.007	0.1053	ATAD2	ATPase family, AAA domain containing 2	Coding
TC10001612.hg.1	7.98	9.84	-3.65	0.0017	0.0596	NPM3	nucleophosmin/nucleoplasmin 3	Coding
TC18000550.hg.1	4.29	6.15	-3.65	0.0022	0.0657	MC4R	melanocortin 4 receptor	Coding
TC20000893.hg.1	7.03	8.9	-3.65	0.0008	0.0457	PLTP	phospholipid transfer protein	Coding
TC11000663.hg.1	7.88	9.75	-3.65	0.0052	0.0928			Coding
TC02002123.hg.1	10.93	12.81	-3.66	0.0004	0.0355	TMEM131	transmembrane protein 131	Coding
TC12000759.hg.1	7.15	9.02	-3.67	0.0041	0.0836			Coding
TC06000344.hg.1	6.46	8.34	-3.67	0.006	0.0988	ATAT1	alpha tubulin acetyltransferase 1	Coding
TC6_mann_hap4000037.hg.1	6.46	8.34	-3.67	0.006	0.0988	ATAT1	alpha tubulin acetyltransferase 1	Coding
TC6_mcf_hap5000029.hg.1	6.46	8.34	-3.67	0.006	0.0988	ATAT1	alpha tubulin acetyltransferase 1	Coding
TC08000859.hg.1	7.32	9.2	-3.67	0.0004	0.0362			Coding
TC21000211.hg.1	14.76	16.64	-3.68	0.0007	0.0426			Coding
TC20000495.hg.1	5.82	7.7	-3.68	0.0006	0.0408	NTSR1	neurotensin receptor 1 (high affinity)	Coding
TC12000645.hg.1	5.44	7.32	-3.69	0.0011	0.0516			Coding
TC08001600.hg.1	6.06	7.95	-3.69	0.0084	0.1157	RNF139-AS1	RNF139 antisense RNA 1 (head to head)	Coding
TC08000750.hg.1	8.13	10.02	-3.7	0.0013	0.055	PVT1; MIR1204	Pvt1 oncogene (non-protein coding); microRNA 1204	Coding
TC6_dbb_hap3000035.hg.1	6.46	8.35	-3.71	0.0058	0.0968	ATAT1	alpha tubulin acetyltransferase 1	Coding
TC6_qbl_hap6000035.hg.1	6.46	8.35	-3.71	0.0058	0.0968	ATAT1	alpha tubulin acetyltransferase 1	Coding
TC6_ssto_hap7000035.hg.1	6.46	8.35	-3.71	0.0058	0.0968	ATAT1	alpha tubulin acetyltransferase 1	Coding
TC01003430.hg.1	5.78	7.67	-3.71	0.0096	0.1225			Coding
TC01003433.hg.1	5.78	7.67	-3.71	0.0096	0.1225			Coding
TC01003436.hg.1	5.78	7.67	-3.71	0.0096	0.1225			Coding
TC01003439.hg.1	5.78	7.67	-3.71	0.0096	0.1225			Coding
TC01003442.hg.1	5.78	7.67	-3.71	0.0096	0.1225			Coding
TC06000244.hg.1	5.78	7.67	-3.71	0.0096	0.1225			Coding
TC06000247.hg.1	5.78	7.67	-3.71	0.0096	0.1225			Coding
TC12000746.hg.1	5.78	7.67	-3.71	0.0096	0.1225			Coding
TC12002101.hg.1	5.78	7.67	-3.71	0.0096	0.1225			Coding
TC12002104.hg.1	5.78	7.67	-3.71	0.0096	0.1225			Coding
TC15001507.hg.1	5.28	7.18	-3.72	0.0003	0.0308	RORA	RAR-related orphan receptor A	Coding
TC02001416.hg.1	9.88	11.77	-3.73	0.0084	0.1158	SCARNA5	small Cajal body-specific RNA 5	Coding
TC6_cox_hap2000042.hg.1	6.47	8.37	-3.74	0.0058	0.0972	ATAT1	alpha tubulin acetyltransferase 1	Coding
TC20000841.hg.1	11.25	13.15	-3.74	0.0075	0.1094	SNORA71D	small nucleolar RNA, H/ACA box 71D	Coding
TC10002941.hg.1	6.94	8.85	-3.76	0.006	0.0988	STAMBPL1	STAM binding protein-like 1	Coding
TC10001636.hg.1	10.47	12.39	-3.77	0.003	0.0744	OBFC1	oligonucleotide/oligosaccharide-binding fold containing 1	Coding
TC07000334.hg.1	10.77	12.69	-3.77	0.0003	0.0311			Coding
TC08001641.hg.1	12.1	14.02	-3.78	0.001	0.0488	ASAP1	ArfGAP with SH3 domain, ankyrin repeat and PH domain 1	Coding
TC02000104.hg.1	7.75	9.67	-3.79	0.007	0.1052	VSNL1	visinin like 1	Coding
TC08000724.hg.1	7.88	9.8	-3.8	0.0003	0.0344	TRMT12	tRNA methyltransferase 12 homolog (S. cerevisiae)	Coding
TC6_mann_hap4000021.hg.1	7.19	9.12	-3.81	1.43e-05	0.0115			Coding
TC06000303.hg.1	5.22	7.16	-3.82	0.008	0.1132			Coding
TC06001477.hg.1	5.22	7.16	-3.82	0.008	0.1132			Coding
TC07001163.hg.1	4.33	6.27	-3.82	0.0009	0.0483	AGR2	anterior gradient 2, protein disulphide isomerase family member	Coding
TC19001713.hg.1	5.45	7.39	-3.84	0.0031	0.0755	TEAD2	TEA domain family member 2	Coding
TC06000688.hg.1	4.95	6.89	-3.85	0.0003	0.0336			Coding
TC06000234.hg.1	6.69	8.63	-3.85	0.0033	0.0774			Coding
TC08000667.hg.1	7.86	9.81	-3.87	0.0005	0.0386	ENY2	enhancer of yellow 2 homolog (Drosophila)	Coding
TC20000571.hg.1	6.88	8.83	-3.87	0.0004	0.0355	SLC4A11	solute carrier family 4, sodium borate transporter, member 11	Coding
TC08001528.hg.1	10.1	12.05	-3.88	0.0054	0.0942	NUDCD1	NudC domain containing 1	Coding
TC02001213.hg.1	9.36	11.32	-3.88	0.0001	0.0231	SNORD51	small nucleolar RNA, C/D box 51	Coding
TC0X000112.hg.1	8.59	10.54	-3.88	0.0027	0.0715	SAT1	spermidine/spermine N1-acetyltransferase 1	Coding
TC08001692.hg.1	7.26	9.22	-3.89	0.0007	0.0427			Coding
TC06001411.hg.1	4.83	6.79	-3.9	0.0059	0.0982			Coding
TC07001868.hg.1	10.48	12.45	-3.92	0.009	0.1201	LINC-PINT	long intergenic non-protein coding RNA, p53 induced transcript	Coding
TC17000550.hg.1	8.21	10.19	-3.92	0.0012	0.053			Coding
TC08001723.hg.1	8.51	10.49	-3.93	0.005	0.091	TSTA3	tissue specific transplantation antigen P35B	Coding
TC05000868.hg.1	6	7.97	-3.93	0.0002	0.0288	NIPAL4	NIPA-like domain containing 4	Coding
TC02001101.hg.1	8.5	10.48	-3.93	4.83e-05	0.0178	FAM171B	family with sequence similarity 171, member B	Coding
TC09001105.hg.1	7.79	9.77	-3.94	0.0031	0.0756	GLIDR	glioblastoma down-regulated RNA	Coding
TC08001682.hg.1	4.32	6.31	-3.95	0.0027	0.0715			Coding
TC04002964.hg.1	6.42	8.41	-3.96	0.0064	0.1009	ZNF718	zinc finger protein 718	Coding
TC07000536.hg.1	8.15	10.14	-3.97	3.23e-05	0.016	STEAP1	six transmembrane epithelial antigen of the prostate 1	Coding
TC06000276.hg.1	8.1	10.09	-3.99	0.0008	0.0453	ZKSCAN8	zinc finger with KRAB and SCAN domains 8	Coding
TC02000270.hg.1	5.96	7.96	-4	0.0024	0.0679	PLEKHH2	pleckstrin homology domain containing, family H (with MyTH4 domain) member 2	Coding
TC12001755.hg.1	7.74	9.74	-4	0.0006	0.0422	CSRP2	cysteine and glycine-rich protein 2	Coding
TC11002174.hg.1	4.9	6.91	-4.02	0.0023	0.0667	RAB38	RAB38, member RAS oncogene family	Coding
TC08001564.hg.1	6.65	8.66	-4.03	4.25e-05	0.017	MRPL13	mitochondrial ribosomal protein L13	Coding
TC12000302.hg.1	7.79	9.81	-4.04	0.0043	0.0855			Coding
TC19001884.hg.1	6.72	8.74	-4.04	0.0064	0.1009			Coding
TC08001684.hg.1	9.15	11.17	-4.05	0.0012	0.0524	2002-08-01	argonaute RISC catalytic component 2	Coding
TC08000840.hg.1	8.67	10.68	-4.05	0.0017	0.0604	CYC1	cytochrome c-1	Coding
TC20000076.hg.1	8.34	10.36	-4.05	0.0022	0.0658	PLCB4	phospholipase C, beta 4	Coding
TC06001394.hg.1	9.66	11.68	-4.06	0.0015	0.0577			Coding
TC06000239.hg.1	7.92	9.95	-4.08	0.0093	0.1214			Coding
TC06001449.hg.1	3.99	6.02	-4.08	0.0056	0.0954			Coding
TC06000257.hg.1	5.9	7.94	-4.11	0.001	0.0501			Coding
TC08000726.hg.1	5.88	7.93	-4.13	9.93e-06	0.0101	NDUFB9	NADH dehydrogenase (ubiquinone) 1 beta subcomplex, 9, 22kDa	Coding
TC6_qbl_hap6000019.hg.1	7.19	9.24	-4.14	2.54e-05	0.0136	HLA-K	major histocompatibility complex, class I, K (pseudogene)	Coding
TC10000361.hg.1	10.76	12.81	-4.15	0.0066	0.1021	TFAM	transcription factor A, mitochondrial	Coding
TC08001560.hg.1	8.09	10.16	-4.22	0.0021	0.0653	DSCC1	DNA replication and sister chromatid cohesion 1	Coding
TC06001447.hg.1	7.95	10.04	-4.26	0.0089	0.1196			Coding
TC15001239.hg.1	7.95	10.04	-4.26	0.0089	0.1196			Coding
TC20000494.hg.1	7.33	9.43	-4.27	0.0011	0.0505	SLCO4A1	solute carrier organic anion transporter family, member 4A1	Coding
TC12000857.hg.1	7.38	9.48	-4.28	0.0052	0.0925	FAM216A	family with sequence similarity 216, member A	Coding
TC06004063.hg.1	9.16	11.27	-4.31	0.0008	0.0456	HIST1H2AI	histone cluster 1, H2ai	Coding
TC06000197.hg.1	9.61	11.73	-4.34	0.0013	0.054			Coding
TC06000259.hg.1	9.61	11.73	-4.34	0.0013	0.054			Coding
TC06001389.hg.1	9.61	11.73	-4.34	0.0013	0.054			Coding
TC06001393.hg.1	9.61	11.73	-4.34	0.0013	0.054			Coding
TC14000779.hg.1	9.61	11.73	-4.34	0.0013	0.054			Coding
TC17000134.hg.1	9.61	11.73	-4.34	0.0013	0.054			Coding
TC06000220.hg.1	8.76	10.88	-4.34	0.004	0.0825			Coding
TC09000277.hg.1	8.29	10.41	-4.35	0.0042	0.0844	GLIDR	glioblastoma down-regulated RNA	Coding
TC06000277.hg.1	6.12	8.25	-4.37	9.5e-05	0.0217	ZNF192P1	zinc finger protein 192 pseudogene 1	Coding
TC16001156.hg.1	12.31	14.44	-4.37	0.0079	0.1119	SNORA50A	small nucleolar RNA, H/ACA box 50A	Coding
TC06001373.hg.1	7.38	9.51	-4.37	0.0054	0.094			Coding
TC06001356.hg.1	7.87	10	-4.39	0.0086	0.1175			Coding
TC03001794.hg.1	4.6	6.74	-4.41	0.0006	0.0412	TMEM108-AS1	TMEM108 antisense RNA 1	Coding
TC06001409.hg.1	3.59	5.77	-4.52	0.0064	0.1014			Coding
TC01003621.hg.1	5.92	8.1	-4.54	0.0002	0.0297	COLGALT2	collagen beta(1-O)galactosyltransferase 2	Coding
TC02000310.hg.1	7.03	9.23	-4.57	0.0013	0.0547	CHAC2	ChaC, cation transport regulator homolog 2 (E. coli)	Coding
TC01001624.hg.1	5.81	8	-4.58	0.0026	0.0702	RGS2	regulator of G-protein signaling 2	Coding
TC08001683.hg.1	9.67	11.87	-4.6	0.0031	0.0747			Coding
TC02002860.hg.1	8.11	10.32	-4.63	0.0012	0.0534	SNORA75	small nucleolar RNA, H/ACA box 75	Coding
TC17001250.hg.1	6.85	9.06	-4.64	0.0006	0.0411	ALDH3A1	aldehyde dehydrogenase 3 family, member A1	Coding
TC20000320.hg.1	7.45	9.67	-4.67	2.6e-06	0.0087	MYBL2	v-myb avian myeloblastosis viral oncogene homolog-like 2	Coding
TC10002938.hg.1	8.54	10.78	-4.72	0.0001	0.0236	ADIRF	adipogenesis regulatory factor	Coding
TC04000006.hg.1	6.54	8.78	-4.74	4.83e-05	0.0178	ZNF141	zinc finger protein 141	Coding
TC09001670.hg.1	6.99	9.24	-4.74	0.0024	0.0679			Coding
TC06000237.hg.1	4.4	6.65	-4.77	0.0006	0.0412			Coding
TC09002940.hg.1	7.41	9.68	-4.82	3.83e-06	0.0087	ZNF322	zinc finger protein 322	Coding
TC05003439.hg.1	5.22	7.52	-4.94	0.0006	0.0403	ITGA1; PELO	integrin alpha 1; pelota homolog (Drosophila)	Coding
TC06001429.hg.1	11.66	13.96	-4.96	0.0031	0.0755	HIST1H3J	histone cluster 1, H3j	Coding
TC12001796.hg.1	11.28	13.6	-4.97	4.41e-05	0.017	DUSP6	dual specificity phosphatase 6	Coding
TC12001253.hg.1	8.4	10.72	-4.99	8.99e-06	0.0101	MANSC1	MANSC domain containing 1	Coding
TC15000437.hg.1	5.26	7.59	-5.04	0.0018	0.061	CGNL1	cingulin-like 1	Coding
TC06001387.hg.1	14.66	17.04	-5.21	0.0002	0.0282	HIST1H2BK	histone cluster 1, H2bk	Coding
TC17000015.hg.1	6.19	8.57	-5.22	0.0001	0.025	SERPINF1	serpin peptidase inhibitor, clade F (alpha-2 antiplasmin, pigment epithelium derived factor), member 1	Coding
TC17001371.hg.1	4.25	6.63	-5.22	0.0001	0.0248	SLFN13	schlafen family member 13	Coding
TC12000487.hg.1	5.74	8.13	-5.22	0.0081	0.1142	METTL7B	methyltransferase like 7B	Coding
TC09001139.hg.1	7.57	9.97	-5.28	0.0064	0.1012	LOC102724238; LOC554249	uncharacterized LOC102724238; uncharacterized LOC554249	Coding
TC10000889.hg.1	6.51	8.92	-5.29	0.0011	0.0505	HTRA1	HtrA serine peptidase 1	Coding
TC06001370.hg.1	7.21	9.62	-5.31	7.93e-06	0.0099	ZNF322	zinc finger protein 322	Coding
TC06000265.hg.1	8.19	10.6	-5.33	0.0017	0.0604	HIST1H2BM	histone cluster 1, H2bm	Coding
TC06001386.hg.1	10.8	13.22	-5.35	0.0011	0.0513	HIST1H2BJ	histone cluster 1, H2bj	Coding
TC12000252.hg.1	11.52	13.96	-5.42	0.0001	0.0248	LYRM5	LYR motif containing 5	Coding
TC04000003.hg.1	5.73	8.18	-5.45	0.0021	0.0645			Coding
TC04000414.hg.1	9.81	12.26	-5.48	0.0079	0.1122	EREG	epiregulin	Coding
TC13000729.hg.1	10.79	13.26	-5.53	0.0001	0.022	FABP5P1	fatty acid binding protein 5 pseudogene 1	Coding
TC06001401.hg.1	7.12	9.59	-5.54	0.0091	0.1206	ZNF184	zinc finger protein 184	Coding
TC12000301.hg.1	11.84	14.33	-5.64	2.15e-05	0.0128	ALG10	ALG10, alpha-1,2-glucosyltransferase	Coding
TC20000697.hg.1	4.04	6.54	-5.65	0.0003	0.0324	LINC00261	long intergenic non-protein coding RNA 261	Coding
TC02002143.hg.1	6.16	8.68	-5.73	0.0014	0.056	TBC1D8	TBC1 domain family, member 8 (with GRAM domain)	Coding
TC16000189.hg.1	7.02	9.54	-5.75	8.81e-05	0.0217	MPV17L	MPV17 mitochondrial membrane protein-like	Coding
TC06000231.hg.1	4.96	7.5	-5.8	0.0015	0.0581			Coding
TC06001391.hg.1	4.96	7.5	-5.8	0.0015	0.0581			Coding
TC06001412.hg.1	4.96	7.5	-5.8	0.0015	0.0581			Coding
TC11001833.hg.1	10.76	13.36	-6.05	8.35e-05	0.0212	FABP5P7	fatty acid binding protein 5 pseudogene 7	Coding
TC06001427.hg.1	13.7	16.31	-6.11	0.0042	0.0847	HIST1H3I	histone cluster 1, H3i	Coding
TC06000375.hg.1	6.72	9.34	-6.12	0.0003	0.0308	SNORA38	small nucleolar RNA, H/ACA box 38	Coding
TC6_cox_hap2000071.hg.1	6.72	9.34	-6.12	0.0003	0.0308	SNORA38	small nucleolar RNA, H/ACA box 38	Coding
TC6_mann_hap4000062.hg.1	6.72	9.34	-6.12	0.0003	0.0308	SNORA38	small nucleolar RNA, H/ACA box 38	Coding
TC6_qbl_hap6000062.hg.1	6.72	9.34	-6.12	0.0003	0.0308	SNORA38	small nucleolar RNA, H/ACA box 38	Coding
TC6_ssto_hap7000058.hg.1	6.72	9.34	-6.12	0.0003	0.0308	SNORA38	small nucleolar RNA, H/ACA box 38	Coding
TC02002605.hg.1	4.95	7.57	-6.13	0.0013	0.0545	CALCRL	calcitonin receptor like receptor	Coding
TC06001775.hg.1	5.53	8.22	-6.43	0.0039	0.0818	ADGRF5	adhesion G protein-coupled receptor F5	Coding
TC06001425.hg.1	6.67	9.36	-6.46	0.0021	0.0645	HIST1H2AK	histone cluster 1, H2ak	Coding
TC21001068.hg.1	8.46	11.19	-6.65	9.92e-05	0.022	BAGE; BAGE4; BAGE3; BAGE2; BAGE5	B melanoma antigen; B melanoma antigen family, member 4; B melanoma antigen family, member 3; B melanoma antigen family, member 2; B melanoma antigen family, member 5	Coding
TC06001385.hg.1	9.4	12.18	-6.86	9.86e-05	0.022	HIST1H2BJ; HIST1H2BG	histone cluster 1, H2bj; histone cluster 1, H2bg	Coding
TC06000226.hg.1	8.08	10.87	-6.91	0.0016	0.0592	MIR3143	microRNA 3143	Coding
TC06000183.hg.1	6.23	9.05	-7.05	0.001	0.0489			Coding
TC06000193.hg.1	6.23	9.05	-7.05	0.001	0.0489			Coding
TC06001428.hg.1	7.48	10.31	-7.11	0.0013	0.0546	HIST1H4L	histone cluster 1, H4l	Coding
TC06000275.hg.1	5.99	8.82	-7.12	0.0016	0.0586	ZSCAN16	zinc finger and SCAN domain containing 16	Coding
TC06000224.hg.1	6.88	9.72	-7.15	0.0004	0.0345	HIST1H4I	histone cluster 1, H4i	Coding
TC21000007.hg.1	4.34	7.18	-7.16	0.0032	0.0756	MIR3687-1	microRNA 3687-1	Coding
TC08001659.hg.1	7.18	10.11	-7.6	0.0014	0.0553	NDRG1	N-myc downstream regulated 1	Coding
TC03001570.hg.1	4.71	7.66	-7.77	0.0005	0.0391	ROBO1	roundabout guidance receptor 1	Coding
TC02001035.hg.1	6.88	9.85	-7.83	0.0006	0.0404	CDCA7	cell division cycle associated 7	Coding
TC06000205.hg.1	6.19	9.17	-7.9	0.0012	0.0532	ABT1	activator of basal transcription 1	Coding
TC20000698.hg.1	6.06	9.05	-7.92	0.0012	0.0535	FOXA2	forkhead box A2	Coding
TC06001461.hg.1	4.71	7.72	-8.03	0.0031	0.0754			Coding
TC09001391.hg.1	6.99	10.04	-8.27	3.3e-06	0.0087			Coding
TC17001732.hg.1	5.62	8.69	-8.39	0.0023	0.0669	RNF43	ring finger protein 43	Coding
TC03001188.hg.1	5.38	8.46	-8.45	9.67e-05	0.0217	NUP210	nucleoporin 210kDa	Coding
TC13000396.hg.1	8.72	11.83	-8.62	0.0059	0.098			Coding
TC12001455.hg.1	7.13	10.36	-9.41	0.0009	0.0472	SNORA2B	small nucleolar RNA, H/ACA box 2B	Coding
TC06000196.hg.1	5.77	9.06	-9.75	0.0092	0.1209			Coding
TC08000697.hg.1	5.63	8.94	-9.91	1.64e-05	0.0115	NOV	nephroblastoma overexpressed	Coding
TC08001626.hg.1	5.22	8.55	-10.07	0.0042	0.0843			Coding
TC06000223.hg.1	9.99	13.37	-10.4	0.0006	0.0408	HIST1H2AG	histone cluster 1, H2ag	Coding
TC06000294.hg.1	4.52	7.93	-10.65	0.0091	0.1204			Coding
TC06000290.hg.1	4.14	7.56	-10.66	0.0059	0.098			Coding
TC11000214.hg.1	3.88	7.3	-10.67	1.53e-05	0.0115	PDE3B	phosphodiesterase 3B, cGMP-inhibited	Coding
TC21000275.hg.1	7.18	10.6	-10.75	0.0034	0.078	BAGE4		Coding
TC10000581.hg.1	5.7	9.13	-10.76	0.0008	0.0465	FAM213A	family with sequence similarity 213, member A	Coding
TC06001410.hg.1	9.47	12.91	-10.81	0.0023	0.0671			Coding
TC08000809.hg.1	6.09	9.6	-11.42	0.0004	0.0367	LY6K	lymphocyte antigen 6 complex, locus K	Coding
TC06004064.hg.1	7.08	10.69	-12.17	0.0002	0.0297	HIST1H3H	histone cluster 1, H3h	Coding
TC06001451.hg.1	6.36	10.01	-12.54	0.006	0.0983			Coding
TC21001067.hg.1	4.85	8.54	-12.9	3.04e-06	0.0087	TPTE	transmembrane phosphatase with tensin homology	Coding
TC02002137.hg.1	4.89	8.64	-13.5	0.0021	0.0643	LONRF2	LON peptidase N-terminal domain and ring finger 2	Coding
TC02000701.hg.1	4.88	8.79	-15.02	0.0005	0.0393	MERTK	MER proto-oncogene, tyrosine kinase	Coding
TC06001452.hg.1	5.82	9.86	-16.5	0.0037	0.0806			Coding
TC08001627.hg.1	6.23	10.29	-16.64	0.0005	0.0399	CCAT1	colon cancer associated transcript 1 (non-protein coding)	Coding
TC06001392.hg.1	7.64	11.74	-17.21	0.0097	0.1233			Coding
TC16002035.hg.1	11.03	15.27	-18.98	1.97e-05	0.0126	MT1A	metallothionein 1A	Coding
TC0X000514.hg.1	5.28	9.62	-20.22	0.0006	0.0421	MUM1L1	melanoma associated antigen (mutated) 1-like 1	Coding

## Sheet: DEGs TGBC1 GemR_TGBC1 
Table S2. List of coding and non-coding DEGs in TGBC1 GemR compared to parental cells (p-Value < 0.01, Fold-change ≥3)
ID	R Avg (log2)	P Avg (log2)	Fold Change	P-val	FDR P-val	Gene Symbol	Description	Group
TC14000514.hg.1	7.28	5.31	3.91	3.37e-07	0.0057	FLRT2	fibronectin leucine rich transmembrane protein 2	Coding
TC01005783.hg.1	8.9	5.4	11.33	1.64e-06	0.0221	PDZK1P1	PDZ domain containing 1 pseudogene 1	NonCoding
TC07002818.hg.1	5.09	11.39	-78.91	2.32e-06	0.0261	MACC1	metastasis associated in colon cancer 1	NonCoding
TC02000468.hg.1	9.19	6.47	6.61	3.49e-06	0.0268	LINC01291	long intergenic non-protein coding RNA 1291	Coding
TC06002799.hg.1	8.45	11.53	-8.46	3.92e-06	0.0268	VEGFA	vascular endothelial growth factor A	NonCoding
TC04000880.hg.1	9.44	14.76	-40.05	4.12e-06	0.0268			Coding
TC16001291.hg.1	7.31	5.72	3	5.02e-06	0.0268	MAF	v-maf avian musculoaponeurotic fibrosarcoma oncogene homolog	Coding
TC07001182.hg.1	5.57	10.19	-24.73	5.52e-06	0.0268	MACC1	metastasis associated in colon cancer 1	Coding
TC08000575.hg.1	6.03	12.95	-120.96	5.74e-06	0.0268	ESRP1	epithelial splicing regulatory protein 1	Coding
TC05001481.hg.1	7.8	9.93	-4.37	5.79e-06	0.0268	ENC1	ectodermal-neural cortex 1 (with BTB domain)	Coding
TC04000562.hg.1	9.11	10.8	-3.23	6.88e-06	0.0289	SEC24B	SEC24 homolog B, COPII coat complex component	Coding
TC01002581.hg.1	5.74	7.46	-3.31	7.58e-06	0.0289	C1orf210	chromosome 1 open reading frame 210	Coding
TC01001099.hg.1	9.06	5.88	9.02	7.7e-06	0.0289	PDZK1	PDZ domain containing 1	Coding
TC10000621.hg.1	12.1	9.38	6.56	1.03e-05	0.032	PAPSS2	3-phosphoadenosine 5-phosphosulfate synthase 2	Coding
TC01003115.hg.1	8.97	5.65	9.96	1.05e-05	0.032	PDZK1; PDZK1P1	PDZ domain containing 1; PDZ domain containing 1 pseudogene 1	Coding
TC11001195.hg.1	6.85	11.63	-27.51	1.13e-05	0.032	ST14	suppression of tumorigenicity 14 (colon carcinoma)	Coding
TC11000715.hg.1	6.37	11.87	-45.12	1.14e-05	0.032	MYEOV	myeloma overexpressed	Coding
TC05001816.hg.1	10.14	7.05	8.49	1.22e-05	0.0329	SPOCK1	sparc/osteonectin, cwcv and kazal-like domains proteoglycan (testican) 1	Coding
TC06001089.hg.1	6.35	8.28	-3.82	1.29e-05	0.0331	ULBP1	UL16 binding protein 1	Coding
TC0X001328.hg.1	12.65	7.26	41.88	1.44e-05	0.0331	CT47B1	cancer/testis antigen family 47, member B1	Coding
TC21000464.hg.1	7.24	5.36	3.68	1.47e-05	0.0331	B3GALT5-AS1	B3GALT5 antisense RNA 1	Coding
TC10000126.hg.1	13.25	7.66	48.11	1.57e-05	0.0335	VIM	vimentin	Coding
TC11002916.hg.1	4.59	8.83	-18.87	1.76e-05	0.0351	SORL1	sortilin-related receptor, L(DLR class) A repeats containing	NonCoding
TC05001331.hg.1	5.98	10.62	-24.97	1.77e-05	0.0351	EMB	embigin	Coding
TC12001415.hg.1	5.73	7.57	-3.57	2.07e-05	0.0351	NELL2	neural EGFL like 2	Coding
TC11001107.hg.1	6.21	9.82	-12.16	2.1e-05	0.0351	SORL1	sortilin-related receptor, L(DLR class) A repeats containing	Coding
TC19002457.hg.1	6.9	12.42	-45.91	2.19e-05	0.0351	DMKN	dermokine	NonCoding
TC03003289.hg.1	7.31	17.21	-950.71	2.21e-05	0.0351	MUC4	mucin 4, cell surface associated	NonCoding
TC06004055.hg.1	8.55	5.56	7.92	2.27e-05	0.0351	ROS1	ROS proto-oncogene 1 , receptor tyrosine kinase	Coding
TC06001029.hg.1	5.72	8.87	-8.85	2.46e-05	0.0351	ARFGEF3	ARFGEF family member 3	Coding
TC19000202.hg.1	13.8	6.46	161.7	2.52e-05	0.0351	CNN1	calponin 1, basic, smooth muscle	Coding
TC0X001330.hg.1	14.42	6.84	191.31	2.76e-05	0.0351	CT47A10; CT47A9; CT47A11; CT47A4	cancer/testis antigen family 47, member A10; cancer/testis antigen family 47, member A9; cancer/testis antigen family 47, member A11; cancer/testis antigen family 47, member A4	Coding
TC0X001331.hg.1	14.42	6.84	191.31	2.76e-05	0.0351	CT47A10; CT47A9; CT47A11	cancer/testis antigen family 47, member A10; cancer/testis antigen family 47, member A9; cancer/testis antigen family 47, member A11	Coding
TC0X001332.hg.1	14.42	6.84	191.31	2.76e-05	0.0351	CT47A10; CT47A9; CT47A11; CT47A2	cancer/testis antigen family 47, member A10; cancer/testis antigen family 47, member A9; cancer/testis antigen family 47, member A11; cancer/testis antigen family 47, member A2	Coding
TC0X001333.hg.1	14.42	6.84	191.31	2.76e-05	0.0351	CT47A10; CT47A9; CT47A11; CT47A8; CT47A3	cancer/testis antigen family 47, member A10; cancer/testis antigen family 47, member A9; cancer/testis antigen family 47, member A11; cancer/testis antigen family 47, member A8; cancer/testis antigen family 47, member A3	Coding
TC0X001336.hg.1	14.42	6.84	191.31	2.76e-05	0.0351	CT47A10; CT47A9; CT47A11; CT47A4; CT47A5	cancer/testis antigen family 47, member A10; cancer/testis antigen family 47, member A9; cancer/testis antigen family 47, member A11; cancer/testis antigen family 47, member A4; cancer/testis antigen family 47, member A5	Coding
TC0X001337.hg.1	14.42	6.84	191.31	2.76e-05	0.0351	CT47A10; CT47A9; CT47A6; CT47A11; CT47A3	cancer/testis antigen family 47, member A10; cancer/testis antigen family 47, member A9; cancer/testis antigen family 47, member A6; cancer/testis antigen family 47, member A11; cancer/testis antigen family 47, member A3	Coding
TC0X002361.hg.1	14.42	6.84	191.31	2.76e-05	0.0351	CT47A10; CT47A9; CT47A11; CT47A2	cancer/testis antigen family 47, member A10; cancer/testis antigen family 47, member A9; cancer/testis antigen family 47, member A11; cancer/testis antigen family 47, member A2	Coding
TC19000699.hg.1	13.95	8.64	39.57	2.81e-05	0.0351	EMP3	epithelial membrane protein 3	Coding
TC05000166.hg.1	9.36	11.88	-5.76	2.9e-05	0.0356	NIPBL	Nipped-B homolog (Drosophila)	Coding
TC15000296.hg.1	6.5	12.66	-71.47	3.32e-05	0.0387	SPINT1	serine peptidase inhibitor, Kunitz type 1	Coding
TC20000833.hg.1	9.01	15.54	-92.53	3.42e-05	0.0391	TGM2	transglutaminase 2	Coding
TC06001777.hg.1	12.05	14.91	-7.29	3.51e-05	0.0395	TNFRSF21	tumor necrosis factor receptor superfamily, member 21	Coding
TC15002387.hg.1	7.03	5.18	3.6	3.62e-05	0.0401			NonCoding
TC10000874.hg.1	9.97	7.93	4.12	3.82e-05	0.0406	PLPP4	phospholipid phosphatase 4	Coding
TC01003130.hg.1	8.82	5.51	9.91	3.82e-05	0.0406	PDZK1P1	PDZ domain containing 1 pseudogene 1	Coding
TC14001192.hg.1	6.34	9.01	-6.37	3.85e-05	0.0406	TMEM30B	transmembrane protein 30B	Coding
TC03002788.hg.1	6.35	13.79	-173.59	4.26e-05	0.0432			NonCoding
TC11002393.hg.1	12.93	7.06	58.64	4.36e-05	0.0433	CLMP	CXADR-like membrane protein	Coding
TC15002231.hg.1	9.06	7.45	3.04	4.57e-05	0.0435	TLN2	talin 2	NonCoding
TC01003030.hg.1	7.56	9.49	-3.8	4.86e-05	0.0442	IGSF3	immunoglobulin superfamily, member 3	Coding
TC01002093.hg.1	10.19	7.15	8.22	4.9e-05	0.0442	MXRA8	matrix-remodelling associated 8	Coding
TC06003087.hg.1	4.79	8.67	-14.68	5.04e-05	0.0442			NonCoding
TC01000411.hg.1	7.14	10.07	-7.59	5.06e-05	0.0442	TINAGL1	tubulointerstitial nephritis antigen-like 1	Coding
TC01000700.hg.1	6.35	10.48	-17.54	5.1e-05	0.0442	HOOK1	hook microtubule-tethering protein 1	Coding
TC0X001335.hg.1	14.38	6.87	181.58	5.18e-05	0.0443	CT47A10; CT47A9; CT47A6; CT47A1; CT47A11; CT47A5	cancer/testis antigen family 47, member A10; cancer/testis antigen family 47, member A9; cancer/testis antigen family 47, member A6; cancer/testis antigen family 47, member A1; cancer/testis antigen family 47, member A11; cancer/testis antigen family 47, member A5	Coding
TC11002681.hg.1	12.07	13.82	-3.37	5.36e-05	0.0444	TMX2; TMX2-CTNND1	thioredoxin-related transmembrane protein 2; TMX2-CTNND1 readthrough (NMD candidate)	NonCoding
TC18000307.hg.1	7.52	5.88	3.12	5.37e-05	0.0444	LINC00668	long intergenic non-protein coding RNA 668	Coding
TC0X000592.hg.1	12.68	6.39	78.12	5.39e-05	0.0444	RHOXF2B; RHOXF2; ZBTB33	Rhox homeobox family, member 2B; Rhox homeobox family, member 2; zinc finger and BTB domain containing 33	Coding
TC04002924.hg.1	7.72	9.6	-3.68	5.56e-05	0.0451	SLC39A8	solute carrier family 39 (zinc transporter), member 8	Coding
TC11002136.hg.1	7.92	9.66	-3.32	5.63e-05	0.0451	GAB2	GRB2-associated binding protein 2	Coding
TC03001717.hg.1	8.49	10.44	-3.88	5.88e-05	0.0451	ITGB5	integrin beta 5	Coding
TC01004676.hg.1	6.9	11.44	-23.37	6.04e-05	0.0451	EMBP1	embigin pseudogene 1	NonCoding
TC01002343.hg.1	8.14	6.37	3.41	6.07e-05	0.0451	ASAP3	ArfGAP with SH3 domain, ankyrin repeat and PH domain 3	Coding
TC6_cox_hap2000149.hg.1	6.94	9.98	-8.24	6.14e-05	0.0451	C6orf15	chromosome 6 open reading frame 15	Coding
TC15001084.hg.1	8.89	7.02	3.67	6.47e-05	0.0451	GABRB3	gamma-aminobutyric acid (GABA) A receptor, beta 3	Coding
TC02000293.hg.1	9.96	15.21	-37.96	6.49e-05	0.0451	EPCAM	epithelial cell adhesion molecule	Coding
TC16001171.hg.1	8.64	10.48	-3.58	6.54e-05	0.0451	CMTM4	CKLF-like MARVEL transmembrane domain containing 4	Coding
TC12001377.hg.1	6.86	11.73	-29.12	6.63e-05	0.0451	PKP2	plakophilin 2	Coding
TC01001311.hg.1	6.2	11.84	-49.72	6.66e-05	0.0451	RAB25	RAB25, member RAS oncogene family	Coding
TC06000779.hg.1	10.94	13.82	-7.37	6.73e-05	0.0451	NT5E	5-nucleotidase, ecto (CD73)	Coding
TC12001278.hg.1	6.36	10.53	-18.01	6.73e-05	0.0451	ARHGDIB	Rho GDP dissociation inhibitor (GDI) beta	Coding
TC17000147.hg.1	7.27	5.42	3.6	6.75e-05	0.0451	GLP2R	glucagon-like peptide 2 receptor	Coding
TC0X002362.hg.1	13.98	6.73	152.74	7.32e-05	0.0459	CT47A6; CT47A1; CT47A11	cancer/testis antigen family 47, member A6; cancer/testis antigen family 47, member A1; cancer/testis antigen family 47, member A11	Coding
TC02003345.hg.1	8.39	5.76	6.21	7.54e-05	0.0459			NonCoding
TC01005643.hg.1	5.65	7.33	-3.2	7.55e-05	0.0459			NonCoding
TC19001445.hg.1	6.37	9.67	-9.82	7.58e-05	0.0459	DMKN	dermokine	Coding
TC01004997.hg.1	5.81	7.86	-4.14	7.68e-05	0.0459	MIR205HG	MIR205 host gene	NonCoding
TC19000629.hg.1	6.15	8.02	-3.67	7.81e-05	0.0463	CBLC	Cbl proto-oncogene C, E3 ubiquitin protein ligase	Coding
TC19001357.hg.1	9.63	6.98	6.28	8.11e-05	0.0468	ZNF208	zinc finger protein 208	Coding
TC10000813.hg.1	11.5	8.05	10.96	8.25e-05	0.0472	ACSL5	acyl-CoA synthetase long-chain family member 5	Coding
TC19000981.hg.1	7.43	9.31	-3.68	8.36e-05	0.0472	PLPP2	phospholipid phosphatase 2	Coding
TC0X001710.hg.1	14.7	7.14	188.42	8.44e-05	0.0472			NonCoding
TC11002761.hg.1	5.7	8.43	-6.66	8.77e-05	0.0472	ANO1	anoctamin 1, calcium activated chloride channel	NonCoding
TC0X001329.hg.1	14.45	7	174.37	8.86e-05	0.0472	CT47A10; CT47A9; CT47A8; CT47A5; CT47A4; CT47A3; CT47A2; CT47A1; CT47A12; CT47A11	cancer/testis antigen family 47, member A10; cancer/testis antigen family 47, member A9; cancer/testis antigen family 47, member A8; cancer/testis antigen family 47, member A5; cancer/testis antigen family 47, member A4; cancer/testis antigen family 47, member A3; cancer/testis antigen family 47, member A2; cancer/testis antigen family 47, member A1; cancer/testis antigen family 47, member A12; c…	Coding
TC10002888.hg.1	8.53	5.66	7.3	8.94e-05	0.0472			NonCoding
TC04001245.hg.1	6.99	5.39	3.04	9.11e-05	0.0472	EPHA5	EPH receptor A5	Coding
TC17001029.hg.1	6.21	10.09	-14.69	9.23e-05	0.0472	CXCL16	chemokine (C-X-C motif) ligand 16	Coding
TC05000074.hg.1	10.46	13.29	-7.12	9.28e-05	0.0472	MARCH6	membrane associated ring finger 6	Coding
TC03001188.hg.1	6.3	9.41	-8.63	9.37e-05	0.0472	NUP210	nucleoporin 210kDa	Coding
TC0X000175.hg.1	8.76	5.93	7.13	9.58e-05	0.0472	SYTL5	synaptotagmin-like 5	Coding
TC06000608.hg.1	8.32	10.69	-5.18	9.86e-05	0.0475	VEGFA	vascular endothelial growth factor A	Coding
TC02002492.hg.1	6.76	11.54	-27.48	9.89e-05	0.0475	GALNT3	polypeptide N-acetylgalactosaminyltransferase 3	Coding
TC16000854.hg.1	7.76	5.14	6.16	9.91e-05	0.0475	GRIN2A	glutamate receptor, ionotropic, N-methyl D-aspartate 2A	Coding
TC0X001320.hg.1	11.84	6.32	45.82	0.0001	0.0476	RHOXF2B; RHOXF2	Rhox homeobox family, member 2B; Rhox homeobox family, member 2	Coding
TC05002152.hg.1	6.64	8.77	-4.39	0.0001	0.0478	HEIH	hepatocellular carcinoma up-regulated EZH2-associated long non-coding RNA	Coding
TC19002386.hg.1	6.99	5.11	3.68	0.0001	0.0482			NonCoding
TC11000345.hg.1	8.42	6.07	5.11	0.0001	0.0482	PRR5L	proline rich 5 like	Coding
TC15000870.hg.1	7.57	10.49	-7.58	0.0001	0.0482	FURIN	furin (paired basic amino acid cleaving enzyme)	Coding
TC06003687.hg.1	7.44	9.49	-4.14	0.0001	0.0482	LOC101927136	uncharacterized LOC101927136	NonCoding
TC12001136.hg.1	7.13	9.52	-5.24	0.0001	0.0482	SCNN1A	sodium channel, non voltage gated 1 alpha subunit	Coding
TC15002758.hg.1	8.3	11.42	-8.64	0.0001	0.0484	CKMT1B; CKMT1A	creatine kinase, mitochondrial 1B; creatine kinase, mitochondrial 1A	Coding
TC18000507.hg.1	6.6	10.64	-16.41	0.0001	0.0484	MYO5B	myosin VB	Coding
TC06002623.hg.1	5.16	7.47	-4.96	0.0001	0.0491			NonCoding
TC07002956.hg.1	8.46	5.77	6.45	0.0001	0.0493			NonCoding
TC06003468.hg.1	6.33	8.15	-3.54	0.0001	0.0498			NonCoding
TC17000897.hg.1	8.55	10.58	-4.07	0.0001	0.0498	SYNGR2	synaptogyrin 2	Coding
TC01001587.hg.1	8.38	6.73	3.14	0.0001	0.0498	RGL1	ral guanine nucleotide dissociation stimulator-like 1	Coding
TC19002032.hg.1	11.56	9.17	5.23	0.0001	0.0498	ZNF90	zinc finger protein 90	NonCoding
TC0X002231.hg.1	5.13	8.24	-8.59	0.0001	0.0498	MBNL3	muscleblind-like splicing regulator 3	NonCoding
TC05001320.hg.1	11.1	12.95	-3.6	0.0001	0.0498	PAIP1	poly(A) binding protein interacting protein 1	Coding
TC0X002165.hg.1	9.73	7.01	6.61	0.0001	0.0498	BEX1	brain expressed X-linked 1	NonCoding
TC06000060.hg.1	11.31	13.76	-5.44	0.0001	0.0498	DSP	desmoplakin	Coding
TC02001381.hg.1	7.87	9.88	-4.03	0.0001	0.0498	ITM2C	integral membrane protein 2C	Coding
TC05001955.hg.1	12.38	7.37	32.28	0.0001	0.0498	SPARC	secreted protein, acidic, cysteine-rich (osteonectin)	Coding
TC11000329.hg.1	8.14	11.46	-9.98	0.0001	0.0498	EHF	ets homologous factor	Coding
TC07001303.hg.1	8.29	5.8	5.61	0.0001	0.0498	AMPH	amphiphysin	Coding
TC0X000480.hg.1	8.11	5.83	4.87	0.0001	0.0498	ARMCX1	armadillo repeat containing, X-linked 1	Coding
TC18000046.hg.1	11.38	13.01	-3.09	0.0001	0.0498	RALBP1	ralA binding protein 1	Coding
TC12000642.hg.1	14.68	9.14	46.33	0.0001	0.0498	GLIPR1	GLI pathogenesis-related 1	Coding
TC09000498.hg.1	5.44	8.66	-9.31	0.0001	0.0501	GALNT12	polypeptide N-acetylgalactosaminyltransferase 12	Coding
TC06000514.hg.1	8.69	10.89	-4.61	0.0001	0.0503	PPARD	peroxisome proliferator-activated receptor delta	Coding
TC02000762.hg.1	7.39	12.56	-35.97	0.0002	0.0509	INHBB	inhibin beta B	Coding
TC20001202.hg.1	14.56	8.33	75.03	0.0002	0.0509	MYL9	myosin light chain 9	NonCoding
TC10001053.hg.1	8.21	6.34	3.65	0.0002	0.0509	FRMD4A	FERM domain containing 4A	Coding
TC15001541.hg.1	10.96	6.72	18.87	0.0002	0.0539	CA12	carbonic anhydrase XII	Coding
TC05000280.hg.1	8.39	11.87	-11.16	0.0002	0.0539	ERBB2IP	erbb2 interacting protein	Coding
TC13000286.hg.1	6.95	9.57	-6.14	0.0002	0.0539	LMO7	LIM domain 7	Coding
TC6_qbl_hap6000139.hg.1	7.15	9.92	-6.79	0.0002	0.0542	C6orf15	chromosome 6 open reading frame 15	Coding
TC10001746.hg.1	8.48	5.99	5.62	0.0002	0.0542	LINC00601	long intergenic non-protein coding RNA 601	Coding
TC11000310.hg.1	5.76	8.69	-7.61	0.0002	0.0542	PRRG4	proline rich Gla (G-carboxyglutamic acid) 4 (transmembrane)	Coding
TC11001124.hg.1	8.1	6.45	3.14	0.0002	0.0542	GRAMD1B	GRAM domain containing 1B	Coding
TC02001119.hg.1	7.44	10.61	-8.96	0.0002	0.0545	MFSD6	major facilitator superfamily domain containing 6	Coding
TC13000500.hg.1	9.1	5.83	9.62	0.0002	0.0546	SHISA2	shisa family member 2	Coding
TC06001879.hg.1	11.67	6.92	26.83	0.0002	0.0546	COL12A1	collagen, type XII, alpha 1	Coding
TC06000758.hg.1	8.5	12.07	-11.85	0.0002	0.0546	SH3BGRL2	SH3 domain binding glutamate-rich protein like 2	Coding
TC09001517.hg.1	10.61	6.58	16.36	0.0002	0.0546	TNC	tenascin C	Coding
TC07001813.hg.1	5.5	7.83	-5.05	0.0002	0.0546	CADPS2	Ca++-dependent secretion activator 2	Coding
TC06001517.hg.1	6.57	10.51	-15.39	0.0002	0.0546	C6orf15	chromosome 6 open reading frame 15	Coding
TC6_dbb_hap3000138.hg.1	6.57	10.51	-15.39	0.0002	0.0546	C6orf15	chromosome 6 open reading frame 15	Coding
TC6_mann_hap4000126.hg.1	6.57	10.51	-15.39	0.0002	0.0546	C6orf15	chromosome 6 open reading frame 15	Coding
TC6_mcf_hap5000126.hg.1	6.57	10.51	-15.39	0.0002	0.0546	C6orf15	chromosome 6 open reading frame 15	Coding
TC05003313.hg.1	15.74	7.07	406.61	0.0002	0.0546	SPARC	secreted protein, acidic, cysteine-rich (osteonectin)	NonCoding
TC05002043.hg.1	8.86	6.55	4.97	0.0002	0.0546	SLIT3	slit guidance ligand 3	Coding
TC03001905.hg.1	5.2	7.29	-4.27	0.0002	0.0546	GPR87	G protein-coupled receptor 87	Coding
TC05001232.hg.1	9.44	11.57	-4.38	0.0002	0.0546	GOLPH3	golgi phosphoprotein 3 (coat-protein)	Coding
TC03002150.hg.1	6.19	9.99	-13.97	0.0002	0.0546	MUC4	mucin 4, cell surface associated	Coding
TC02000469.hg.1	9.25	6.1	8.92	0.0002	0.0546			Coding
TC13000901.hg.1	9.51	6.29	9.33	0.0002	0.0546	RASA3	RAS p21 protein activator 3	Coding
TC03002723.hg.1	6.05	8.18	-4.37	0.0002	0.0546			NonCoding
TC08000190.hg.1	5.82	7.87	-4.14	0.0002	0.0546	ADAM28	ADAM metallopeptidase domain 28	Coding
TC15000872.hg.1	7.88	9.84	-3.9	0.0002	0.0546	MAN2A2	mannosidase, alpha, class 2A, member 2	Coding
TC16000660.hg.1	8.7	6.07	6.19	0.0002	0.0546	CRISPLD2	cysteine-rich secretory protein LCCL domain containing 2	Coding
TC01003177.hg.1	7.85	5.17	6.42	0.0002	0.0546			Coding
TC17000915.hg.1	6.81	8.97	-4.48	0.0002	0.0546	GAA	glucosidase, alpha; acid	Coding
TC05001610.hg.1	7.32	9.39	-4.19	0.0002	0.0546	ELL2	elongation factor, RNA polymerase II, 2	Coding
TC04000430.hg.1	8.33	10.17	-3.59	0.0002	0.0546	SEPT11	septin 11	Coding
TC02000628.hg.1	5.45	7.81	-5.11	0.0002	0.0546	SLC9A2	solute carrier family 9, subfamily A (NHE2, cation proton antiporter 2), member 2	Coding
TC17001342.hg.1	7.57	5.18	5.23	0.0002	0.0546	EVI2A	ecotropic viral integration site 2A	Coding
TC19001763.hg.1	6.39	13.66	-153.66	0.0002	0.0546	KLK5	kallikrein related peptidase 5	Coding
TC08001745.hg.1	7.69	9.65	-3.9	0.0002	0.0546	DGAT1	diacylglycerol O-acyltransferase 1	Coding
TC01000785.hg.1	7.44	5.72	3.29	0.0002	0.0546	AK5	adenylate kinase 5	Coding
TC03003365.hg.1	5.79	9.6	-14.06	0.0002	0.0546	MUC20	mucin 20, cell surface associated	Coding
TC12001539.hg.1	14.84	17.08	-4.74	0.0002	0.0546	KRT8	keratin 8, type II	Coding
TC06003872.hg.1	6.34	11.64	-39.45	0.0002	0.0546	MAP7	microtubule-associated protein 7	NonCoding
TC08002474.hg.1	5.69	8.27	-6	0.0002	0.0546			NonCoding
TC15000751.hg.1	6.38	8.51	-4.36	0.0002	0.0546	ABHD17C	abhydrolase domain containing 17C	Coding
TC0X001334.hg.1	12.77	6	109.06	0.0002	0.0546	CT47A7	cancer/testis antigen family 47, member A7	Coding
TC05002954.hg.1	6.26	9.12	-7.26	0.0002	0.0546			NonCoding
TC01004790.hg.1	13.99	12.07	3.79	0.0002	0.0546			NonCoding
TC22000476.hg.1	6.94	8.84	-3.73	0.0002	0.0546	BID	BH3 interacting domain death agonist	Coding
TC06001770.hg.1	5.58	9.73	-17.76	0.0002	0.0546	ENPP5	ectonucleotide pyrophosphatase/phosphodiesterase 5 (putative)	Coding
TC19000506.hg.1	7.72	6.01	3.25	0.0002	0.0546	LOC728485	uncharacterized LOC728485	Coding
TC01001024.hg.1	8.2	11.26	-8.37	0.0002	0.0546	PTGFRN	prostaglandin F2 receptor inhibitor	Coding
TC07000144.hg.1	10.65	6.65	15.99	0.0002	0.0546	GPNMB	glycoprotein (transmembrane) nmb	Coding
TC0X001221.hg.1	8.57	6.57	4	0.0002	0.0548	ARMCX6	armadillo repeat containing, X-linked 6	Coding
TC20000268.hg.1	15.6	9.04	94.09	0.0002	0.0551	MYL9	myosin light chain 9	Coding
TC05002988.hg.1	5.75	11.03	-38.67	0.0002	0.056	EMB	embigin	NonCoding
TC01000450.hg.1	6.14	8.39	-4.79	0.0002	0.0564	GJB3	gap junction protein beta 3	Coding
TC02002127.hg.1	7.1	10.99	-14.81	0.0002	0.0564	MGAT4A	mannosyl (alpha-1,3-)-glycoprotein beta-1,4-N-acetylglucosaminyltransferase, isozyme A	Coding
TC17002907.hg.1	8.15	12.62	-22.11	0.0002	0.0566	JUP	junction plakoglobin	Coding
TC03003290.hg.1	7.17	17.14	-1004.47	0.0002	0.0569	MUC4	mucin 4, cell surface associated	NonCoding
TC01001747.hg.1	6.62	8.3	-3.21	0.0002	0.0569	MIR205HG; MIR205	MIR205 host gene; microRNA 205	Coding
TC11002346.hg.1	6.31	10.18	-14.61	0.0003	0.0569	MPZL2	myelin protein zero-like 2	Coding
TC0X001051.hg.1	12.84	6.92	60.37	0.0003	0.0569	XAGE1B; XAGE1E	X antigen family, member 1B; X antigen family, member 1E	Coding
TC09001326.hg.1	7.52	5.9	3.08	0.0003	0.0569	ROR2	receptor tyrosine kinase-like orphan receptor 2	Coding
TC18000562.hg.1	5.01	7.7	-6.46	0.0003	0.0569	CDH19	cadherin 19, type 2	Coding
TC02001963.hg.1	6.19	9.84	-12.52	0.0003	0.0569	TGFA	transforming growth factor alpha	Coding
TC10001319.hg.1	5.35	7.42	-4.19	0.0003	0.0576	ANK3	ankyrin 3, node of Ranvier (ankyrin G)	Coding
TC05003448.hg.1	5.85	7.54	-3.24	0.0003	0.0576	C1QTNF3-AMACR	C1QTNF3-AMACR readthrough (NMD candidate)	NonCoding
TC03000419.hg.1	8.64	7.02	3.08	0.0003	0.0576	MITF	microphthalmia-associated transcription factor	Coding
TC01001211.hg.1	6.51	8.63	-4.35	0.0003	0.0576	CGN	cingulin	Coding
TC09000574.hg.1	6.12	8.13	-4.04	0.0003	0.0578	BSPRY	B-box and SPRY domain containing	Coding
TC15002759.hg.1	7.39	11.16	-13.71	0.0003	0.0578	CKMT1A; CKMT1B	creatine kinase, mitochondrial 1A; creatine kinase, mitochondrial 1B	Coding
TC13000058.hg.1	9	5.16	14.35	0.0003	0.0578	RNF17	ring finger protein 17	Coding
TC19000386.hg.1	9.16	7.47	3.22	0.0003	0.0578	ZNF85	zinc finger protein 85	Coding
TC17001353.hg.1	8.88	11.68	-6.97	0.0003	0.0578	MYO1D	myosin ID	Coding
TC05002283.hg.1	10.33	13.18	-7.2	0.0003	0.0582	TRIO	trio Rho guanine nucleotide exchange factor	NonCoding
TC19002116.hg.1	8.11	5.8	4.98	0.0003	0.0582			NonCoding
TC03002627.hg.1	14.3	12.1	4.59	0.0003	0.0582			NonCoding
TC08002088.hg.1	8.31	6.46	3.6	0.0003	0.0582			NonCoding
TC0X001053.hg.1	12.79	6.95	57.39	0.0003	0.0582	XAGE1B; XAGE1E	X antigen family, member 1B; X antigen family, member 1E	Coding
TC07001326.hg.1	6.61	4.97	3.1	0.0003	0.0595	LOC100506895	uncharacterized LOC100506895	Coding
TC09000593.hg.1	8.24	5.99	4.77	0.0003	0.06	PAPPA	pregnancy-associated plasma protein A, pappalysin 1	Coding
TC19000387.hg.1	10.02	7.82	4.6	0.0003	0.0601	ZNF430	zinc finger protein 430	Coding
TC09000935.hg.1	9.39	6.74	6.28	0.0003	0.0601	PLIN2	perilipin 2	Coding
TC13000566.hg.1	8.54	6.34	4.6	0.0003	0.0601	SPG20	spastic paraplegia 20 (Troyer syndrome)	Coding
TC19000705.hg.1	6.07	9.03	-7.79	0.0003	0.0601	SULT2B1	sulfotransferase family 2B member 1	Coding
TC04001919.hg.1	7.01	4.63	5.2	0.0003	0.0601			NonCoding
TC12003227.hg.1	9.22	12.23	-8.07	0.0003	0.0601	KRT81	keratin 81, type II	Coding
TC18000103.hg.1	8	9.84	-3.57	0.0003	0.0601	LAMA3	laminin, alpha 3	Coding
TC01005772.hg.1	10.76	6.72	16.46	0.0003	0.0601	LOC653513	phosphodiesterase 4D interacting protein-like	NonCoding
TC12000182.hg.1	9.17	14.49	-40.03	0.0003	0.0601	GPRC5A; MIR614	G protein-coupled receptor, class C, group 5, member A; microRNA 614	Coding
TC15000858.hg.1	7.67	9.28	-3.05	0.0003	0.0601	SEMA4B	sema domain, immunoglobulin domain (Ig), transmembrane domain (TM) and short cytoplasmic domain, (semaphorin) 4B	Coding
TC0X001694.hg.1	12.86	11.1	3.39	0.0003	0.0606	SSX6	synovial sarcoma, X breakpoint 6 (pseudogene)	NonCoding
TC01005279.hg.1	10.19	5.98	18.47	0.0003	0.0608			NonCoding
TC02001206.hg.1	9.16	7.2	3.89	0.0003	0.0613	NRP2	neuropilin 2	Coding
TC0X000303.hg.1	11.9	7.11	27.55	0.0003	0.0613	XAGE1B; XAGE1E	X antigen family, member 1B; X antigen family, member 1E	Coding
TC06003427.hg.1	9.81	6.58	9.43	0.0003	0.0613			NonCoding
TC11002623.hg.1	4.96	7.67	-6.52	0.0003	0.0613	PRRG4	proline rich Gla (G-carboxyglutamic acid) 4 (transmembrane)	NonCoding
TC06001652.hg.1	8.98	11.68	-6.52	0.0003	0.0613			Coding
TC05000086.hg.1	7.63	9.46	-3.57	0.0003	0.0614	OTULIN	OTU deubiquitinase with linear linkage specificity	Coding
TC05001393.hg.1	6.94	8.66	-3.3	0.0003	0.0616	ELOVL7	ELOVL fatty acid elongase 7	Coding
TC08001847.hg.1	12.58	9.08	11.28	0.0003	0.0616	DPYSL2	dihydropyrimidinase-like 2	NonCoding
TC01001201.hg.1	10.38	8.73	3.12	0.0003	0.0616	MLLT11	myeloid/lymphoid or mixed-lineage leukemia; translocated to, 11	Coding
TC11003382.hg.1	10.78	7.57	9.2	0.0004	0.062	THY1	Thy-1 cell surface antigen	NonCoding
TC17001157.hg.1	12.95	8.05	29.83	0.0004	0.0624	PMP22	peripheral myelin protein 22	Coding
TC19001348.hg.1	8.85	6.72	4.36	0.0004	0.0624	ZNF626; ZNF100	zinc finger protein 626; zinc finger protein 100	Coding
TC17002862.hg.1	6.65	9.02	-5.16	0.0004	0.0624	CHRNB1	cholinergic receptor, nicotinic beta 1	Coding
TC16000454.hg.1	11.79	7.5	19.52	0.0004	0.0624	MMP2	matrix metallopeptidase 2	Coding
TC15000412.hg.1	11.1	12.96	-3.62	0.0004	0.0624	TMOD3	tropomodulin 3 (ubiquitous)	Coding
TC15001760.hg.1	5.68	7.65	-3.93	0.0004	0.0628			Coding
TC11002235.hg.1	7.42	5.59	3.56	0.0004	0.0628	MMP3	matrix metallopeptidase 3	Coding
TC01001053.hg.1	6.76	10.49	-13.26	0.0004	0.063	EMBP1	embigin pseudogene 1	Coding
TC02003360.hg.1	6.32	8.78	-5.51	0.0004	0.063			NonCoding
TC04000590.hg.1	8.16	9.84	-3.19	0.0004	0.0636	UGT8	UDP glycosyltransferase 8	Coding
TC08000203.hg.1	10.54	7.74	6.98	0.0004	0.0636	DPYSL2	dihydropyrimidinase-like 2	Coding
TC0X002314.hg.1	10.02	5.78	18.82	0.0004	0.0636	GAGE1; GAGE12F	G antigen 1; G antigen 12F	Coding
TC02001867.hg.1	7.2	9.59	-5.26	0.0004	0.0636	EFEMP1	EGF containing fibulin-like extracellular matrix protein 1	Coding
TC07002499.hg.1	12.28	14.28	-4	0.0004	0.0636	SERPINE1	serpin peptidase inhibitor, clade E (nexin, plasminogen activator inhibitor type 1), member 1	NonCoding
TC15000445.hg.1	8.14	9.95	-3.51	0.0004	0.0636	FAM63B	family with sequence similarity 63, member B	Coding
TC11001934.hg.1	6.98	9.01	-4.07	0.0004	0.0636	LTBP3	latent transforming growth factor beta binding protein 3	Coding
TC06000524.hg.1	8.24	10.6	-5.14	0.0004	0.0636	MAPK13	mitogen-activated protein kinase 13	Coding
TC06002752.hg.1	8.45	11.48	-8.2	0.0004	0.0636	PPARD	peroxisome proliferator-activated receptor delta	NonCoding
TC0X000030.hg.1	7.9	9.83	-3.8	0.0004	0.0643	VCX3B; VCX3A; VCX	variable charge, X-linked 3B; variable charge, X-linked 3A; variable charge, X-linked	Coding
TC10001444.hg.1	9.39	12.02	-6.17	0.0004	0.0646			Coding
TC0X000173.hg.1	8.54	5.39	8.85	0.0004	0.0646			Coding
TC13000472.hg.1	10.02	12.3	-4.86	0.0004	0.0646	ZDHHC20	zinc finger, DHHC-type containing 20	Coding
TC05000134.hg.1	10.18	12.11	-3.81	0.0004	0.0646	C5orf22	chromosome 5 open reading frame 22	Coding
TC03001713.hg.1	8.33	6.72	3.05	0.0004	0.0646	MYLK	myosin light chain kinase	Coding
TC02001420.hg.1	8.05	6.38	3.18	0.0004	0.0646	UGT1A1; UGT1A6; UGT1A4; UGT1A10; UGT1A8; UGT1A7; UGT1A5; UGT1A3; UGT1A9	UDP glucuronosyltransferase 1 family, polypeptide A1; UDP glucuronosyltransferase 1 family, polypeptide A6; UDP glucuronosyltransferase 1 family, polypeptide A4; UDP glucuronosyltransferase 1 family, polypeptide A10; UDP glucuronosyltransferase 1 family, polypeptide A8; UDP glucuronosyltransferase 1 family, polypeptide A7; UDP glucuronosyltransferase 1 family, polypeptide A5; UDP glucuronosyltran…	Coding
TC06002144.hg.1	6.81	9.3	-5.59	0.0004	0.0646	MAP7	microtubule-associated protein 7	Coding
TC02004429.hg.1	7.54	12.15	-24.43	0.0004	0.0647			NonCoding
TC14001253.hg.1	11.17	13.43	-4.79	0.0004	0.065	ZFP36L1	ZFP36 ring finger protein-like 1	Coding
TC06001803.hg.1	7.72	5.18	5.8	0.0004	0.0662	GSTA1	glutathione S-transferase alpha 1	Coding
TC07002481.hg.1	6.28	9.11	-7.09	0.0004	0.067	MYH16	myosin, heavy chain 16 pseudogene	NonCoding
TC06001324.hg.1	5.6	8.54	-7.68	0.0004	0.0673	DCDC2	doublecortin domain containing 2	Coding
TC01001585.hg.1	9.94	14.13	-18.29	0.0004	0.0673	LAMC2	laminin, gamma 2	Coding
TC01002954.hg.1	10.45	13.12	-6.35	0.0005	0.0673	SORT1	sortilin 1	Coding
TC11002361.hg.1	12.06	14.21	-4.42	0.0005	0.0673	HYOU1	hypoxia up-regulated 1	Coding
TC17001149.hg.1	10.18	6.24	15.36	0.0005	0.0673	HS3ST3A1	heparan sulfate (glucosamine) 3-O-sulfotransferase 3A1	Coding
TC12000621.hg.1	7.05	8.91	-3.63	0.0005	0.0673	KCNMB4	potassium channel subfamily M regulatory beta subunit 4	Coding
TC05002183.hg.1	6.7	8.3	-3.05	0.0005	0.0673			NonCoding
TC20000407.hg.1	9.32	11.99	-6.35	0.0005	0.0673	PARD6B	par-6 family cell polarity regulator beta	Coding
TC19001871.hg.1	6.48	9.49	-8.08	0.0005	0.0673	TMEM238	transmembrane protein 238	Coding
TC08000695.hg.1	9.02	13.01	-15.91	0.0005	0.0673	MAL2	mal, T-cell differentiation protein 2 (gene/pseudogene)	Coding
TC06001776.hg.1	5.38	11.18	-55.62	0.0005	0.0673	ADGRF1	adhesion G protein-coupled receptor F1	Coding
TC03000384.hg.1	8.27	5.68	6.02	0.0005	0.0673	PTPRG	protein tyrosine phosphatase, receptor type, G	Coding
TC19001764.hg.1	7.52	14.79	-153.97	0.0005	0.0673	KLK6	kallikrein related peptidase 6	Coding
TC06004066.hg.1	8.8	11.63	-7.09	0.0005	0.0673	HLA-H; HLA-A	major histocompatibility complex, class I, H (pseudogene); major histocompatibility complex, class I, A	Coding
TC01002239.hg.1	10.09	6.51	11.98	0.0005	0.0673			Coding
TC11000802.hg.1	8.25	6.22	4.08	0.0005	0.0673	SLCO2B1	solute carrier organic anion transporter family, member 2B1	Coding
TC19001181.hg.1	6.56	8.49	-3.83	0.0005	0.0674	RAB3D	RAB3D, member RAS oncogene family	Coding
TC19001362.hg.1	7.82	6.09	3.31	0.0005	0.0681	ZNF728	zinc finger protein 728	Coding
TC05001906.hg.1	7.55	5.84	3.27	0.0005	0.0681	PPP2R2B	protein phosphatase 2, regulatory subunit B, beta	Coding
TC11000721.hg.1	5.65	7.68	-4.07	0.0005	0.0681	ANO1	anoctamin 1, calcium activated chloride channel	Coding
TC08001534.hg.1	6.3	9.95	-12.6	0.0005	0.0681	LINC01608	long intergenic non-protein coding RNA 1608	Coding
TC10000219.hg.1	9.54	7.59	3.86	0.0005	0.0681	ZEB1	zinc finger E-box binding homeobox 1	Coding
TC06003604.hg.1	9.8	12.66	-7.29	0.0005	0.0681	TAP2	transporter 2, ATP-binding cassette, sub-family B (MDR/TAP)	NonCoding
TC15002176.hg.1	8.72	12.52	-13.86	0.0005	0.0681			NonCoding
TC0X001233.hg.1	9.29	5.88	10.6	0.0005	0.0681	BEX1	brain expressed X-linked 1	Coding
TC08001556.hg.1	11.62	7.49	17.45	0.0005	0.0681	ENPP2	ectonucleotide pyrophosphatase/phosphodiesterase 2	Coding
TC02000366.hg.1	6.21	8.59	-5.23	0.0005	0.0681	LGALSL	lectin, galactoside-binding-like	Coding
TC13001724.hg.1	11.86	5.97	59.26	0.0005	0.0681	SOHLH2	spermatogenesis and oogenesis specific basic helix-loop-helix 2	Coding
TC19001511.hg.1	7.44	9.28	-3.58	0.0005	0.0682	FBXO27	F-box protein 27	Coding
TC15001837.hg.1	7.47	12.74	-38.43	0.0005	0.0683	ANPEP	alanyl (membrane) aminopeptidase	Coding
TC0X000662.hg.1	5.54	12.07	-92.15	0.0005	0.0683	VGLL1	vestigial-like family member 1	Coding
TC11001049.hg.1	10	7.05	7.7	0.0005	0.0685	TAGLN	transgelin	Coding
TC19000384.hg.1	10.88	7.67	9.27	0.0005	0.0685	ZNF486	zinc finger protein 486	Coding
TC04000427.hg.1	7.01	8.69	-3.21	0.0005	0.0685	SHROOM3	shroom family member 3	Coding
TC05001110.hg.1	7.44	9.23	-3.45	0.0006	0.0685	LPCAT1	lysophosphatidylcholine acyltransferase 1	Coding
TC10002246.hg.1	9.43	13.25	-14.17	0.0006	0.0685			NonCoding
TC11003278.hg.1	9.11	10.71	-3.02	0.0006	0.0685	CREBZF	CREB/ATF bZIP transcription factor	NonCoding
TC05002041.hg.1	10.7	12.47	-3.4	0.0006	0.0685	PANK3	pantothenate kinase 3	Coding
TC05001243.hg.1	7.88	11.43	-11.71	0.0006	0.0685	ADAMTS12	ADAM metallopeptidase with thrombospondin type 1 motif 12	Coding
TC0X001711.hg.1	12.65	10.55	4.28	0.0006	0.0689			NonCoding
TC01001197.hg.1	7.33	10.22	-7.4	0.0006	0.0689	ANXA9	annexin A9	Coding
TC05001164.hg.1	8.08	9.88	-3.48	0.0006	0.0689	DAP	death-associated protein	Coding
TC10000721.hg.1	11.55	16.51	-31.03	0.0006	0.0701	SCD	stearoyl-CoA desaturase (delta-9-desaturase)	Coding
TC17001660.hg.1	7.48	5.65	3.57	0.0006	0.0705	GNGT2	guanine nucleotide binding protein (G protein), gamma transducing activity polypeptide 2	Coding
TC07001582.hg.1	5.94	11.08	-35.2	0.0006	0.0705	STEAP4	STEAP family member 4	Coding
TC6_cox_hap2000023.hg.1	8.28	10.92	-6.22	0.0006	0.0709	HLA-H; HLA-A	major histocompatibility complex, class I, H (pseudogene); major histocompatibility complex, class I, A	Coding
TC01001335.hg.1	9.35	6.39	7.75	0.0006	0.0713	KIRREL	kin of IRRE like (Drosophila)	Coding
TC04002504.hg.1	8.32	6.66	3.15	0.0006	0.0713			NonCoding
TC05000431.hg.1	8.19	11.01	-7.04	0.0006	0.0713	RASA1	RAS p21 protein activator (GTPase activating protein) 1	Coding
TC15000613.hg.1	10.71	12.8	-4.28	0.0006	0.0713	MAP2K1	mitogen-activated protein kinase kinase 1	Coding
TC14001147.hg.1	5.93	9.19	-9.63	0.0006	0.0713			Coding
TC6_mcf_hap5000183.hg.1	9.41	11.52	-4.31	0.0006	0.0713	TAPBP	TAP binding protein (tapasin)	Coding
TC06001094.hg.1	5.39	7.42	-4.1	0.0006	0.0714	PLEKHG1	pleckstrin homology domain containing, family G (with RhoGef domain) member 1	Coding
TC02001181.hg.1	9.53	6.59	7.65	0.0006	0.0714	CDK15	cyclin-dependent kinase 15	Coding
TC0X000524.hg.1	9.29	12.71	-10.7	0.0006	0.0714			Coding
TC10002885.hg.1	10.53	7.08	10.97	0.0006	0.0717			NonCoding
TC16001763.hg.1	6.85	4.68	4.53	0.0006	0.072	GRIN2A	glutamate receptor, ionotropic, N-methyl D-aspartate 2A	NonCoding
TC02002478.hg.1	15.14	8.84	79.01	0.0006	0.072	DPP4	dipeptidyl-peptidase 4	Coding
TC12001253.hg.1	6.56	9.78	-9.37	0.0006	0.072	MANSC1	MANSC domain containing 1	Coding
TC05000159.hg.1	8.48	5.8	6.42	0.0006	0.0722	IL7R	interleukin 7 receptor	Coding
TC10001271.hg.1	7.58	5.91	3.17	0.0006	0.0722	VSTM4	V-set and transmembrane domain containing 4	Coding
TC17002878.hg.1	11.34	7.42	15.17	0.0006	0.0724	ITGB3	integrin beta 3	Coding
TC05001172.hg.1	8.09	10.35	-4.81	0.0006	0.0724	ANKH	ANKH inorganic pyrophosphate transport regulator	Coding
TC06003710.hg.1	14.26	12.41	3.6	0.0006	0.0724			NonCoding
TC0X001054.hg.1	12.38	6.47	59.98	0.0006	0.0725	XAGE1B; XAGE1E	X antigen family, member 1B; X antigen family, member 1E	Coding
TC12000514.hg.1	10.72	13.42	-6.48	0.0006	0.0725	RBMS2	RNA binding motif, single stranded interacting protein 2	Coding
TC15000971.hg.1	7.94	12.15	-18.57	0.0006	0.0727	ALDH1A3	aldehyde dehydrogenase 1 family, member A3	Coding
TC01000892.hg.1	7.5	5.79	3.28	0.0007	0.0728	PALMD; MIR548AA1	palmdelphin; microRNA 548aa-1	Coding
TC05000151.hg.1	7.86	9.62	-3.39	0.0007	0.0728	RAI14	retinoic acid induced 14	Coding
TC05003369.hg.1	5.75	8.73	-7.87	0.0007	0.0728	LOC202181	SUMO-interacting motifs containing 1 pseudogene	NonCoding
TC0X000458.hg.1	6.32	8.83	-5.7	0.0007	0.0728			Coding
TC11000707.hg.1	9.28	11.08	-3.5	0.0007	0.0728	LRP5	LDL receptor related protein 5	Coding
TC01002888.hg.1	5.37	7.26	-3.69	0.0007	0.073			Coding
TC07001377.hg.1	6.6	9.35	-6.72	0.0007	0.073	COBL	cordon-bleu WH2 repeat protein	Coding
TC05000084.hg.1	6.37	9.42	-8.33	0.0007	0.0731	FAM105A	family with sequence similarity 105, member A	Coding
TC18000175.hg.1	6.44	11.49	-33.08	0.0007	0.0731	LIPG	lipase, endothelial	Coding
TC02004484.hg.1	6.34	9.49	-8.85	0.0007	0.0731			NonCoding
TC02001227.hg.1	9.12	6.16	7.75	0.0007	0.0731			Coding
TC07001417.hg.1	9.16	6.26	7.47	0.0007	0.0742	LOC650226	ankyrin repeat domain 26 pseudogene	Coding
TC16000558.hg.1	10.42	12.71	-4.9	0.0007	0.0742	CDH3	cadherin 3, type 1, P-cadherin (placental)	Coding
TC05000202.hg.1	9.88	11.86	-3.95	0.0007	0.0749	NNT	nicotinamide nucleotide transhydrogenase	Coding
TC0X001290.hg.1	7.99	5.51	5.59	0.0007	0.0751	IL13RA2	interleukin 13 receptor, alpha 2	Coding
TC01006029.hg.1	10.06	7.73	5.03	0.0007	0.0761	LINC00862	long intergenic non-protein coding RNA 862	NonCoding
TC04001292.hg.1	5.89	8.18	-4.89	0.0007	0.0762	BTC	betacellulin	Coding
TC05000238.hg.1	9.32	7.37	3.87	0.0007	0.0762	IL31RA	interleukin 31 receptor A	Coding
TC04000462.hg.1	7.98	10.87	-7.44	0.0007	0.0762	CDS1	CDP-diacylglycerol synthase 1	Coding
TC19001139.hg.1	5.81	8.34	-5.78	0.0007	0.0762	MUC16	mucin 16, cell surface associated	Coding
TC0X000301.hg.1	11.09	6.75	20.28	0.0007	0.0762	XAGE1B; XAGE1E	X antigen family, member 1B; X antigen family, member 1E	Coding
TC15002216.hg.1	9.1	10.95	-3.62	0.0007	0.0762	FAM63B	family with sequence similarity 63, member B	NonCoding
TC15002368.hg.1	8.04	10.36	-4.98	0.0007	0.0762	FURIN	furin (paired basic amino acid cleaving enzyme)	NonCoding
TC15000410.hg.1	7.17	9.1	-3.8	0.0007	0.0766	TMOD2	tropomodulin 2 (neuronal)	Coding
TC02000571.hg.1	6.52	11.85	-40.23	0.0007	0.0769	PROM2	prominin 2	Coding
TC17001682.hg.1	9.62	6.74	7.41	0.0008	0.0772	COL1A1	collagen, type I, alpha 1	Coding
TC01006364.hg.1	9.23	10.93	-3.23	0.0008	0.0775	CLCC1	chloride channel CLIC-like 1	Coding
TC08001269.hg.1	10.14	6.91	9.42	0.0008	0.078	GGH	gamma-glutamyl hydrolase (conjugase, folylpolygammaglutamyl hydrolase)	Coding
TC13001298.hg.1	6.5	8.83	-5.03	0.0008	0.0791			NonCoding
TC05000106.hg.1	7.69	11.16	-11.09	0.0008	0.0791	LOC105374676	uncharacterized LOC105374676	Coding
TC6_cox_hap2000208.hg.1	9.87	11.91	-4.12	0.0008	0.0791	TAPBP	TAP binding protein (tapasin)	Coding
TC6_dbb_hap3000194.hg.1	9.87	11.91	-4.12	0.0008	0.0791	TAPBP	TAP binding protein (tapasin)	Coding
TC6_qbl_hap6000219.hg.1	8.17	11.01	-7.16	0.0008	0.0799	HLA-H; HLA-A	major histocompatibility complex, class I, H (pseudogene); major histocompatibility complex, class I, A	Coding
TC03002154.hg.1	9.24	10.93	-3.23	0.0008	0.0801	SDHAP1; SDHAP2	succinate dehydrogenase complex subunit A, flavoprotein pseudogene 1; succinate dehydrogenase complex subunit A, flavoprotein pseudogene 2	Coding
TC19000462.hg.1	6.63	11.57	-30.66	0.0008	0.0801	LSR	lipolysis stimulated lipoprotein receptor	Coding
TC05000044.hg.1	6.8	9.15	-5.1	0.0008	0.0801	SRD5A1	steroid-5-alpha-reductase, alpha polypeptide 1 (3-oxo-5 alpha-steroid delta 4-dehydrogenase alpha 1)	Coding
TC06003665.hg.1	5.86	7.89	-4.09	0.0008	0.0801	CLIC5	chloride intracellular channel 5	NonCoding
TC19000441.hg.1	8.48	10.16	-3.2	0.0008	0.0801	KIAA0355	KIAA0355	Coding
TC17001083.hg.1	7.16	12.63	-44.43	0.0008	0.0801	CLDN7	claudin 7	Coding
TC09002418.hg.1	11.81	7.33	22.42	0.0008	0.0801	PLIN2	perilipin 2	NonCoding
TC09001204.hg.1	10.38	8.4	3.94	0.0008	0.0801	TMEM2	transmembrane protein 2	Coding
TC17002651.hg.1	6.99	9.05	-4.17	0.0008	0.0801	ETV4	ets variant 4	NonCoding
TC03003230.hg.1	7.73	6.08	3.14	0.0008	0.0804			NonCoding
TC13000845.hg.1	6.13	7.81	-3.2	0.0008	0.0804	NALCN	sodium leak channel, non selective	Coding
TC09000933.hg.1	11.99	10.07	3.79	0.0008	0.0804	HAUS6	HAUS augmin like complex subunit 6	Coding
TC12002854.hg.1	7.8	5.82	3.97	0.0008	0.0804	PCED1B-AS1	PCED1B antisense RNA 1	NonCoding
TC09000126.hg.1	7.11	10.02	-7.55	0.0008	0.0806			Coding
TC06002842.hg.1	5.55	8.64	-8.51	0.0008	0.0806	FAM83B	family with sequence similarity 83, member B	NonCoding
TC07000591.hg.1	6.32	9.41	-8.48	0.0009	0.081	MYH16	myosin, heavy chain 16 pseudogene	Coding
TC04001344.hg.1	9.63	7.11	5.73	0.0009	0.081	PLAC8	placenta specific 8	Coding
TC09000109.hg.1	8.51	6.83	3.22	0.0009	0.0811	DMRTA1	DMRT-like family A1	Coding
TC16000493.hg.1	7.93	10.38	-5.47	0.0009	0.0811	ADGRG1	adhesion G protein-coupled receptor G1	Coding
TC19000180.hg.1	9.85	14.67	-28.1	0.0009	0.0811	SLC44A2	solute carrier family 44 (choline transporter), member 2	Coding
TC19002629.hg.1	14.07	11.31	6.77	0.0009	0.0811	IFI30	interferon, gamma-inducible protein 30	Coding
TC04002729.hg.1	5.88	7.95	-4.2	0.0009	0.0813			NonCoding
TC0X002350.hg.1	12.82	6.32	90.77	0.0009	0.0819	GAGE2D; GAGE2C; GAGE2E; GAGE2A	G antigen 2D; G antigen 2C; G antigen 2E; G antigen 2A	Coding
TC06001584.hg.1	10.2	12.27	-4.19	0.0009	0.0819	TAPBP	TAP binding protein (tapasin)	Coding
TC11002038.hg.1	11.15	14.45	-9.85	0.0009	0.0821	DHCR7	7-dehydrocholesterol reductase	Coding
TC13000295.hg.1	6.2	10.56	-20.48	0.0009	0.0821	SCEL	sciellin	Coding
TC01003866.hg.1	8.9	6.15	6.71	0.0009	0.0827	HHIPL2	HHIP-like 2	Coding
TC01000398.hg.1	6.65	8.73	-4.25	0.0009	0.0827	PTPRU	protein tyrosine phosphatase, receptor type, U	Coding
TC6_qbl_hap6000196.hg.1	9.3	11.3	-4	0.0009	0.0829	TAPBP	TAP binding protein (tapasin)	Coding
TC0X001370.hg.1	5.81	7.67	-3.63	0.0009	0.0831	MBNL3	muscleblind-like splicing regulator 3	Coding
TC06001091.hg.1	5.21	7.39	-4.56	0.0009	0.0832	PPP1R14C	protein phosphatase 1, regulatory (inhibitor) subunit 14C	Coding
TC05000155.hg.1	10.35	12.66	-4.96	0.0009	0.0835	DNAJC21	DnaJ (Hsp40) homolog, subfamily C, member 21	Coding
TC01002611.hg.1	16.38	14.76	3.07	0.0009	0.0835	PRDX1	peroxiredoxin 1	Coding
TC6_mcf_hap5000207.hg.1	8.31	10.99	-6.43	0.0009	0.0835	HLA-H	major histocompatibility complex, class I, H (pseudogene)	Coding
TC14001441.hg.1	6.11	9.11	-8.01	0.001	0.0836	TC2N	tandem C2 domains, nuclear	Coding
TC11000208.hg.1	9.77	5.7	16.8	0.001	0.0836	FAR1	fatty acyl CoA reductase 1	Coding
TC02003788.hg.1	8.63	5.77	7.29	0.001	0.0838			NonCoding
TC19002039.hg.1	10.19	7.85	5.07	0.001	0.0838			NonCoding
TC0X001176.hg.1	11.48	9.3	4.53	0.001	0.0839	TAF9B	TAF9B RNA polymerase II, TATA box binding protein (TBP)-associated factor, 31kDa	Coding
TC17002906.hg.1	12.35	14.98	-6.15	0.001	0.0839	KRT19	keratin 19, type I	Coding
TC05000019.hg.1	7.58	9.27	-3.21	0.001	0.0847	NDUFS6	NADH dehydrogenase (ubiquinone) Fe-S protein 6, 13kDa (NADH-coenzyme Q reductase)	Coding
TC0X000992.hg.1	9.95	12.54	-6.02	0.001	0.0847	SLC9A7	solute carrier family 9, subfamily A (NHE7, cation proton antiporter 7), member 7	Coding
TC06001237.hg.1	11.48	5.95	46.29	0.001	0.0847			Coding
TC05002512.hg.1	7.01	10.38	-10.28	0.001	0.0849	NR2F1	nuclear receptor subfamily 2, group F, member 1	NonCoding
TC07002482.hg.1	5.47	7.48	-4.04	0.001	0.0849			NonCoding
TC01000896.hg.1	10.41	12.36	-3.85	0.001	0.085	SLC35A3	solute carrier family 35 (UDP-N-acetylglucosamine (UDP-GlcNAc) transporter), member A3	Coding
TC06004052.hg.1	7.71	9.99	-4.83	0.001	0.085	LOC101927136	uncharacterized LOC101927136	Coding
TC10000889.hg.1	10.2	7.04	8.93	0.001	0.0864	HTRA1	HtrA serine peptidase 1	Coding
TC06000675.hg.1	6.58	10.7	-17.4	0.001	0.0864	FAM83B	family with sequence similarity 83, member B	Coding
TC20000459.hg.1	8.2	6.42	3.42	0.001	0.0865	APCDD1L-AS1	APCDD1L antisense RNA 1 (head to head)	Coding
TC12001277.hg.1	5.57	8.96	-10.53	0.0011	0.0873	ERP27	endoplasmic reticulum protein 27	Coding
TC06002707.hg.1	7.11	9.76	-6.28	0.0011	0.0874	HLA-B	major histocompatibility complex, class I, B	NonCoding
TC08001081.hg.1	8.81	7.09	3.28	0.0011	0.0877	CLU	clusterin	Coding
TC06001768.hg.1	5.86	7.48	-3.08	0.0011	0.0877	CLIC5	chloride intracellular channel 5	Coding
TC0X000027.hg.1	7.37	9.12	-3.37	0.0011	0.0877	VCX; VCX3A	variable charge, X-linked; variable charge, X-linked 3A	Coding
TC20000876.hg.1	6.24	11.53	-39.29	0.0011	0.0877	SLPI	secretory leukocyte peptidase inhibitor	Coding
TC0X000304.hg.1	12.77	10.72	4.14	0.0011	0.0877	SSX8	synovial sarcoma, X breakpoint 8	Coding
TC01006383.hg.1	7.76	12.17	-21.21	0.0011	0.0877	MUC1	mucin 1, cell surface associated	Coding
TC19002041.hg.1	10.42	8.31	4.34	0.0011	0.0881	ZNF738	zinc finger protein 738	NonCoding
TC05001316.hg.1	9.98	15.29	-39.66	0.0011	0.0883	HMGCS1	3-hydroxy-3-methylglutaryl-CoA synthase 1 (soluble)	Coding
TC14000426.hg.1	8.08	10.05	-3.92	0.0011	0.0885	TTC9	tetratricopeptide repeat domain 9	Coding
TC01001704.hg.1	7.55	5.94	3.06	0.0011	0.0886	NFASC	neurofascin	Coding
TC01004863.hg.1	6.23	10.12	-14.78	0.0011	0.0886	FLJ23867	uncharacterized protein FLJ23867	NonCoding
TC15001643.hg.1	9.22	11.11	-3.7	0.0011	0.089	SEMA7A	semaphorin 7A, GPI membrane anchor (John Milton Hagen blood group)	Coding
TC01006280.hg.1	6.93	9.54	-6.08	0.0011	0.0894	LAD1	ladinin 1	Coding
TC0X002351.hg.1	12.96	6.6	81.99	0.0011	0.0903	GAGE2B; GAGE2C; GAGE2A	G antigen 2B; G antigen 2C; G antigen 2A	Coding
TC01003283.hg.1	12	10.35	3.14	0.0012	0.091	RAB13	RAB13, member RAS oncogene family	Coding
TC0X000272.hg.1	12.7	6.43	77.13	0.0012	0.0913	GAGE12F; GAGE12C; GAGE12D; GAGE6; GAGE12I; GAGE2D; GAGE7; GAGE5; GAGE4; GAGE12G; GAGE12B	G antigen 12F; G antigen 12C; G antigen 12D; G antigen 6; G antigen 12I; G antigen 2D; G antigen 7; G antigen 5; G antigen 4; G antigen 12G; G antigen 12B	Coding
TC0X000273.hg.1	12.7	6.43	77.13	0.0012	0.0913	GAGE12F; GAGE12C; GAGE12D; GAGE6; GAGE12I; GAGE12G; GAGE7; GAGE5; GAGE4; GAGE12B	G antigen 12F; G antigen 12C; G antigen 12D; G antigen 6; G antigen 12I; G antigen 12G; G antigen 7; G antigen 5; G antigen 4; G antigen 12B	Coding
TC0X002349.hg.1	12.42	6.25	72.02	0.0012	0.0913	GAGE12F; GAGE2B; GAGE2E; GAGE2A; GAGE2C; GAGE4; GAGE5; GAGE12I; GAGE8; GAGE7; GAGE12G; GAGE12B	G antigen 12F; G antigen 2B; G antigen 2E; G antigen 2A; G antigen 2C; G antigen 4; G antigen 5; G antigen 12I; G antigen 8; G antigen 7; G antigen 12G; G antigen 12B	Coding
TC0X001074.hg.1	10.09	6.71	10.43	0.0012	0.0913	FGD1	FYVE, RhoGEF and PH domain containing 1	Coding
TC12000424.hg.1	13.71	16.67	-7.77	0.0012	0.0913	KRT18	keratin 18, type I	Coding
TC02004919.hg.1	9.03	6.63	5.28	0.0012	0.0915	HOXD10	homeobox D10	Coding
TC04000135.hg.1	7.31	4.83	5.6	0.0012	0.0921	LINC01085	long intergenic non-protein coding RNA 1085	Coding
TC16000253.hg.1	5.79	9.2	-10.61	0.0012	0.0921	SCNN1G	sodium channel, non voltage gated 1 gamma subunit	Coding
TC0X000249.hg.1	17.28	15.43	3.62	0.0012	0.0921	SSX1	synovial sarcoma, X breakpoint 1	Coding
TC6_qbl_hap6000146.hg.1	9.8	12.66	-7.24	0.0012	0.0921	HLA-C; HLA-B	major histocompatibility complex, class I, C; major histocompatibility complex, class I, B	Coding
TC6_ssto_hap7000190.hg.1	9.8	12.66	-7.24	0.0012	0.0921	HLA-C	major histocompatibility complex, class I, C	Coding
TC6_apd_hap1000017.hg.1	8.27	10.81	-5.83	0.0012	0.0921	HLA-H	major histocompatibility complex, class I, H (pseudogene)	Coding
TC19002300.hg.1	8.6	10.72	-4.37	0.0012	0.0927	PTPRS	protein tyrosine phosphatase, receptor type, S	NonCoding
TC02002469.hg.1	5.76	7.47	-3.26	0.0012	0.093	ITGB6	integrin beta 6	Coding
TC15000701.hg.1	10.44	12.42	-3.94	0.0012	0.093			Coding
TC11002902.hg.1	6.38	9.45	-8.42	0.0012	0.0931	UPK2	uroplakin 2	NonCoding
TC19000388.hg.1	10.27	7.59	6.37	0.0012	0.0931	ZNF714	zinc finger protein 714	Coding
TC0X000274.hg.1	12.74	6.6	70.73	0.0012	0.0931	GAGE12C; GAGE12E; GAGE12D; GAGE12H; GAGE12B	G antigen 12C; G antigen 12E; G antigen 12D; G antigen 12H; G antigen 12B	Coding
TC10001744.hg.1	10.8	8.28	5.75	0.0012	0.0931	ADAM12	ADAM metallopeptidase domain 12	Coding
TC12001572.hg.1	9.12	5.76	10.25	0.0012	0.0934	GTSF1	gametocyte specific factor 1	Coding
TC6_dbb_hap3000145.hg.1	10.02	12.94	-7.58	0.0012	0.0934	HLA-C; HLA-B	major histocompatibility complex, class I, C; major histocompatibility complex, class I, B	Coding
TC06002615.hg.1	8.96	11.45	-5.62	0.0012	0.0934	SOX4	SRY box 4	NonCoding
TC19000509.hg.1	7.79	5.98	3.5	0.0012	0.0934	ZNF568	zinc finger protein 568	Coding
TC15001441.hg.1	8.7	10.43	-3.32	0.0013	0.0934	DMXL2	Dmx-like 2	Coding
TC03002230.hg.1	7.66	5.88	3.43	0.0013	0.0934	TPRXL	tetra-peptide repeat homeobox-like	NonCoding
TC06002690.hg.1	9.89	12.81	-7.58	0.0013	0.0934			NonCoding
TC06002662.hg.1	5.78	8.18	-5.25	0.0013	0.0934	ZNF391	zinc finger protein 391	NonCoding
TC12002421.hg.1	8.2	6.03	4.51	0.0013	0.0934			NonCoding
TC01005949.hg.1	5.77	8.03	-4.79	0.0013	0.0939	KIAA0040	KIAA0040	NonCoding
TC6_mann_hap4000187.hg.1	10.29	13.18	-7.41	0.0013	0.0939	HLA-C; HLA-B	major histocompatibility complex, class I, C; major histocompatibility complex, class I, B	Coding
TC01000484.hg.1	11.2	9.33	3.66	0.0013	0.094	UTP11L	UTP11-like, U3 small nucleolar ribonucleoprotein (yeast)	Coding
TC08002510.hg.1	7.12	9.8	-6.4	0.0013	0.0941	MTSS1	metastasis suppressor 1	NonCoding
TC06001933.hg.1	8.56	6.42	4.39	0.0013	0.0941			Coding
TC06000747.hg.1	10.4	12.72	-4.99	0.0013	0.0946	MYO6	myosin VI	Coding
TC04001553.hg.1	6.05	7.81	-3.4	0.0013	0.0953			Coding
TC09001996.hg.1	8.76	10.38	-3.06	0.0013	0.0953	TJP2	tight junction protein 2	NonCoding
TC05001107.hg.1	9.89	11.77	-3.7	0.0013	0.0954	CLPTM1L	CLPTM1-like	Coding
TC19000402.hg.1	10.39	8.77	3.07	0.0013	0.0956	ZNF730	zinc finger protein 730	Coding
TC08001988.hg.1	5.41	7.45	-4.13	0.0013	0.0957	PKIA	protein kinase (cAMP-dependent, catalytic) inhibitor alpha	NonCoding
TC06004059.hg.1	8.2	10.63	-5.41	0.0013	0.0957	HLA-C	major histocompatibility complex, class I, C	Coding
TC19000266.hg.1	5.39	7.86	-5.54	0.0013	0.0957	CASP14	caspase 14	Coding
TC19000522.hg.1	9.33	11.5	-4.49	0.0014	0.0966	SPINT2	serine peptidase inhibitor, Kunitz type, 2	Coding
TC6_cox_hap2000236.hg.1	8.18	10.64	-5.5	0.0014	0.0966	HLA-C	major histocompatibility complex, class I, C	Coding
TC16000412.hg.1	9.16	7.15	4.03	0.0014	0.0966	FLJ26245	uncharacterized LOC400533	Coding
TC08000415.hg.1	11.57	14.33	-6.77	0.0014	0.0966	KRT8	keratin 8	Coding
TC12000585.hg.1	10.08	6.89	9.16	0.0014	0.0969			Coding
TC11003373.hg.1	4.91	8.08	-9.03	0.0014	0.097			NonCoding
TC0X002352.hg.1	12.59	6.49	68.41	0.0014	0.097	GAGE12C; GAGE12D; GAGE12B; GAGE7; GAGE12I; GAGE12G; GAGE12F	G antigen 12C; G antigen 12D; G antigen 12B; G antigen 7; G antigen 12I; G antigen 12G; G antigen 12F	Coding
TC0X002315.hg.1	12.97	6.46	91.04	0.0014	0.097	GAGE2A; GAGE8; GAGE2E; GAGE2C	G antigen 2A; G antigen 8; G antigen 2E; G antigen 2C	Coding
TC01005047.hg.1	14.32	12.09	4.67	0.0014	0.0971			NonCoding
TC12000418.hg.1	10.88	14.71	-14.21	0.0014	0.0974	KRT7	keratin 7, type II	Coding
TC6_qbl_hap6000185.hg.1	8.45	10.33	-3.68	0.0014	0.0976	TAP2	transporter 2, ATP-binding cassette, sub-family B (MDR/TAP)	Coding
TC17001867.hg.1	6.09	7.72	-3.09	0.0014	0.0979	HID1	HID1 domain containing	Coding
TC15000664.hg.1	9.71	11.69	-3.94	0.0014	0.0981	NEO1	neogenin 1	Coding
TC04002651.hg.1	7.23	9.68	-5.46	0.0014	0.0981	SLC39A8	solute carrier family 39 (zinc transporter), member 8	NonCoding
TC6_cox_hap2000257.hg.1	8.46	10.25	-3.47	0.0014	0.0981	TAP2	transporter 2, ATP-binding cassette, sub-family B (MDR/TAP)	Coding
TC06004126.hg.1	8.43	10.28	-3.62	0.0014	0.0981	TAP2	transporter 2, ATP-binding cassette, sub-family B (MDR/TAP)	Coding
TC04000196.hg.1	9.19	6.81	5.22	0.0014	0.0981	PCDH7	protocadherin 7	Coding
TC0X002353.hg.1	12.67	6.59	67.43	0.0015	0.0983	GAGE12C; GAGE12H; GAGE12D; GAGE12B; GAGE7; GAGE12I; GAGE12G; GAGE12F	G antigen 12C; G antigen 12H; G antigen 12D; G antigen 12B; G antigen 7; G antigen 12I; G antigen 12G; G antigen 12F	Coding
TC04001104.hg.1	8.9	7.16	3.34	0.0015	0.0983			Coding
TC05002526.hg.1	12.47	14.21	-3.33	0.0015	0.0983	CAST	calpastatin	NonCoding
TC0X002355.hg.1	12.15	6.25	59.49	0.0015	0.0983	GAGE2D; GAGE2E; GAGE2A; GAGE2C; GAGE8	G antigen 2D; G antigen 2E; G antigen 2A; G antigen 2C; G antigen 8	Coding
TC6_mann_hap4000165.hg.1	8.43	10.33	-3.74	0.0015	0.0983	TAP2	transporter 2, ATP-binding cassette, sub-family B (MDR/TAP)	Coding
TC6_apd_hap1000130.hg.1	8.47	10.39	-3.79	0.0015	0.0983	TAP2	transporter 2, ATP-binding cassette, sub-family B (MDR/TAP)	Coding
TC6_dbb_hap3000242.hg.1	8.47	10.39	-3.79	0.0015	0.0983	TAP2	transporter 2, ATP-binding cassette, sub-family B (MDR/TAP)	Coding
TC6_ssto_hap7000213.hg.1	8.47	10.39	-3.79	0.0015	0.0983	TAP2	transporter 2, ATP-binding cassette, sub-family B (MDR/TAP)	Coding
TC12002097.hg.1	9.99	8.27	3.28	0.0015	0.0983	SCARB1	scavenger receptor class B, member 1	Coding
TC17002634.hg.1	11.43	9.75	3.2	0.0015	0.0983	NT5C3B	5-nucleotidase, cytosolic IIIB	NonCoding
TC0X000101.hg.1	16.64	15.04	3.02	0.0015	0.0987	SMS	spermine synthase	Coding
TC20000814.hg.1	7.76	5.52	4.72	0.0015	0.0987			Coding
TC06002965.hg.1	7.47	10.07	-6.08	0.0015	0.0987	AIM1	absent in melanoma 1	NonCoding
TC12001992.hg.1	7.73	6.05	3.2	0.0015	0.0989	LINC01234	long intergenic non-protein coding RNA 1234	Coding
TC0X002348.hg.1	12.29	6.21	67.72	0.0015	0.0989	GAGE2D; GAGE2E; GAGE2A; GAGE2C; GAGE8	G antigen 2D; G antigen 2E; G antigen 2A; G antigen 2C; G antigen 8	Coding
TC6_dbb_hap3000214.hg.1	8.31	10.91	-6.08	0.0015	0.099	HLA-H; HLA-A	major histocompatibility complex, class I, H (pseudogene); major histocompatibility complex, class I, A	Coding
TC0X002354.hg.1	12.64	6.59	65.92	0.0015	0.099	GAGE12C; GAGE12G; GAGE12D; GAGE12B; GAGE12E; GAGE12I; GAGE7; GAGE12F	G antigen 12C; G antigen 12G; G antigen 12D; G antigen 12B; G antigen 12E; G antigen 12I; G antigen 7; G antigen 12F	Coding
TC01001825.hg.1	14.66	11.98	6.39	0.0015	0.0993			Coding
TC01002932.hg.1	8.12	5.75	5.18	0.0015	0.0993	COL11A1	collagen, type XI, alpha 1	Coding
TC03002131.hg.1	8.09	5.95	4.4	0.0015	0.0994	LRRC15	leucine rich repeat containing 15	Coding
TC06001427.hg.1	7.78	13.19	-42.56	0.0015	0.0998	HIST1H3I	histone cluster 1, H3i	Coding
TC0X000446.hg.1	9.98	6.2	13.73	0.0016	0.0998	KLHL4	kelch-like family member 4	Coding
TC12002256.hg.1	9.33	15.27	-61.36	0.0016	0.0998			NonCoding
TC03000917.hg.1	9.19	11.5	-4.94	0.0016	0.0998	SKIL	SKI-like proto-oncogene	Coding
TC01004719.hg.1	9.9	8.26	3.11	0.0016	0.0998	LOC645166	lymphocyte-specific protein 1 pseudogene	NonCoding
TC0X001704.hg.1	13.66	6.89	109.56	0.0016	0.0998	GAGE1	G antigen 1	NonCoding
TC19001553.hg.1	8.52	10.19	-3.17	0.0016	0.0998	TGFB1	transforming growth factor beta 1	Coding
TC09002563.hg.1	7.73	6.05	3.21	0.0016	0.0998			NonCoding
TC6_mcf_hap5000194.hg.1	9.91	13.08	-8.99	0.0016	0.0998	HLA-C; HLA-B	major histocompatibility complex, class I, C; major histocompatibility complex, class I, B	Coding
TC14002015.hg.1	5.59	7.66	-4.21	0.0016	0.0999			NonCoding
TC12000189.hg.1	10.29	14.48	-18.27	0.0016	0.0999	EMP1	epithelial membrane protein 1	Coding
TC11000657.hg.1	13.24	14.84	-3.03	0.0016	0.0999	RAB1B; RAB1A	RAB1B, member RAS oncogene family; RAB1A, member RAS oncogene family	Coding
TC01000936.hg.1	9.78	12.23	-5.45	0.0016	0.0999	GPSM2	G-protein signaling modulator 2	Coding
TC07001319.hg.1	8.21	6.08	4.36	0.0016	0.0999	GLI3	GLI family zinc finger 3	Coding
TC01001348.hg.1	9.52	7.26	4.79	0.0016	0.1	IFI16	interferon, gamma-inducible protein 16	Coding
TC19000075.hg.1	6.62	8.38	-3.38	0.0016	0.1	TJP3	tight junction protein 3	Coding
TC03002091.hg.1	6.47	8.08	-3.07	0.0016	0.1007	RPL39L	ribosomal protein L39-like	Coding
TC19001147.hg.1	7.62	5.29	5.05	0.0016	0.1011	ZNF560	zinc finger protein 560	Coding
TC01002889.hg.1	7.1	8.79	-3.23	0.0016	0.1013	LINC01057	long intergenic non-protein coding RNA 1057	Coding
TC11001075.hg.1	6.49	9.12	-6.16	0.0016	0.1016	UPK2	uroplakin 2	Coding
TC15001484.hg.1	10.52	12.49	-3.93	0.0016	0.1017	ADAM10	ADAM metallopeptidase domain 10	Coding
TC01004629.hg.1	13.44	15.07	-3.11	0.0017	0.1017	CAPZA1	capping protein (actin filament) muscle Z-line, alpha 1	NonCoding
TC01000956.hg.1	12.07	13.71	-3.12	0.0017	0.1018	AHCYL1	adenosylhomocysteinase like 1	Coding
TC04000548.hg.1	5.86	8.96	-8.52	0.0017	0.1019	NPNT	nephronectin	Coding
TC06000328.hg.1	7.8	9.79	-3.98	0.0017	0.1022	HLA-A	major histocompatibility complex, class I, A	Coding
TC19000566.hg.1	7.14	8.78	-3.13	0.0017	0.1022	ITPKC	inositol-trisphosphate 3-kinase C	Coding
TC01004781.hg.1	10.7	8.14	5.9	0.0017	0.1027	IFI16	interferon, gamma-inducible protein 16	NonCoding
TC15001355.hg.1	7.21	4.74	5.58	0.0017	0.1028			Coding
TC04000517.hg.1	5.54	7.24	-3.26	0.0017	0.1028	DAPP1	dual adaptor of phosphotyrosine and 3-phosphoinositides	Coding
TC02001653.hg.1	7.12	9.57	-5.45	0.0017	0.1028	ADCY3	adenylate cyclase 3	Coding
TC0X002356.hg.1	12.21	6.43	55.05	0.0017	0.1028	GAGE13; GAGE2E; GAGE8; GAGE2A	G antigen 13; G antigen 2E; G antigen 8; G antigen 2A	Coding
TC01006351.hg.1	10.75	9.08	3.17	0.0017	0.1035	RRAGC	Ras-related GTP binding C	Coding
TC03001087.hg.1	8.84	10.46	-3.08	0.0017	0.1035	SDHAP2; SDHAP1	succinate dehydrogenase complex subunit A, flavoprotein pseudogene 2; succinate dehydrogenase complex subunit A, flavoprotein pseudogene 1	Coding
TC6_mcf_hap5000206.hg.1	11.39	14.3	-7.51	0.0017	0.1035	HLA-A	major histocompatibility complex, class I, A	Coding
TC6_ssto_hap7000217.hg.1	8.16	10.95	-6.92	0.0017	0.1035	HLA-H	major histocompatibility complex, class I, H (pseudogene)	Coding
TC01000863.hg.1	9.74	11.97	-4.69	0.0017	0.1036	FNBP1L	formin binding protein 1-like	Coding
TC17002317.hg.1	8.7	6.69	4.04	0.0017	0.1036			NonCoding
TC02001101.hg.1	11.04	12.86	-3.53	0.0017	0.1039	FAM171B	family with sequence similarity 171, member B	Coding
TC11000620.hg.1	10.56	13.93	-10.37	0.0018	0.1041	CAPN1	calpain 1, (mu/I) large subunit	Coding
TC03002078.hg.1	6.25	10.03	-13.78	0.0018	0.1041	LIPH	lipase, member H	Coding
TC05002946.hg.1	7.63	11.87	-18.88	0.0018	0.1043	ADAMTS12	ADAM metallopeptidase with thrombospondin type 1 motif 12	NonCoding
TC05002264.hg.1	8.7	10.7	-3.98	0.0018	0.1044			NonCoding
TC6_mann_hap4000020.hg.1	8.18	10.93	-6.71	0.0018	0.1044	HLA-H	major histocompatibility complex, class I, H (pseudogene)	Coding
TC07003310.hg.1	8.83	11.01	-4.53	0.0018	0.1047	UPK3B	uroplakin 3B	Coding
TC11002725.hg.1	10.56	14.39	-14.2	0.0018	0.1052	CAPN1	calpain 1, (mu/I) large subunit	NonCoding
TC0X000137.hg.1	9.5	6.16	10.09	0.0018	0.1056	MAGEB2	MAGE family member B2	Coding
TC6_mcf_hap5000225.hg.1	8.58	10.32	-3.36	0.0018	0.1056	TAP2	transporter 2, ATP-binding cassette, sub-family B (MDR/TAP)	Coding
TC05000083.hg.1	9.24	11.69	-5.45	0.0018	0.1056	TRIO	trio Rho guanine nucleotide exchange factor	Coding
TC11002955.hg.1	14.98	16.72	-3.36	0.0018	0.1057	APLP2	amyloid beta (A4) precursor-like protein 2	NonCoding
TC01005280.hg.1	8.63	4.93	13.03	0.0018	0.1057			NonCoding
TC0X000459.hg.1	9.61	6.52	8.49	0.0018	0.1063	FAM133A	family with sequence similarity 133, member A	Coding
TC21000185.hg.1	7.42	9.1	-3.21	0.0018	0.1063	BACE2	beta-site APP-cleaving enzyme 2	Coding
TC0X002358.hg.1	12.14	6.2	61.61	0.0019	0.1066	GAGE12J; GAGE4; GAGE13; GAGE5; GAGE6	G antigen 12J; G antigen 4; G antigen 13; G antigen 5; G antigen 6	Coding
TC11000651.hg.1	6.65	10.29	-12.49	0.0019	0.1066	CST6	cystatin E/M	Coding
TC07001143.hg.1	5.96	8.15	-4.54	0.0019	0.107	ICA1	islet cell autoantigen 1	Coding
TC11003492.hg.1	7.81	9.45	-3.13	0.0019	0.107	STARD10	StAR-related lipid transfer domain containing 10	Coding
TC01001004.hg.1	7.93	6.26	3.17	0.0019	0.1072	OLFML3	olfactomedin like 3	Coding
TC22000477.hg.1	5.94	7.63	-3.24	0.0019	0.1072	MIR3198-1	microRNA 3198-1	Coding
TC6_dbb_hap3000213.hg.1	10.09	12.59	-5.66	0.0019	0.1072	HLA-A	major histocompatibility complex, class I, A	Coding
TC03001641.hg.1	13.82	8.25	47.38	0.0019	0.1075	LOC151760	putative uncharacterized protein LOC151760	Coding
TC05002247.hg.1	5.25	7.27	-4.06	0.0019	0.1075			NonCoding
TC16001271.hg.1	5.36	7.14	-3.42	0.0019	0.1075	FA2H	fatty acid 2-hydroxylase	Coding
TC13001352.hg.1	8.92	11.69	-6.81	0.0019	0.1075			NonCoding
TC11002894.hg.1	14.52	8.57	61.46	0.0019	0.1076	TAGLN	transgelin	NonCoding
TC01005595.hg.1	6.26	7.94	-3.19	0.0019	0.108			NonCoding
TC11003246.hg.1	8.71	10.75	-4.12	0.0019	0.1085	FAM168A	family with sequence similarity 168, member A	NonCoding
TC6_cox_hap2000026.hg.1	7.57	9.18	-3.06	0.002	0.1085	HLA-A	major histocompatibility complex, class I, A	Coding
TC11002345.hg.1	6.07	8.66	-6.05	0.002	0.1086	MPZL3	myelin protein zero-like 3	Coding
TC05001167.hg.1	5.8	8.51	-6.53	0.002	0.1088			Coding
TC07002960.hg.1	8.97	6.2	6.81	0.002	0.1094			NonCoding
TC06002027.hg.1	8.02	10.25	-4.69	0.002	0.1094			Coding
TC01000898.hg.1	10.97	13.17	-4.59	0.002	0.1094	MFSD14A	major facilitator superfamily domain containing 14A	Coding
TC05002299.hg.1	7.39	11.14	-13.38	0.002	0.1098	LOC105374676	uncharacterized LOC105374676	NonCoding
TC19000630.hg.1	6.59	9.02	-5.41	0.002	0.1101	BCAM	basal cell adhesion molecule (Lutheran blood group)	Coding
TC11002269.hg.1	8.52	10.33	-3.51	0.002	0.1101	EXPH5	exophilin 5	Coding
TC6_apd_hap1000019.hg.1	7.43	9.04	-3.06	0.002	0.1101	HLA-A	major histocompatibility complex, class I, A	Coding
TC06004060.hg.1	8.85	12.45	-12.17	0.002	0.1103	HLA-B	major histocompatibility complex, class I, B	Coding
TC01003784.hg.1	7.18	10.69	-11.36	0.002	0.1104	LAMB3; MIR4260	laminin, beta 3; microRNA 4260	Coding
TC08001551.hg.1	6.32	8.06	-3.34	0.0021	0.1109	SAMD12	sterile alpha motif domain containing 12	Coding
TC05000471.hg.1	8.12	10.74	-6.15	0.0021	0.1113	ERAP2	endoplasmic reticulum aminopeptidase 2	Coding
TC03000846.hg.1	10.38	7.49	7.41	0.0021	0.112	MME	membrane metallo-endopeptidase	Coding
TC18000231.hg.1	7.86	6.16	3.23	0.0021	0.112	SERPINB2; SERPINB10	serpin peptidase inhibitor, clade B (ovalbumin), member 2; serpin peptidase inhibitor, clade B (ovalbumin), member 10	Coding
TC04000510.hg.1	7.47	9.19	-3.29	0.0021	0.112	RAP1GDS1	RAP1, GTP-GDP dissociation stimulator 1	Coding
TC05002918.hg.1	6.25	9.96	-13.08	0.0021	0.112			NonCoding
TC6_cox_hap2000061.hg.1	7.07	9.38	-4.96	0.0021	0.112	HCP5	HLA complex P5 (non-protein coding)	Coding
TC15002331.hg.1	10.76	9.04	3.31	0.0021	0.112	ADAMTSL3	ADAMTS like 3	NonCoding
TC0X001092.hg.1	5.29	7.43	-4.42	0.0021	0.1126	ARHGEF9	Cdc42 guanine nucleotide exchange factor 9	Coding
TC03000219.hg.1	6.06	8.22	-4.46	0.0021	0.1126	VIPR1	vasoactive intestinal peptide receptor 1	Coding
TC16000400.hg.1	9.1	7.4	3.25	0.0021	0.1129	SLC6A10PB	solute carrier family 6 (neurotransmitter transporter), member 8 pseudogene	Coding
TC0X000774.hg.1	7.28	9.09	-3.51	0.0021	0.113	PLXNA3	plexin A3	Coding
TC01005583.hg.1	6.69	9.21	-5.72	0.0022	0.114			NonCoding
TC06001353.hg.1	6.06	9.32	-9.55	0.0022	0.114	HIST1H3F	histone cluster 1, H3f	Coding
TC22001282.hg.1	9.15	7.03	4.34	0.0022	0.1141			NonCoding
TC03001720.hg.1	11.13	13.82	-6.43	0.0022	0.1142	HEG1	heart development protein with EGF-like domains 1	Coding
TC10002454.hg.1	7.93	6.03	3.74	0.0022	0.1144	SFMBT2	Scm-like with four mbt domains 2	NonCoding
TC20000092.hg.1	11.87	9.27	6.04	0.0022	0.1148	SPTLC3	serine palmitoyltransferase, long chain base subunit 3	Coding
TC04001559.hg.1	9.99	13.88	-14.84	0.0022	0.1155			Coding
TC15002198.hg.1	6.01	8.28	-4.83	0.0023	0.1156	TMOD2	tropomodulin 2 (neuronal)	NonCoding
TC22000615.hg.1	8.86	6.91	3.87	0.0023	0.1157			Coding
TC6_ssto_hap7000048.hg.1	7.04	9.29	-4.78	0.0023	0.1157	HCP5	HLA complex P5 (non-protein coding)	Coding
TC06000979.hg.1	6.02	8.08	-4.17	0.0023	0.1157	TMEM200A	transmembrane protein 200A	Coding
TC11002793.hg.1	5.84	7.97	-4.4	0.0023	0.1157			NonCoding
TC02000219.hg.1	5.97	8.46	-5.61	0.0023	0.1157	LTBP1	latent transforming growth factor beta binding protein 1	Coding
TC0X002051.hg.1	7.93	10.39	-5.48	0.0023	0.1164			NonCoding
TC05000914.hg.1	8.21	6.33	3.69	0.0023	0.1164	TENM2	teneurin transmembrane protein 2	Coding
TC04002556.hg.1	7.57	9.35	-3.44	0.0023	0.1177	CLOCK	clock circadian regulator	NonCoding
TC19000041.hg.1	7.59	9.19	-3.02	0.0023	0.1181	REEP6	receptor accessory protein 6	Coding
TC15002071.hg.1	9.51	7.23	4.85	0.0023	0.1181	GOLGA8IP	golgin A8 family, member I, pseudogene	NonCoding
TC19001364.hg.1	11.56	9.52	4.11	0.0024	0.1183	ZNF724P	zinc finger protein 724, pseudogene	Coding
TC01000408.hg.1	7.77	9.86	-4.28	0.0024	0.1183	SERINC2	serine incorporator 2	Coding
TC08002539.hg.1	6.54	8.86	-4.98	0.0024	0.1183	ST3GAL1	ST3 beta-galactoside alpha-2,3-sialyltransferase 1	NonCoding
TC05002949.hg.1	8.85	10.63	-3.45	0.0024	0.1188	RAD1	RAD1 checkpoint DNA exonuclease	NonCoding
TC19002485.hg.1	9.8	12.13	-5.04	0.0024	0.119	TGFB1	transforming growth factor beta 1	NonCoding
TC6_qbl_hap6000218.hg.1	7.65	9.79	-4.39	0.0024	0.1192	HLA-A	major histocompatibility complex, class I, A	Coding
TC01001732.hg.1	6.35	8.16	-3.51	0.0024	0.1192	C4BPB	complement component 4 binding protein, beta	Coding
TC11001975.hg.1	6.78	8.44	-3.16	0.0024	0.1204	SPTBN2	spectrin, beta, non-erythrocytic 2	Coding
TC01002529.hg.1	11.44	9.76	3.2	0.0024	0.1204	SF3A3	splicing factor 3a subunit 3	Coding
TC05000220.hg.1	5.32	7.36	-4.11	0.0025	0.1208	FST	follistatin	Coding
TC03003025.hg.1	12.76	7.58	36.42	0.0025	0.1211			NonCoding
TC0X000907.hg.1	9.39	7.69	3.26	0.0025	0.1211	MAP7D2	MAP7 domain containing 2	Coding
TC15001713.hg.1	7.44	10.28	-7.13	0.0025	0.1212	CTSH	cathepsin H	Coding
TC12000535.hg.1	10.69	12.31	-3.07	0.0025	0.1212	PIP4K2C	phosphatidylinositol-5-phosphate 4-kinase, type II, gamma	Coding
TC07003020.hg.1	8.72	11.69	-7.84	0.0025	0.1212	CLDN3	claudin 3	NonCoding
TC17001371.hg.1	6.35	8.23	-3.68	0.0025	0.1212	SLFN13	schlafen family member 13	Coding
TC10000393.hg.1	5.56	7.31	-3.37	0.0025	0.1212			Coding
TC19001347.hg.1	9.38	7.67	3.26	0.0025	0.1212	ZNF737	zinc finger protein 737	Coding
TC01005806.hg.1	7.56	5.34	4.65	0.0025	0.1212			NonCoding
TC13001260.hg.1	6.56	9.15	-6	0.0025	0.1212	ITGBL1	integrin beta like 1	NonCoding
TC03000160.hg.1	11.26	15.26	-16.04	0.0025	0.1212			Coding
TC04002090.hg.1	7.96	6.25	3.28	0.0025	0.1212			NonCoding
TC01001473.hg.1	10.2	12.58	-5.2	0.0025	0.1212	ATP1B1	ATPase, Na+/K+ transporting, beta 1 polypeptide	Coding
TC06001313.hg.1	7.76	11.01	-9.51	0.0025	0.1213	MBOAT1	membrane bound O-acyltransferase domain containing 1	Coding
TC11001986.hg.1	7.57	9.61	-4.12	0.0025	0.1214	PITPNM1	phosphatidylinositol transfer protein, membrane-associated 1	Coding
TC04000434.hg.1	5.44	7.06	-3.07	0.0025	0.1214	FRAS1	Fraser extracellular matrix complex subunit 1	Coding
TC01001653.hg.1	6.07	8.65	-5.96	0.0025	0.1214	C1orf106	chromosome 1 open reading frame 106	Coding
TC19001359.hg.1	10.3	8.61	3.23	0.0026	0.1218	ZNF98	zinc finger protein 98	Coding
TC07002185.hg.1	6.52	8.73	-4.64	0.0026	0.122	ITGB8	integrin beta 8	NonCoding
TC0X000346.hg.1	5.45	7.27	-3.53	0.0026	0.1223	FAAH2	fatty acid amide hydrolase 2	Coding
TC03002115.hg.1	5.68	7.51	-3.55	0.0026	0.1226	FGF12	fibroblast growth factor 12	Coding
TC02002039.hg.1	9.23	7	4.71	0.0026	0.1226	CAPG	capping protein (actin filament), gelsolin-like	Coding
TC01002791.hg.1	5.55	7.18	-3.1	0.0026	0.1226	SLC44A5	solute carrier family 44, member 5	Coding
TC16001854.hg.1	9.35	7.62	3.33	0.0026	0.123	SLC6A10P	solute carrier family 6 (neurotransmitter transporter), member 10, pseudogene	NonCoding
TC09000504.hg.1	7.75	9.46	-3.27	0.0026	0.1236	KRT8P11	keratin 8 pseudogene 11	Coding
TC10002023.hg.1	8.38	6.46	3.77	0.0026	0.1241			NonCoding
TC19001351.hg.1	8.5	5.93	5.92	0.0026	0.1241	LOC105372321	uncharacterized LOC105372321	Coding
TC11003376.hg.1	8.53	10.12	-3.02	0.0027	0.1244	DDX6	DEAD (Asp-Glu-Ala-Asp) box helicase 6	NonCoding
TC03002767.hg.1	6.19	4.58	3.05	0.0027	0.1244			NonCoding
TC17001905.hg.1	11.93	10	3.83	0.0027	0.1247	MXRA7	matrix-remodelling associated 7	Coding
TC07001640.hg.1	6.24	8.76	-5.73	0.0027	0.1249	KPNA7	karyopherin alpha 7 (importin alpha 8)	Coding
TC06001046.hg.1	8.91	11.15	-4.71	0.0027	0.1249	ADGRG6	adhesion G protein-coupled receptor G6	Coding
TC20000076.hg.1	11.18	8.96	4.66	0.0027	0.1249	PLCB4	phospholipase C, beta 4	Coding
TC19000191.hg.1	10.7	13.57	-7.35	0.0027	0.1249	LDLR	low density lipoprotein receptor	Coding
TC04001216.hg.1	6.14	10.9	-27.09	0.0027	0.1251	NMU	neuromedin U	Coding
TC05000040.hg.1	8.76	10.57	-3.49	0.0027	0.1253	ICE1	interactor of little elongation complex ELL subunit 1	Coding
TC16001529.hg.1	8.86	5.9	7.75	0.0027	0.1253	FLJ26245	uncharacterized LOC400533	NonCoding
TC11003331.hg.1	7.65	9.3	-3.14	0.0027	0.1258	EXPH5	exophilin 5	NonCoding
TC02004836.hg.1	5.44	9.13	-12.93	0.0027	0.1258	COL4A4	collagen, type IV, alpha 4	NonCoding
TC02002765.hg.1	8.05	6.42	3.1	0.0028	0.126	TNS1	tensin 1	Coding
TC08000814.hg.1	8.77	10.93	-4.48	0.0028	0.1263	LY6E	lymphocyte antigen 6 complex, locus E	Coding
TC04002953.hg.1	7.93	14.15	-74.87	0.0028	0.1264	AREG	amphiregulin	Coding
TC11000679.hg.1	9.36	13.22	-14.48	0.0028	0.1282	RHOD	ras homolog family member D	Coding
TC13000320.hg.1	12.7	16.74	-16.49	0.0029	0.1284	MIR622	microRNA 622	Coding
TC08000729.hg.1	11.55	14.48	-7.61	0.0029	0.1284	SQLE	squalene epoxidase	Coding
TC06004072.hg.1	6.65	8.81	-4.47	0.0029	0.1284	HCP5	HLA complex P5 (non-protein coding)	Coding
TC07002917.hg.1	6.67	4.53	4.4	0.0029	0.1284	LOC100506895	uncharacterized LOC100506895	NonCoding
TC16001410.hg.1	9.77	6.6	8.99	0.0029	0.1287			NonCoding
TC08001248.hg.1	6.94	9.47	-5.79	0.0029	0.1287	TOX	thymocyte selection-associated high mobility group box	Coding
TC03000375.hg.1	9	11.64	-6.23	0.0029	0.1287	FLNB	filamin B, beta	Coding
TC05001617.hg.1	7.57	9.43	-3.65	0.0029	0.1287	ERAP1	endoplasmic reticulum aminopeptidase 1	Coding
TC15001104.hg.1	9.18	6.96	4.66	0.0029	0.1287	GOLGA8IP	golgin A8 family, member I, pseudogene	Coding
TC6_cox_hap2000237.hg.1	7.4	10.74	-10.12	0.0029	0.1287	HLA-B	major histocompatibility complex, class I, B	Coding
TC11000682.hg.1	9.13	11.18	-4.13	0.0029	0.1289	ADRBK1	adrenergic, beta, receptor kinase 1	Coding
TC04002952.hg.1	8.06	14.34	-77.63	0.0029	0.129	AREG	amphiregulin	Coding
TC14001994.hg.1	4.37	8.47	-17.15	0.0029	0.1291			NonCoding
TC11000830.hg.1	8.29	6.67	3.09	0.0029	0.1291	AQP11	aquaporin 11	Coding
TC07000785.hg.1	12.46	8.71	13.52	0.003	0.1293	FLNC	filamin C, gamma	Coding
TC11001499.hg.1	5.94	9.02	-8.46	0.003	0.1293	SVIP	small VCP/p97-interacting protein	Coding
TC0X002307.hg.1	13.26	10.12	8.79	0.003	0.1293	L1CAM	L1 cell adhesion molecule	Coding
TC6_cox_hap2000047.hg.1	8.19	9.77	-3	0.003	0.1294	DDR1	discoidin domain receptor tyrosine kinase 1	Coding
TC01001029.hg.1	9.58	11.35	-3.39	0.003	0.1294	MAN1A2	mannosidase, alpha, class 1A, member 2	Coding
TC01003677.hg.1	10.19	8.08	4.34	0.003	0.1294	LINC00862	long intergenic non-protein coding RNA 862	Coding
TC19002475.hg.1	7.24	9.13	-3.71	0.003	0.1294	SPINT2	serine peptidase inhibitor, Kunitz type, 2	NonCoding
TC0X002046.hg.1	4.87	6.56	-3.23	0.003	0.1294			NonCoding
TC18000128.hg.1	12.01	14.04	-4.1	0.003	0.1294	DSG2	desmoglein 2	Coding
TC19000400.hg.1	9.17	7.48	3.21	0.003	0.1294	ZNF492	zinc finger protein 492	Coding
TC02002614.hg.1	5.68	8.11	-5.38	0.003	0.1294	SLC40A1	solute carrier family 40 (iron-regulated transporter), member 1	Coding
TC11002067.hg.1	8.19	9.9	-3.28	0.003	0.1294	FAM168A	family with sequence similarity 168, member A	Coding
TC18000770.hg.1	10.79	7.14	12.55	0.003	0.1294			NonCoding
TC05001676.hg.1	6.5	8.71	-4.65	0.003	0.1296	EPB41L4A	erythrocyte membrane protein band 4.1 like 4A	Coding
TC08001906.hg.1	9.17	7.46	3.27	0.003	0.1298			NonCoding
TC06000846.hg.1	7.94	10.3	-5.1	0.003	0.1298	AIM1	absent in melanoma 1	Coding
TC08002263.hg.1	12.25	8.06	18.28	0.003	0.1298	CLU	clusterin	NonCoding
TC6_ssto_hap7000016.hg.1	6.8	8.87	-4.21	0.003	0.13	HLA-F	major histocompatibility complex, class I, F	Coding
TC19001767.hg.1	6.01	8.31	-4.93	0.0031	0.1306	KLK10	kallikrein related peptidase 10	Coding
TC6_qbl_hap6000147.hg.1	8.46	12.24	-13.76	0.0031	0.1307	HLA-B	major histocompatibility complex, class I, B	Coding
TC0X000754.hg.1	9.71	8.12	3.01	0.0031	0.131	SLC6A8	solute carrier family 6 (neurotransmitter transporter), member 8	Coding
TC18000245.hg.1	10.5	6.64	14.52	0.0031	0.131	LOC100505817	uncharacterized LOC100505817	Coding
TC07001751.hg.1	6.42	8.86	-5.42	0.0031	0.1314	NRCAM	neuronal cell adhesion molecule	Coding
TC02000175.hg.1	5.94	8.29	-5.12	0.0031	0.1316	KRTCAP3	keratinocyte associated protein 3	Coding
TC6_dbb_hap3000040.hg.1	8.02	9.61	-3.01	0.0031	0.1319	DDR1	discoidin domain receptor tyrosine kinase 1	Coding
TC04001084.hg.1	7.68	5.94	3.34	0.0031	0.1319	PPARGC1A	peroxisome proliferator-activated receptor gamma, coactivator 1 alpha	Coding
TC21000737.hg.1	9.89	12.3	-5.3	0.0031	0.1319	BACE2	beta-site APP-cleaving enzyme 2	NonCoding
TC22000647.hg.1	6.53	8.97	-5.42	0.0031	0.132	LIF	leukemia inhibitory factor	Coding
TC02002453.hg.1	6.65	8.32	-3.16	0.0032	0.132	ACVR1C	activin A receptor type IC	Coding
TC08000256.hg.1	9.81	7.2	6.09	0.0032	0.132	LOC105379362	uncharacterized LOC105379362	Coding
TC11001987.hg.1	8.22	10.1	-3.68	0.0032	0.1321	CDK2AP2	cyclin-dependent kinase 2 associated protein 2	Coding
TC6_mcf_hap5000203.hg.1	7.35	9.29	-3.83	0.0032	0.1322	HLA-F	major histocompatibility complex, class I, F	Coding
TC13000396.hg.1	6.39	8.83	-5.41	0.0032	0.1325			Coding
TC19002388.hg.1	7.48	5.35	4.38	0.0032	0.1328			NonCoding
TC05002091.hg.1	10.98	13.08	-4.26	0.0032	0.1328	KIAA1191	KIAA1191	Coding
TC0X002364.hg.1	15.35	9.79	46.93	0.0032	0.1331	PAGE2B	P antigen family, member 2B	Coding
TC07001979.hg.1	6.63	9.08	-5.46	0.0032	0.1334	OR2A7	olfactory receptor, family 2, subfamily A, member 7	Coding
TC10001017.hg.1	7.48	5.73	3.37	0.0033	0.1338	SFMBT2	Scm-like with four mbt domains 2	Coding
TC0Y000024.hg.1	9.38	13.08	-13.07	0.0033	0.1341			Coding
TC19002677.hg.1	6.56	8.67	-4.32	0.0033	0.1344	RGL3	ral guanine nucleotide dissociation stimulator-like 3	Coding
TC07001506.hg.1	8.13	11.36	-9.41	0.0033	0.1346	CLDN3	claudin 3	Coding
TC07003059.hg.1	12.18	14.2	-4.06	0.0033	0.1347	CYP51A1	cytochrome P450, family 51, subfamily A, polypeptide 1	NonCoding
TC06001993.hg.1	10.95	9.26	3.23	0.0033	0.1352	OSTM1	osteopetrosis associated transmembrane protein 1	Coding
TC05002857.hg.1	4.94	6.59	-3.13	0.0033	0.1355	SEMA5A	sema domain, seven thrombospondin repeats (type 1 and type 1-like), transmembrane domain (TM) and short cytoplasmic domain, (semaphorin) 5A	NonCoding
TC15000769.hg.1	7.89	9.81	-3.8	0.0034	0.1355			Coding
TC15000782.hg.1	7.89	9.81	-3.8	0.0034	0.1355			Coding
TC15000804.hg.1	7.89	9.81	-3.8	0.0034	0.1355			Coding
TC15001780.hg.1	7.89	9.81	-3.8	0.0034	0.1355			Coding
TC6_mcf_hap5000195.hg.1	7.7	11.25	-11.73	0.0034	0.1355	HLA-B	major histocompatibility complex, class I, B	Coding
TC05001673.hg.1	5.59	9.9	-19.85	0.0034	0.1361	STARD4	StAR-related lipid transfer domain containing 4	Coding
TC15002563.hg.1	4.74	6.85	-4.32	0.0034	0.1362	RORA	RAR-related orphan receptor A	NonCoding
TC0X001355.hg.1	10.75	13.02	-4.8	0.0034	0.1363	ZDHHC9	zinc finger, DHHC-type containing 9	Coding
TC17002115.hg.1	6.87	10.85	-15.8	0.0034	0.1363			NonCoding
TC01001152.hg.1	10.61	8.89	3.29	0.0034	0.1363	LOC645166; LOC101060590; LOC100996735; LOC100996732	lymphocyte-specific protein 1 pseudogene; uncharacterized LOC101060590; uncharacterized LOC100996735; uncharacterized LOC100996732	Coding
TC02001719.hg.1	6.16	8.34	-4.54	0.0034	0.1363	KRT18P52	keratin 18 pseudogene 52	Coding
TC04001211.hg.1	7.83	9.61	-3.44	0.0035	0.137	CLOCK	clock circadian regulator	Coding
TC08000645.hg.1	9.85	7.49	5.12	0.0035	0.1372	FZD6	frizzled class receptor 6	Coding
TC06000273.hg.1	6.45	9.24	-6.91	0.0035	0.1372	ZNF165	zinc finger protein 165	Coding
TC02002689.hg.1	9.51	13.62	-17.24	0.0035	0.1374			Coding
TC05002527.hg.1	12.55	14.15	-3.03	0.0035	0.1374	CAST	calpastatin	NonCoding
TC11000772.hg.1	6.54	8.14	-3.03	0.0035	0.1374	P2RY2	purinergic receptor P2Y, G-protein coupled, 2	Coding
TC05001184.hg.1	9.18	11.11	-3.8	0.0035	0.1374	MYO10	myosin X	Coding
TC01000837.hg.1	7.06	9.63	-5.93	0.0035	0.1375	LRRC8B	leucine rich repeat containing 8 family, member B	Coding
TC19001101.hg.1	10.88	5.91	31.35	0.0036	0.1382	CD70	CD70 molecule	Coding
TC0X001404.hg.1	7.67	5.99	3.2	0.0036	0.1383	CT55	cancer/testis antigen 55	Coding
TC11003313.hg.1	8.28	5.96	5.01	0.0036	0.1385	MMP3	matrix metallopeptidase 3	NonCoding
TC05000066.hg.1	5.56	7.6	-4.1	0.0036	0.1385	SNHG18	small nucleolar RNA host gene 18	Coding
TC17000218.hg.1	10.15	11.84	-3.23	0.0036	0.1388			Coding
TC11001506.hg.1	8.29	6.55	3.35	0.0036	0.1388	SLC5A12	solute carrier family 5 (sodium/monocarboxylate cotransporter), member 12	Coding
TC10000425.hg.1	6.37	7.98	-3.05	0.0036	0.1399	H2AFY2	H2A histone family, member Y2	Coding
TC09000677.hg.1	7.3	10.73	-10.79	0.0037	0.1403	LCN2	lipocalin 2	Coding
TC05001275.hg.1	12.17	14.28	-4.3	0.0037	0.1409	NUP155	nucleoporin 155kDa	Coding
TC0X002299.hg.1	8.41	10.02	-3.05	0.0037	0.1414	PRRG1	proline rich Gla (G-carboxyglutamic acid) 1	Coding
TC06000274.hg.1	5.29	10.29	-32.02	0.0038	0.1419	ZSCAN12P1	zinc finger and SCAN domain containing 12 pseudogene 1	Coding
TC0X001817.hg.1	6.22	7.85	-3.09	0.0038	0.1421	CXorf57	chromosome X open reading frame 57	NonCoding
TC08000697.hg.1	10.02	7.33	6.45	0.0038	0.1422	NOV	nephroblastoma overexpressed	Coding
TC09001995.hg.1	7.84	9.56	-3.3	0.0038	0.1432	TJP2	tight junction protein 2	NonCoding
TC08000629.hg.1	5.87	10.73	-29.19	0.0039	0.144	GRHL2	grainyhead-like transcription factor 2	Coding
TC04002024.hg.1	6.44	8.09	-3.13	0.0039	0.144			NonCoding
TC22000301.hg.1	7.27	9.72	-5.46	0.004	0.1452	KDELR3	KDEL (Lys-Asp-Glu-Leu) endoplasmic reticulum protein retention receptor 3	Coding
TC07003361.hg.1	12.62	14.41	-3.46	0.004	0.1452	CYP51A1	cytochrome P450, family 51, subfamily A, polypeptide 1	Coding
TC12002392.hg.1	9.94	13.82	-14.72	0.004	0.1453			NonCoding
TC17001729.hg.1	6.85	4.58	4.83	0.004	0.1454	MIR142	microRNA 142	Coding
TC13000364.hg.1	7.16	9.84	-6.44	0.004	0.1456	ITGBL1	integrin beta like 1	Coding
TC02001467.hg.1	7.35	9.54	-4.57	0.004	0.1458	RNPEPL1	arginyl aminopeptidase (aminopeptidase B)-like 1	Coding
TC17000707.hg.1	9.13	10.77	-3.1	0.004	0.1458	DYNLL2	dynein, light chain, LC8-type 2	Coding
TC05001268.hg.1	7.33	10.17	-7.19	0.004	0.1459	LMBRD2	LMBR1 domain containing 2	Coding
TC03002264.hg.1	7.88	5.94	3.84	0.004	0.146			NonCoding
TC01002287.hg.1	6.27	9.03	-6.75	0.0041	0.1465	PADI2	peptidyl arginine deiminase, type II	Coding
TC19001076.hg.1	8.22	9.84	-3.06	0.0041	0.1465	PTPRS	protein tyrosine phosphatase, receptor type, S	Coding
TC15002217.hg.1	6.86	8.94	-4.23	0.0041	0.1465			NonCoding
TC03001643.hg.1	6.61	4.73	3.69	0.0041	0.1465			Coding
TC02000649.hg.1	8.38	10.7	-5	0.0041	0.147	NCK2	NCK adaptor protein 2	Coding
TC05002454.hg.1	10.82	14.86	-16.51	0.0042	0.1479	HMGCR	3-hydroxy-3-methylglutaryl-CoA reductase	NonCoding
TC04002887.hg.1	5.72	7.43	-3.28	0.0042	0.1485	SORBS2	sorbin and SH3 domain containing 2	NonCoding
TC6_ssto_hap7000020.hg.1	7.25	9.36	-4.33	0.0042	0.1487	HLA-A	major histocompatibility complex, class I, A	Coding
TC06000323.hg.1	6.53	8.21	-3.21	0.0042	0.1487	HLA-F	major histocompatibility complex, class I, F	Coding
TC12002000.hg.1	7.76	6.09	3.17	0.0042	0.1489	TBX3	T-box 3	Coding
TC05000363.hg.1	8.37	12.1	-13.21	0.0042	0.1492	HMGCR	3-hydroxy-3-methylglutaryl-CoA reductase	Coding
TC06000427.hg.1	9.85	12.35	-5.64	0.0042	0.1494	ITPR3	inositol 1,4,5-trisphosphate receptor, type 3	Coding
TC05000917.hg.1	10.17	13.04	-7.34	0.0043	0.15	WWC1	WW and C2 domain containing 1	Coding
TC01000757.hg.1	11.38	9.42	3.9	0.0043	0.1503	CTH	cystathionine gamma-lyase	Coding
TC07000810.hg.1	12.25	9.46	6.88	0.0043	0.1505	CPA4	carboxypeptidase A4	Coding
TC01002422.hg.1	11.06	9.39	3.18	0.0043	0.1505	DNAJC8	DnaJ (Hsp40) homolog, subfamily C, member 8	Coding
TC01000580.hg.1	6.04	9	-7.82	0.0043	0.1506	TSPAN1	tetraspanin 1	Coding
TC01000356.hg.1	10.24	8.24	3.98	0.0044	0.1515	TRNP1	TMF1-regulated nuclear protein 1	Coding
TC6_dbb_hap3000016.hg.1	6.65	8.27	-3.08	0.0044	0.1519	HLA-F	major histocompatibility complex, class I, F	Coding
TC6_mann_hap4000017.hg.1	6.65	8.27	-3.08	0.0044	0.1519	HLA-F	major histocompatibility complex, class I, F	Coding
TC6_qbl_hap6000015.hg.1	6.65	8.27	-3.08	0.0044	0.1519	HLA-F	major histocompatibility complex, class I, F	Coding
TC6_mann_hap4000022.hg.1	6.86	8.96	-4.28	0.0044	0.1523	HLA-A	major histocompatibility complex, class I, A	Coding
TC02003406.hg.1	7.05	8.8	-3.35	0.0044	0.1523			NonCoding
TC17000742.hg.1	8.78	12.4	-12.29	0.0044	0.153			Coding
TC01002211.hg.1	7.05	8.81	-3.4	0.0044	0.153	DHRS3	dehydrogenase/reductase (SDR family) member 3	Coding
TC19002060.hg.1	12.03	7.18	28.95	0.0045	0.153			NonCoding
TC6_ssto_hap7000191.hg.1	6.85	10.1	-9.53	0.0045	0.153	HLA-B	major histocompatibility complex, class I, B	Coding
TC19000631.hg.1	9.75	11.44	-3.23	0.0045	0.153	PVRL2	poliovirus receptor-related 2 (herpesvirus entry mediator B)	Coding
TC21000736.hg.1	7.34	9.32	-3.94	0.0045	0.153	BACE2	beta-site APP-cleaving enzyme 2	NonCoding
TC6_apd_hap1000030.hg.1	7.95	9.94	-3.96	0.0045	0.1531	DDR1	discoidin domain receptor tyrosine kinase 1	Coding
TC16000169.hg.1	6.14	8.72	-5.98	0.0045	0.1533	SHISA9	shisa family member 9	Coding
TC15000972.hg.1	5.52	8.66	-8.8	0.0045	0.1534			Coding
TC01002886.hg.1	11.46	14.81	-10.2	0.0045	0.1537	F3	coagulation factor III (thromboplastin, tissue factor)	Coding
TC19000383.hg.1	8.66	6.92	3.34	0.0045	0.1537	ZNF90	zinc finger protein 90	Coding
TC17000499.hg.1	9.77	11.78	-4.03	0.0046	0.1543	IGFBP4	insulin like growth factor binding protein 4	Coding
TC19002392.hg.1	8.92	6.03	7.42	0.0046	0.1544			NonCoding
TC05000045.hg.1	8.02	10.98	-7.78	0.0046	0.1546	PAPD7	PAP associated domain containing 7	Coding
TC01005002.hg.1	6.02	7.65	-3.09	0.0046	0.1549	SYT14	synaptotagmin XIV	NonCoding
TC19002299.hg.1	8.82	11.17	-5.1	0.0047	0.1549	PTPRS	protein tyrosine phosphatase, receptor type, S	NonCoding
TC02003890.hg.1	6.4	8.64	-4.71	0.0047	0.1549			NonCoding
TC6_cox_hap2000020.hg.1	6.72	8.4	-3.19	0.0047	0.155	HLA-F	major histocompatibility complex, class I, F	Coding
TC6_qbl_hap6000148.hg.1	7.33	10.06	-6.62	0.0047	0.1559	HLA-B	major histocompatibility complex, class I, B	Coding
TC0X002357.hg.1	10.79	6.29	22.56	0.0047	0.1559	GAGE10	G antigen 10	Coding
TC02001713.hg.1	5.86	7.46	-3.02	0.0047	0.1559	GALNT14	polypeptide N-acetylgalactosaminyltransferase 14	Coding
TC06000725.hg.1	11.32	14.32	-8.02	0.0047	0.1559			Coding
TC06003649.hg.1	7.48	10.08	-6.05	0.0047	0.1562			NonCoding
TC05001194.hg.1	5.28	9.63	-20.37	0.0048	0.1563			Coding
TC12003096.hg.1	9.52	6.07	10.99	0.0048	0.1563	TBX3	T-box 3	NonCoding
TC01001950.hg.1	9.43	6.41	8.15	0.0048	0.1563	GPR137B	G protein-coupled receptor 137B	Coding
TC10001073.hg.1	7.76	4.85	7.54	0.0048	0.1565			Coding
TC19002054.hg.1	9.01	6.86	4.43	0.0048	0.1569			NonCoding
TC19002407.hg.1	11.15	8.96	4.57	0.0049	0.157			NonCoding
TC19001171.hg.1	7.27	10.39	-8.66	0.0049	0.157	AP1M2	adaptor-related protein complex 1, mu 2 subunit	Coding
TC01000703.hg.1	8.41	10.09	-3.21	0.0049	0.157	INADL	InaD-like (Drosophila)	Coding
TC6_mann_hap4000188.hg.1	6.82	9.93	-8.63	0.0049	0.157	HLA-B	major histocompatibility complex, class I, B	Coding
TC0X001939.hg.1	7.67	9.66	-3.99	0.0049	0.157	PLXNA3	plexin A3	NonCoding
TC08001544.hg.1	8.19	5.75	5.41	0.0049	0.1572			Coding
TC19000228.hg.1	7.75	10.49	-6.64	0.0049	0.1572	JUNB	jun B proto-oncogene	Coding
TC05001402.hg.1	12.32	10.66	3.15	0.0049	0.1573	ISCA1P1	iron-sulfur cluster assembly 1 homolog (S. cerevisiae) pseudogene 1	Coding
TC06002661.hg.1	7.53	9.13	-3.03	0.0049	0.1573	ZNF391	zinc finger protein 391	NonCoding
TC11000773.hg.1	6.44	8.83	-5.25	0.0049	0.1573	P2RY6	pyrimidinergic receptor P2Y, G-protein coupled, 6	Coding
TC06002880.hg.1	10.22	12.8	-6.01	0.0049	0.158	MYO6	myosin VI	NonCoding
TC09002901.hg.1	6.15	8.92	-6.8	0.005	0.1597	S1PR3	sphingosine-1-phosphate receptor 3	Coding
TC04001212.hg.1	9.48	11.07	-3.01	0.005	0.1597	CLOCK	clock circadian regulator	Coding
TC20000913.hg.1	7.68	10.78	-8.6	0.005	0.1597	SULF2	sulfatase 2	Coding
TC01005268.hg.1	8.16	10.94	-6.85	0.0051	0.1597	DHRS3	dehydrogenase/reductase (SDR family) member 3	NonCoding
TC04000478.hg.1	13.81	10.27	11.69	0.0051	0.1598	SPP1	secreted phosphoprotein 1	Coding
TC05001192.hg.1	5.89	7.89	-4	0.0051	0.1608			Coding
TC19001836.hg.1	6.28	8.4	-4.36	0.0052	0.1611	TMC4	transmembrane channel like 4	Coding
TC0X001551.hg.1	8	6.18	3.52	0.0052	0.1619	CLIC2	chloride intracellular channel 2	Coding
TC22000288.hg.1	8.36	10.77	-5.31	0.0052	0.1621	H1F0	H1 histone family, member 0	Coding
TC01000494.hg.1	8.78	10.38	-3.02	0.0053	0.1627	KIAA0754; MACF1	KIAA0754; microtubule-actin crosslinking factor 1	Coding
TC12001571.hg.1	11.93	9.75	4.55	0.0053	0.1627	ITGA5	integrin alpha 5	Coding
TC10000047.hg.1	10.25	12.61	-5.16	0.0053	0.1627	NET1	neuroepithelial cell transforming 1	Coding
TC04000632.hg.1	6.44	8.39	-3.87	0.0053	0.1628	SPRY1	sprouty RTK signaling antagonist 1	Coding
TC06001574.hg.1	7.3	9.24	-3.83	0.0054	0.1642	TAP1	transporter 1, ATP-binding cassette, sub-family B (MDR/TAP)	Coding
TC6_cox_hap2000199.hg.1	7.3	9.24	-3.83	0.0054	0.1642	TAP1	transporter 1, ATP-binding cassette, sub-family B (MDR/TAP)	Coding
TC22001012.hg.1	8.31	9.93	-3.09	0.0054	0.1643	BCR	breakpoint cluster region	NonCoding
TC06001729.hg.1	7.17	9.36	-4.57	0.0054	0.1645	C6orf132	chromosome 6 open reading frame 132	Coding
TC11000718.hg.1	10	14.17	-17.97	0.0054	0.1649	CCND1	cyclin D1	Coding
TC01000873.hg.1	7	9.5	-5.64	0.0055	0.1655	SLC44A3	solute carrier family 44, member 3	Coding
TC15002814.hg.1	5.52	7.98	-5.48	0.0055	0.1655	GATM	glycine amidinotransferase (L-arginine:glycine amidinotransferase)	Coding
TC06001226.hg.1	12.18	10.58	3.03	0.0055	0.1655	TUBB2A	tubulin, beta 2A class IIa	Coding
TC0X001721.hg.1	10.8	6.43	20.71	0.0055	0.1655			NonCoding
TC10002597.hg.1	10.15	8.45	3.25	0.0056	0.1662			NonCoding
TC03000182.hg.1	7.85	9.49	-3.11	0.0056	0.1663	CTDSPL	CTD small phosphatase like	Coding
TC04002100.hg.1	13.74	9.56	18.1	0.0056	0.1664	SPP1	secreted phosphoprotein 1	NonCoding
TC6_mcf_hap5000046.hg.1	6.55	9.64	-8.52	0.0056	0.1671	HCP5	HLA complex P5 (non-protein coding)	Coding
TC12002888.hg.1	7.8	9.74	-3.83	0.0056	0.1671	KRT5	keratin 5, type II	NonCoding
TC0X002157.hg.1	9.98	6.52	11.05	0.0057	0.1677	ARMCX6	armadillo repeat containing, X-linked 6	NonCoding
TC17002657.hg.1	11.97	13.68	-3.28	0.0057	0.1683	SLC25A39	solute carrier family 25, member 39	NonCoding
TC19001487.hg.1	8.25	5.86	5.26	0.0057	0.1683	ZNF781	zinc finger protein 781	Coding
TC17000636.hg.1	10.75	8.7	4.14	0.0057	0.1683	IGF2BP1	insulin-like growth factor 2 mRNA binding protein 1	Coding
TC17000103.hg.1	14.95	12.9	4.14	0.0058	0.1688	CD68	CD68 molecule	Coding
TC6_mann_hap4000167.hg.1	7.38	9.3	-3.77	0.0058	0.1695	TAP1	transporter 1, ATP-binding cassette, sub-family B (MDR/TAP)	Coding
TC6_qbl_hap6000187.hg.1	7.38	9.3	-3.77	0.0058	0.1695	TAP1	transporter 1, ATP-binding cassette, sub-family B (MDR/TAP)	Coding
TC17001885.hg.1	8.57	10.86	-4.91	0.0058	0.1698	UNC13D	unc-13 homolog D (C. elegans)	Coding
TC05001641.hg.1	5.28	10.33	-32.95	0.0059	0.1698	SLCO4C1	solute carrier organic anion transporter family, member 4C1	Coding
TC03001651.hg.1	10.7	9.09	3.05	0.0059	0.1698	CCDC80	coiled-coil domain containing 80	Coding
TC01001299.hg.1	9.05	10.8	-3.36	0.0059	0.1698	FDPS	farnesyl diphosphate synthase	Coding
TC05003082.hg.1	8.04	10.84	-6.94	0.0059	0.1698			NonCoding
TC6_apd_hap1000105.hg.1	7.31	9.23	-3.8	0.0059	0.1698	TAP1	transporter 1, ATP-binding cassette, sub-family B (MDR/TAP)	Coding
TC6_dbb_hap3000185.hg.1	7.31	9.23	-3.8	0.0059	0.1698	TAP1	transporter 1, ATP-binding cassette, sub-family B (MDR/TAP)	Coding
TC6_mcf_hap5000174.hg.1	7.31	9.23	-3.8	0.0059	0.1698	TAP1	transporter 1, ATP-binding cassette, sub-family B (MDR/TAP)	Coding
TC05002760.hg.1	10.81	13.36	-5.86	0.0059	0.1698	TSPAN17	tetraspanin 17	NonCoding
TC17000819.hg.1	10.76	12.45	-3.23	0.006	0.1704	SOX9	SRY box 9	Coding
TC13001241.hg.1	9.84	11.55	-3.28	0.006	0.1708	DNAJC3	DnaJ (Hsp40) homolog, subfamily C, member 3	NonCoding
TC06001802.hg.1	7.97	5.47	5.67	0.006	0.1708	GSTA2	glutathione S-transferase alpha 2	Coding
TC06003760.hg.1	8.32	5.6	6.59	0.006	0.171			NonCoding
TC22000620.hg.1	6.76	9.13	-5.15	0.0061	0.1711	MN1	meningioma (disrupted in balanced translocation) 1	Coding
TC16000443.hg.1	9.52	7.86	3.15	0.0061	0.1712	CYLD	cylindromatosis (turban tumor syndrome)	Coding
TC02000357.hg.1	8.22	10.21	-3.98	0.0061	0.1715	B3GNT2	UDP-GlcNAc:betaGal beta-1,3-N-acetylglucosaminyltransferase 2	Coding
TC08002000.hg.1	6.25	8.73	-5.58	0.0061	0.1716	LINC01419	long intergenic non-protein coding RNA 1419	NonCoding
TC6_ssto_hap7000169.hg.1	7.33	9.22	-3.72	0.0061	0.172	TAP1	transporter 1, ATP-binding cassette, sub-family B (MDR/TAP)	Coding
TC09001167.hg.1	8.19	6.45	3.34	0.0062	0.1727	PGM5P2	phosphoglucomutase 5 pseudogene 2	Coding
TC03001169.hg.1	8.63	6.67	3.88	0.0062	0.1732	TIMP4	TIMP metallopeptidase inhibitor 4	Coding
TC12001796.hg.1	6.08	8.2	-4.35	0.0062	0.1734	DUSP6	dual specificity phosphatase 6	Coding
TC22000911.hg.1	9.88	11.88	-4	0.0063	0.1736	PLXNB2	plexin B2	Coding
TC16001340.hg.1	8.57	11.07	-5.66	0.0063	0.1739	MVD	mevalonate (diphospho) decarboxylase	Coding
TC0X000330.hg.1	13.08	8.43	25.23	0.0063	0.174			Coding
TC09001705.hg.1	5.19	7.2	-4.03	0.0063	0.1741	MIR3689C	microRNA 3689c	Coding
TC02003949.hg.1	6.61	9.22	-6.1	0.0063	0.1742	SH3YL1	SH3 and SYLF domain containing 1	NonCoding
TC18000538.hg.1	10.03	11.73	-3.26	0.0063	0.1742	ATP8B1	ATPase, aminophospholipid transporter, class I, type 8B, member 1	Coding
TC02002083.hg.1	12.78	10.78	4	0.0063	0.1742	LOC654342	lymphocyte-specific protein 1 pseudogene	Coding
TC06002689.hg.1	7.98	10.62	-6.26	0.0063	0.1742	HLA-G	major histocompatibility complex, class I, G	NonCoding
TC15002161.hg.1	5.53	7.55	-4.06	0.0063	0.1743			NonCoding
TC07001147.hg.1	6.03	8.03	-4	0.0063	0.1743	VWDE	von Willebrand factor D and EGF domains	Coding
TC04001516.hg.1	11.95	13.66	-3.26	0.0063	0.1745	CCNA2	cyclin A2	Coding
TC03000139.hg.1	12.45	10.65	3.48	0.0063	0.1745			Coding
TC01000187.hg.1	9.77	11.35	-3	0.0064	0.1754	EFHD2	EF-hand domain family member D2	Coding
TC10001725.hg.1	7.96	9.55	-3	0.0065	0.1761	CHST15	carbohydrate (N-acetylgalactosamine 4-sulfate 6-O) sulfotransferase 15	Coding
TC15001335.hg.1	7.36	5.57	3.46	0.0065	0.1765	FBN1	fibrillin 1	Coding
TC19001795.hg.1	10.66	8.97	3.22	0.0065	0.1769	ZNF841	zinc finger protein 841	Coding
TC01002043.hg.1	7.03	5.35	3.21	0.0066	0.1772			Coding
TC04000836.hg.1	8.09	5.9	4.57	0.0066	0.1776	ANXA10	annexin A10	Coding
TC06001851.hg.1	13.94	5.54	337.21	0.0067	0.1797	ERVH-3	endogenous retrovirus group H, member 3	Coding
TC12003287.hg.1	10.7	9.04	3.16	0.0067	0.1803	VPS33A	vacuolar protein sorting 33 homolog A (S. cerevisiae)	Coding
TC03000498.hg.1	11.14	7.62	11.44	0.0067	0.1803			Coding
TC10000923.hg.1	6.89	8.51	-3.08	0.0067	0.1803			Coding
TC11002811.hg.1	10.22	12.32	-4.28	0.0068	0.1804	PRSS23	protease, serine, 23	NonCoding
TC19001742.hg.1	10.09	8.41	3.21	0.0068	0.1808	SNAR-D	small ILF3/NF90-associated RNA D	Coding
TC0Y000084.hg.1	12	13.84	-3.59	0.0069	0.1812			Coding
TC0Y000221.hg.1	12	13.84	-3.59	0.0069	0.1812			Coding
TC15000768.hg.1	12	13.84	-3.59	0.0069	0.1812			Coding
TC15000775.hg.1	12	13.84	-3.59	0.0069	0.1812			Coding
TC15000781.hg.1	12	13.84	-3.59	0.0069	0.1812			Coding
TC15000788.hg.1	12	13.84	-3.59	0.0069	0.1812			Coding
TC15000803.hg.1	12	13.84	-3.59	0.0069	0.1812			Coding
TC15001749.hg.1	12	13.84	-3.59	0.0069	0.1812			Coding
TC15001779.hg.1	12	13.84	-3.59	0.0069	0.1812			Coding
TC15001781.hg.1	12	13.84	-3.59	0.0069	0.1812			Coding
TC20000245.hg.1	6.91	9.52	-6.1	0.0069	0.1815	ACSS2	acyl-CoA synthetase short-chain family member 2	Coding
TC15000224.hg.1	10.59	7.68	7.53	0.0069	0.1815	SCG5	secretogranin V	Coding
TC18000607.hg.1	7.49	5.5	3.95	0.0069	0.1818			NonCoding
TC15002646.hg.1	8.49	12.43	-15.27	0.007	0.184	CTSH	cathepsin H	NonCoding
TC18000045.hg.1	10.07	11.68	-3.07	0.007	0.1841	TWSG1	twisted gastrulation BMP signaling modulator 1	Coding
TC11003463.hg.1	8.94	10.91	-3.91	0.0071	0.1851	C11orf80	chromosome 11 open reading frame 80	Coding
TC06002589.hg.1	10.45	6.62	14.29	0.0074	0.1886			NonCoding
TC05003345.hg.1	7.63	5.95	3.19	0.0074	0.1886	FAM196B	family with sequence similarity 196, member B	NonCoding
TC01001817.hg.1	6.13	7.78	-3.14	0.0074	0.1886	MARK1	MAP/microtubule affinity-regulating kinase 1	Coding
TC06000135.hg.1	7.62	9.82	-4.58	0.0074	0.1886	SOX4	SRY box 4	Coding
TC19002164.hg.1	10.1	12.05	-3.86	0.0074	0.189	PVRL2	poliovirus receptor-related 2 (herpesvirus entry mediator B)	NonCoding
TC12000543.hg.1	6.31	8.06	-3.37	0.0074	0.1893	MARCH9	membrane associated ring finger 9	Coding
TC19000921.hg.1	7.94	6.24	3.26	0.0075	0.1902	ZNF542P	zinc finger protein 542, pseudogene	Coding
TC13000642.hg.1	7.9	9.85	-3.87	0.0075	0.1904	LCP1	lymphocyte cytosolic protein 1 (L-plastin)	Coding
TC06003705.hg.1	13.58	5.63	247.77	0.0075	0.1904			NonCoding
TC19000864.hg.1	6.31	8.46	-4.43	0.0076	0.1917			Coding
TC0X001032.hg.1	9.71	5.54	17.95	0.0076	0.1921	PAGE1	P antigen family, member 1 (prostate associated)	Coding
TC19002293.hg.1	12.47	14.62	-4.45	0.0077	0.1923	AES	amino-terminal enhancer of split	NonCoding
TC17001243.hg.1	8.05	6.41	3.12	0.0077	0.1926	MFAP4	microfibrillar associated protein 4	Coding
TC19000390.hg.1	9.58	7.7	3.68	0.0077	0.1927	ZNF738	zinc finger protein 738	Coding
TC0X001397.hg.1	14.35	11.92	5.39	0.0077	0.1929	MOSPD1	motile sperm domain containing 1	Coding
TC14001324.hg.1	11.22	13.13	-3.76	0.0078	0.1936	C14orf1	chromosome 14 open reading frame 1	Coding
TC19000116.hg.1	11.49	9.29	4.61	0.0078	0.1937			Coding
TC19000389.hg.1	10.3	8.44	3.62	0.0078	0.1942	ZNF431	zinc finger protein 431	Coding
TC10001136.hg.1	6.87	9.02	-4.43	0.0079	0.1944	MPP7	membrane protein, palmitoylated 7	Coding
TC07003161.hg.1	15.89	11.34	23.53	0.0079	0.1946			NonCoding
TC05001274.hg.1	7.71	9.59	-3.67	0.0079	0.1951	C5orf42	chromosome 5 open reading frame 42	Coding
TC02001553.hg.1	8.36	6.73	3.1	0.008	0.1955			Coding
TC02001350.hg.1	11.2	12.85	-3.13	0.008	0.1955	ACSL3	acyl-CoA synthetase long-chain family member 3	Coding
TC14000012.hg.1	7.93	6.22	3.28	0.008	0.1955			Coding
TC14000018.hg.1	7.93	6.22	3.28	0.008	0.1955			Coding
TC14000864.hg.1	7.93	6.22	3.28	0.008	0.1955			Coding
TC14000867.hg.1	7.93	6.22	3.28	0.008	0.1955			Coding
TC22000447.hg.1	7.93	6.22	3.28	0.008	0.1955			Coding
TC22000452.hg.1	7.93	6.22	3.28	0.008	0.1955			Coding
TC19001041.hg.1	10.71	12.4	-3.23	0.008	0.1955	AES	amino-terminal enhancer of split	Coding
TC12002444.hg.1	5.13	7.01	-3.69	0.008	0.1955			NonCoding
TC10000341.hg.1	12.53	10.77	3.4	0.008	0.1959	FAM21A; FAM21C	family with sequence similarity 21, member A; family with sequence similarity 21, member C	Coding
TC12001492.hg.1	12.22	10.01	4.61	0.0081	0.1962	LIMA1	LIM domain and actin binding 1	Coding
TC0X001181.hg.1	10.4	8.08	5.01	0.0081	0.1966	CHMP1B2P	charged multivesicular body protein 1B2, pseudogene	Coding
TC18000436.hg.1	8.08	11.16	-8.43	0.0082	0.1973	DSC2	desmocollin 2	Coding
TC03002939.hg.1	9.98	7.77	4.65	0.0082	0.1975			NonCoding
TC15000670.hg.1	10.41	8.58	3.57	0.0082	0.1975	LOXL1	lysyl oxidase-like 1	Coding
TC06002710.hg.1	6.92	8.94	-4.03	0.0082	0.1975			NonCoding
TC04001324.hg.1	10.2	8.13	4.2	0.0083	0.1982			Coding
TC10000377.hg.1	8.81	7.06	3.36	0.0083	0.1986	ARID5B	AT rich interactive domain 5B (MRF1-like)	Coding
TC09000428.hg.1	5.54	7.86	-4.98	0.0083	0.1986	SYK	spleen tyrosine kinase	Coding
TC02002263.hg.1	6.81	8.55	-3.33	0.0083	0.1986	TFCP2L1	transcription factor CP2-like 1	Coding
TC15002642.hg.1	8.98	10.76	-3.45	0.0084	0.1987	CIB2	calcium and integrin binding family member 2	NonCoding
TC05001158.hg.1	7.14	8.95	-3.5	0.0084	0.1995	CMBL	carboxymethylenebutenolidase homolog (Pseudomonas)	Coding
TC05001363.hg.1	10.49	8.67	3.53	0.0085	0.2002	PLPP1	phospholipid phosphatase 1	Coding
TC17001056.hg.1	15.8	13.84	3.87	0.0087	0.2021	C1QBP	complement component 1, q subcomponent binding protein	Coding
TC10000310.hg.1	12.77	10.9	3.64	0.0088	0.2031	FAM21A	family with sequence similarity 21, member A	Coding
TC06003411.hg.1	8.37	6.59	3.43	0.0088	0.2031	HLA-DQB1	major histocompatibility complex, class II, DQ beta 1	NonCoding
TC12000732.hg.1	6.03	8.22	-4.57	0.0089	0.204	MIR492; KRT19P2	microRNA 492; keratin 19 pseudogene 2	Coding
TC06003368.hg.1	12.05	10.43	3.06	0.009	0.2046	DXO	decapping exoribonuclease	NonCoding
TC01002911.hg.1	7.93	9.91	-3.93	0.009	0.2048	FRRS1	ferric-chelate reductase 1	Coding
TC11002734.hg.1	10.35	11.99	-3.1	0.0091	0.2049	KDM2A	lysine (K)-specific demethylase 2A	NonCoding
TC05002246.hg.1	5.7	9.44	-13.43	0.0091	0.2049			NonCoding
TC16000594.hg.1	5.54	7.24	-3.24	0.0091	0.2053	MARVELD3	MARVEL domain containing 3	Coding
TC11001015.hg.1	7.86	6.09	3.41	0.0091	0.2053	NCAM1	neural cell adhesion molecule 1	Coding
TC12000709.hg.1	5.28	8.45	-9.05	0.0091	0.2053	LOC105369900	uncharacterized LOC105369900	Coding
TC22000454.hg.1	8.97	7.18	3.47	0.0092	0.2056			Coding
TC0X001703.hg.1	7.57	5.37	4.57	0.0093	0.206			NonCoding
TC06002667.hg.1	5.48	9.75	-19.25	0.0093	0.206	ZSCAN12P1	zinc finger and SCAN domain containing 12 pseudogene 1	NonCoding
TC17000569.hg.1	7.92	9.71	-3.47	0.0093	0.2062			Coding
TC0X000329.hg.1	15.43	10.74	25.72	0.0094	0.2067	PAGE5	P antigen family, member 5 (prostate associated)	Coding
TC10000933.hg.1	13.58	11.79	3.45	0.0094	0.2068	GLRX3	glutaredoxin 3	Coding
TC10000294.hg.1	12.84	11.05	3.47	0.0095	0.2076	FAM21C	family with sequence similarity 21, member C	Coding
TC03001512.hg.1	9.92	7.66	4.79	0.0095	0.2078	ID2B	inhibitor of DNA binding 2B, dominant negative helix-loop-helix protein (pseudogene)	Coding
TC01000991.hg.1	6.67	8.39	-3.31	0.0095	0.2084			Coding
TC12001208.hg.1	7.99	5.9	4.25	0.0095	0.2085	CLEC2B	C-type lectin domain family 2, member B	Coding
TC10002092.hg.1	11.55	8.83	6.6	0.0096	0.2085	ARID5B	AT rich interactive domain 5B (MRF1-like)	NonCoding
TC05000148.hg.1	11.06	13.32	-4.78	0.0096	0.2085	TARS	threonyl-tRNA synthetase	Coding
TC08000920.hg.1	8.59	6.85	3.34	0.0097	0.2096	DEFB103A; DEFB103B	defensin, beta 103A; defensin, beta 103B	Coding
TC12002993.hg.1	7.2	5.58	3.07	0.0098	0.2105			NonCoding
TC05001233.hg.1	9.86	12.19	-5.01	0.0098	0.211	MTMR12	myotubularin related protein 12	Coding
TC11002076.hg.1	8.15	9.77	-3.06	0.0098	0.2112	C2CD3	C2 calcium-dependent domain containing 3	Coding
TC01002845.hg.1	9.93	11.68	-3.36	0.0099	0.2115	GBP3	guanylate binding protein 3	Coding
TC06003341.hg.1	6.01	7.94	-3.81	0.01	0.2122	LTB	lymphotoxin beta (TNF superfamily, member 3)	NonCoding
TC20001238.hg.1	7.58	9.64	-4.17	0.01	0.2125	SYS1-DBNDD2	SYS1-DBNDD2 readthrough (NMD candidate)	NonCoding

## Sheet: 773 Coding DEGs TGBC1GemR_TGBC1
Table S2. List of coding DEGs in TGBC1 GemR compared to parental cells (p-Value < 0.01, Fold-change ≥3)
ID	R Avg (log2)	P Avg (log2)	Fold Change	P-val	FDR P-val	Gene Symbol	Description	Group
TC06001851.hg.1	13.94	5.54	337.21	0.0067	0.1797	ERVH-3	endogenous retrovirus group H, member 3	Coding
TC0X001331.hg.1	14.42	6.84	191.31	2.76e-05	0.0351	CT47A10; CT47A9; CT47A11	cancer/testis antigen family 47, member A10; cancer/testis antigen family 47, member A9; cancer/testis antigen family 47, member A11	Coding
TC0X001332.hg.1	14.42	6.84	191.31	2.76e-05	0.0351	CT47A10; CT47A9; CT47A11; CT47A2	cancer/testis antigen family 47, member A10; cancer/testis antigen family 47, member A9; cancer/testis antigen family 47, member A11; cancer/testis antigen family 47, member A2	Coding
TC0X002361.hg.1	14.42	6.84	191.31	2.76e-05	0.0351	CT47A10; CT47A9; CT47A11; CT47A2	cancer/testis antigen family 47, member A10; cancer/testis antigen family 47, member A9; cancer/testis antigen family 47, member A11; cancer/testis antigen family 47, member A2	Coding
TC0X001330.hg.1	14.42	6.84	191.31	2.76e-05	0.0351	CT47A10; CT47A9; CT47A11; CT47A4	cancer/testis antigen family 47, member A10; cancer/testis antigen family 47, member A9; cancer/testis antigen family 47, member A11; cancer/testis antigen family 47, member A4	Coding
TC0X001336.hg.1	14.42	6.84	191.31	2.76e-05	0.0351	CT47A10; CT47A9; CT47A11; CT47A4; CT47A5	cancer/testis antigen family 47, member A10; cancer/testis antigen family 47, member A9; cancer/testis antigen family 47, member A11; cancer/testis antigen family 47, member A4; cancer/testis antigen family 47, member A5	Coding
TC0X001333.hg.1	14.42	6.84	191.31	2.76e-05	0.0351	CT47A10; CT47A9; CT47A11; CT47A8; CT47A3	cancer/testis antigen family 47, member A10; cancer/testis antigen family 47, member A9; cancer/testis antigen family 47, member A11; cancer/testis antigen family 47, member A8; cancer/testis antigen family 47, member A3	Coding
TC0X001337.hg.1	14.42	6.84	191.31	2.76e-05	0.0351	CT47A10; CT47A9; CT47A6; CT47A11; CT47A3	cancer/testis antigen family 47, member A10; cancer/testis antigen family 47, member A9; cancer/testis antigen family 47, member A6; cancer/testis antigen family 47, member A11; cancer/testis antigen family 47, member A3	Coding
TC0X001335.hg.1	14.38	6.87	181.58	5.18e-05	0.0443	CT47A10; CT47A9; CT47A6; CT47A1; CT47A11; CT47A5	cancer/testis antigen family 47, member A10; cancer/testis antigen family 47, member A9; cancer/testis antigen family 47, member A6; cancer/testis antigen family 47, member A1; cancer/testis antigen family 47, member A11; cancer/testis antigen family 47, member A5	Coding
TC0X001329.hg.1	14.45	7	174.37	8.86e-05	0.0472	CT47A10; CT47A9; CT47A8; CT47A5; CT47A4; CT47A3; CT47A2; CT47A1; CT47A12; CT47A11	cancer/testis antigen family 47, member A10; cancer/testis antigen family 47, member A9; cancer/testis antigen family 47, member A8; cancer/testis antigen family 47, member A5; cancer/testis antigen family 47, member A4; cancer/testis antigen family 47, member A3; cancer/testis antigen family 47, member A2; cancer/testis antigen family 47, member A1; cancer/testis antigen family 47, member A12; c…	Coding
TC19000202.hg.1	13.8	6.46	161.7	2.52e-05	0.0351	CNN1	calponin 1, basic, smooth muscle	Coding
TC0X002362.hg.1	13.98	6.73	152.74	7.32e-05	0.0459	CT47A6; CT47A1; CT47A11	cancer/testis antigen family 47, member A6; cancer/testis antigen family 47, member A1; cancer/testis antigen family 47, member A11	Coding
TC0X001334.hg.1	12.77	6	109.06	0.0002	0.0546	CT47A7	cancer/testis antigen family 47, member A7	Coding
TC20000268.hg.1	15.6	9.04	94.09	0.0002	0.0551	MYL9	myosin light chain 9	Coding
TC0X002315.hg.1	12.97	6.46	91.04	0.0014	0.097	GAGE2A; GAGE8; GAGE2E; GAGE2C	G antigen 2A; G antigen 8; G antigen 2E; G antigen 2C	Coding
TC0X002350.hg.1	12.82	6.32	90.77	0.0009	0.0819	GAGE2D; GAGE2C; GAGE2E; GAGE2A	G antigen 2D; G antigen 2C; G antigen 2E; G antigen 2A	Coding
TC0X002351.hg.1	12.96	6.6	81.99	0.0011	0.0903	GAGE2B; GAGE2C; GAGE2A	G antigen 2B; G antigen 2C; G antigen 2A	Coding
TC02002478.hg.1	15.14	8.84	79.01	0.0006	0.072	DPP4	dipeptidyl-peptidase 4	Coding
TC0X000592.hg.1	12.68	6.39	78.12	5.39e-05	0.0444	RHOXF2B; RHOXF2; ZBTB33	Rhox homeobox family, member 2B; Rhox homeobox family, member 2; zinc finger and BTB domain containing 33	Coding
TC0X000273.hg.1	12.7	6.43	77.13	0.0012	0.0913	GAGE12F; GAGE12C; GAGE12D; GAGE6; GAGE12I; GAGE12G; GAGE7; GAGE5; GAGE4; GAGE12B	G antigen 12F; G antigen 12C; G antigen 12D; G antigen 6; G antigen 12I; G antigen 12G; G antigen 7; G antigen 5; G antigen 4; G antigen 12B	Coding
TC0X000272.hg.1	12.7	6.43	77.13	0.0012	0.0913	GAGE12F; GAGE12C; GAGE12D; GAGE6; GAGE12I; GAGE2D; GAGE7; GAGE5; GAGE4; GAGE12G; GAGE12B	G antigen 12F; G antigen 12C; G antigen 12D; G antigen 6; G antigen 12I; G antigen 2D; G antigen 7; G antigen 5; G antigen 4; G antigen 12G; G antigen 12B	Coding
TC0X002349.hg.1	12.42	6.25	72.02	0.0012	0.0913	GAGE12F; GAGE2B; GAGE2E; GAGE2A; GAGE2C; GAGE4; GAGE5; GAGE12I; GAGE8; GAGE7; GAGE12G; GAGE12B	G antigen 12F; G antigen 2B; G antigen 2E; G antigen 2A; G antigen 2C; G antigen 4; G antigen 5; G antigen 12I; G antigen 8; G antigen 7; G antigen 12G; G antigen 12B	Coding
TC0X000274.hg.1	12.74	6.6	70.73	0.0012	0.0931	GAGE12C; GAGE12E; GAGE12D; GAGE12H; GAGE12B	G antigen 12C; G antigen 12E; G antigen 12D; G antigen 12H; G antigen 12B	Coding
TC0X002352.hg.1	12.59	6.49	68.41	0.0014	0.097	GAGE12C; GAGE12D; GAGE12B; GAGE7; GAGE12I; GAGE12G; GAGE12F	G antigen 12C; G antigen 12D; G antigen 12B; G antigen 7; G antigen 12I; G antigen 12G; G antigen 12F	Coding
TC0X002348.hg.1	12.29	6.21	67.72	0.0015	0.0989	GAGE2D; GAGE2E; GAGE2A; GAGE2C; GAGE8	G antigen 2D; G antigen 2E; G antigen 2A; G antigen 2C; G antigen 8	Coding
TC0X002353.hg.1	12.67	6.59	67.43	0.0015	0.0983	GAGE12C; GAGE12H; GAGE12D; GAGE12B; GAGE7; GAGE12I; GAGE12G; GAGE12F	G antigen 12C; G antigen 12H; G antigen 12D; G antigen 12B; G antigen 7; G antigen 12I; G antigen 12G; G antigen 12F	Coding
TC0X002354.hg.1	12.64	6.59	65.92	0.0015	0.099	GAGE12C; GAGE12G; GAGE12D; GAGE12B; GAGE12E; GAGE12I; GAGE7; GAGE12F	G antigen 12C; G antigen 12G; G antigen 12D; G antigen 12B; G antigen 12E; G antigen 12I; G antigen 7; G antigen 12F	Coding
TC0X002358.hg.1	12.14	6.2	61.61	0.0019	0.1066	GAGE12J; GAGE4; GAGE13; GAGE5; GAGE6	G antigen 12J; G antigen 4; G antigen 13; G antigen 5; G antigen 6	Coding
TC0X001051.hg.1	12.84	6.92	60.37	0.0003	0.0569	XAGE1B; XAGE1E	X antigen family, member 1B; X antigen family, member 1E	Coding
TC0X001054.hg.1	12.38	6.47	59.98	0.0006	0.0725	XAGE1B; XAGE1E	X antigen family, member 1B; X antigen family, member 1E	Coding
TC0X002355.hg.1	12.15	6.25	59.49	0.0015	0.0983	GAGE2D; GAGE2E; GAGE2A; GAGE2C; GAGE8	G antigen 2D; G antigen 2E; G antigen 2A; G antigen 2C; G antigen 8	Coding
TC13001724.hg.1	11.86	5.97	59.26	0.0005	0.0681	SOHLH2	spermatogenesis and oogenesis specific basic helix-loop-helix 2	Coding
TC11002393.hg.1	12.93	7.06	58.64	4.36e-05	0.0433	CLMP	CXADR-like membrane protein	Coding
TC0X001053.hg.1	12.79	6.95	57.39	0.0003	0.0582	XAGE1B; XAGE1E	X antigen family, member 1B; X antigen family, member 1E	Coding
TC0X002356.hg.1	12.21	6.43	55.05	0.0017	0.1028	GAGE13; GAGE2E; GAGE8; GAGE2A	G antigen 13; G antigen 2E; G antigen 8; G antigen 2A	Coding
TC10000126.hg.1	13.25	7.66	48.11	1.57e-05	0.0335	VIM	vimentin	Coding
TC03001641.hg.1	13.82	8.25	47.38	0.0019	0.1075	LOC151760	putative uncharacterized protein LOC151760	Coding
TC0X002364.hg.1	15.35	9.79	46.93	0.0032	0.1331	PAGE2B	P antigen family, member 2B	Coding
TC12000642.hg.1	14.68	9.14	46.33	0.0001	0.0498	GLIPR1	GLI pathogenesis-related 1	Coding
TC06001237.hg.1	11.48	5.95	46.29	0.001	0.0847			Coding
TC0X001320.hg.1	11.84	6.32	45.82	0.0001	0.0476	RHOXF2B; RHOXF2	Rhox homeobox family, member 2B; Rhox homeobox family, member 2	Coding
TC0X001328.hg.1	12.65	7.26	41.88	1.44e-05	0.0331	CT47B1	cancer/testis antigen family 47, member B1	Coding
TC19000699.hg.1	13.95	8.64	39.57	2.81e-05	0.0351	EMP3	epithelial membrane protein 3	Coding
TC05001955.hg.1	12.38	7.37	32.28	0.0001	0.0498	SPARC	secreted protein, acidic, cysteine-rich (osteonectin)	Coding
TC19001101.hg.1	10.88	5.91	31.35	0.0036	0.1382	CD70	CD70 molecule	Coding
TC17001157.hg.1	12.95	8.05	29.83	0.0004	0.0624	PMP22	peripheral myelin protein 22	Coding
TC0X000303.hg.1	11.9	7.11	27.55	0.0003	0.0613	XAGE1B; XAGE1E	X antigen family, member 1B; X antigen family, member 1E	Coding
TC06001879.hg.1	11.67	6.92	26.83	0.0002	0.0546	COL12A1	collagen, type XII, alpha 1	Coding
TC0X000329.hg.1	15.43	10.74	25.72	0.0094	0.2067	PAGE5	P antigen family, member 5 (prostate associated)	Coding
TC0X000330.hg.1	13.08	8.43	25.23	0.0063	0.174			Coding
TC0X002357.hg.1	10.79	6.29	22.56	0.0047	0.1559	GAGE10	G antigen 10	Coding
TC0X000301.hg.1	11.09	6.75	20.28	0.0007	0.0762	XAGE1B; XAGE1E	X antigen family, member 1B; X antigen family, member 1E	Coding
TC16000454.hg.1	11.79	7.5	19.52	0.0004	0.0624	MMP2	matrix metallopeptidase 2	Coding
TC15001541.hg.1	10.96	6.72	18.87	0.0002	0.0539	CA12	carbonic anhydrase XII	Coding
TC0X002314.hg.1	10.02	5.78	18.82	0.0004	0.0636	GAGE1; GAGE12F	G antigen 1; G antigen 12F	Coding
TC0X001032.hg.1	9.71	5.54	17.95	0.0076	0.1921	PAGE1	P antigen family, member 1 (prostate associated)	Coding
TC08001556.hg.1	11.62	7.49	17.45	0.0005	0.0681	ENPP2	ectonucleotide pyrophosphatase/phosphodiesterase 2	Coding
TC11000208.hg.1	9.77	5.7	16.8	0.001	0.0836	FAR1	fatty acyl CoA reductase 1	Coding
TC09001517.hg.1	10.61	6.58	16.36	0.0002	0.0546	TNC	tenascin C	Coding
TC07000144.hg.1	10.65	6.65	15.99	0.0002	0.0546	GPNMB	glycoprotein (transmembrane) nmb	Coding
TC17001149.hg.1	10.18	6.24	15.36	0.0005	0.0673	HS3ST3A1	heparan sulfate (glucosamine) 3-O-sulfotransferase 3A1	Coding
TC17002878.hg.1	11.34	7.42	15.17	0.0006	0.0724	ITGB3	integrin beta 3	Coding
TC18000245.hg.1	10.5	6.64	14.52	0.0031	0.131	LOC100505817	uncharacterized LOC100505817	Coding
TC13000058.hg.1	9	5.16	14.35	0.0003	0.0578	RNF17	ring finger protein 17	Coding
TC0X000446.hg.1	9.98	6.2	13.73	0.0016	0.0998	KLHL4	kelch-like family member 4	Coding
TC07000785.hg.1	12.46	8.71	13.52	0.003	0.1293	FLNC	filamin C, gamma	Coding
TC01002239.hg.1	10.09	6.51	11.98	0.0005	0.0673			Coding
TC04000478.hg.1	13.81	10.27	11.69	0.0051	0.1598	SPP1	secreted phosphoprotein 1	Coding
TC03000498.hg.1	11.14	7.62	11.44	0.0067	0.1803			Coding
TC10000813.hg.1	11.5	8.05	10.96	8.25e-05	0.0472	ACSL5	acyl-CoA synthetase long-chain family member 5	Coding
TC0X001233.hg.1	9.29	5.88	10.6	0.0005	0.0681	BEX1	brain expressed X-linked 1	Coding
TC0X001074.hg.1	10.09	6.71	10.43	0.0012	0.0913	FGD1	FYVE, RhoGEF and PH domain containing 1	Coding
TC12001572.hg.1	9.12	5.76	10.25	0.0012	0.0934	GTSF1	gametocyte specific factor 1	Coding
TC0X000137.hg.1	9.5	6.16	10.09	0.0018	0.1056	MAGEB2	MAGE family member B2	Coding
TC01003115.hg.1	8.97	5.65	9.96	1.05e-05	0.032	PDZK1; PDZK1P1	PDZ domain containing 1; PDZ domain containing 1 pseudogene 1	Coding
TC01003130.hg.1	8.82	5.51	9.91	3.82e-05	0.0406	PDZK1P1	PDZ domain containing 1 pseudogene 1	Coding
TC13000500.hg.1	9.1	5.83	9.62	0.0002	0.0546	SHISA2	shisa family member 2	Coding
TC08001269.hg.1	10.14	6.91	9.42	0.0008	0.078	GGH	gamma-glutamyl hydrolase (conjugase, folylpolygammaglutamyl hydrolase)	Coding
TC13000901.hg.1	9.51	6.29	9.33	0.0002	0.0546	RASA3	RAS p21 protein activator 3	Coding
TC19000384.hg.1	10.88	7.67	9.27	0.0005	0.0685	ZNF486	zinc finger protein 486	Coding
TC12000585.hg.1	10.08	6.89	9.16	0.0014	0.0969			Coding
TC01001099.hg.1	9.06	5.88	9.02	7.7e-06	0.0289	PDZK1	PDZ domain containing 1	Coding
TC10000889.hg.1	10.2	7.04	8.93	0.001	0.0864	HTRA1	HtrA serine peptidase 1	Coding
TC02000469.hg.1	9.25	6.1	8.92	0.0002	0.0546			Coding
TC0X000173.hg.1	8.54	5.39	8.85	0.0004	0.0646			Coding
TC0X002307.hg.1	13.26	10.12	8.79	0.003	0.1293	L1CAM	L1 cell adhesion molecule	Coding
TC0X000459.hg.1	9.61	6.52	8.49	0.0018	0.1063	FAM133A	family with sequence similarity 133, member A	Coding
TC05001816.hg.1	10.14	7.05	8.49	1.22e-05	0.0329	SPOCK1	sparc/osteonectin, cwcv and kazal-like domains proteoglycan (testican) 1	Coding
TC01002093.hg.1	10.19	7.15	8.22	4.9e-05	0.0442	MXRA8	matrix-remodelling associated 8	Coding
TC01001950.hg.1	9.43	6.41	8.15	0.0048	0.1563	GPR137B	G protein-coupled receptor 137B	Coding
TC06004055.hg.1	8.55	5.56	7.92	2.27e-05	0.0351	ROS1	ROS proto-oncogene 1 , receptor tyrosine kinase	Coding
TC01001335.hg.1	9.35	6.39	7.75	0.0006	0.0713	KIRREL	kin of IRRE like (Drosophila)	Coding
TC02001227.hg.1	9.12	6.16	7.75	0.0007	0.0731			Coding
TC11001049.hg.1	10	7.05	7.7	0.0005	0.0685	TAGLN	transgelin	Coding
TC02001181.hg.1	9.53	6.59	7.65	0.0006	0.0714	CDK15	cyclin-dependent kinase 15	Coding
TC10001073.hg.1	7.76	4.85	7.54	0.0048	0.1565			Coding
TC15000224.hg.1	10.59	7.68	7.53	0.0069	0.1815	SCG5	secretogranin V	Coding
TC07001417.hg.1	9.16	6.26	7.47	0.0007	0.0742	LOC650226	ankyrin repeat domain 26 pseudogene	Coding
TC17001682.hg.1	9.62	6.74	7.41	0.0008	0.0772	COL1A1	collagen, type I, alpha 1	Coding
TC03000846.hg.1	10.38	7.49	7.41	0.0021	0.112	MME	membrane metallo-endopeptidase	Coding
TC0X000175.hg.1	8.76	5.93	7.13	9.58e-05	0.0472	SYTL5	synaptotagmin-like 5	Coding
TC08000203.hg.1	10.54	7.74	6.98	0.0004	0.0636	DPYSL2	dihydropyrimidinase-like 2	Coding
TC07000810.hg.1	12.25	9.46	6.88	0.0043	0.1505	CPA4	carboxypeptidase A4	Coding
TC19002629.hg.1	14.07	11.31	6.77	0.0009	0.0811	IFI30	interferon, gamma-inducible protein 30	Coding
TC01003866.hg.1	8.9	6.15	6.71	0.0009	0.0827	HHIPL2	HHIP-like 2	Coding
TC02000468.hg.1	9.19	6.47	6.61	3.49e-06	0.0268	LINC01291	long intergenic non-protein coding RNA 1291	Coding
TC10000621.hg.1	12.1	9.38	6.56	1.03e-05	0.032	PAPSS2	3-phosphoadenosine 5-phosphosulfate synthase 2	Coding
TC08000697.hg.1	10.02	7.33	6.45	0.0038	0.1422	NOV	nephroblastoma overexpressed	Coding
TC05000159.hg.1	8.48	5.8	6.42	0.0006	0.0722	IL7R	interleukin 7 receptor	Coding
TC01003177.hg.1	7.85	5.17	6.42	0.0002	0.0546			Coding
TC01001825.hg.1	14.66	11.98	6.39	0.0015	0.0993			Coding
TC19000388.hg.1	10.27	7.59	6.37	0.0012	0.0931	ZNF714	zinc finger protein 714	Coding
TC09000935.hg.1	9.39	6.74	6.28	0.0003	0.0601	PLIN2	perilipin 2	Coding
TC19001357.hg.1	9.63	6.98	6.28	8.11e-05	0.0468	ZNF208	zinc finger protein 208	Coding
TC16000660.hg.1	8.7	6.07	6.19	0.0002	0.0546	CRISPLD2	cysteine-rich secretory protein LCCL domain containing 2	Coding
TC16000854.hg.1	7.76	5.14	6.16	9.91e-05	0.0475	GRIN2A	glutamate receptor, ionotropic, N-methyl D-aspartate 2A	Coding
TC08000256.hg.1	9.81	7.2	6.09	0.0032	0.132	LOC105379362	uncharacterized LOC105379362	Coding
TC20000092.hg.1	11.87	9.27	6.04	0.0022	0.1148	SPTLC3	serine palmitoyltransferase, long chain base subunit 3	Coding
TC03000384.hg.1	8.27	5.68	6.02	0.0005	0.0673	PTPRG	protein tyrosine phosphatase, receptor type, G	Coding
TC19001351.hg.1	8.5	5.93	5.92	0.0026	0.1241	LOC105372321	uncharacterized LOC105372321	Coding
TC06001803.hg.1	7.72	5.18	5.8	0.0004	0.0662	GSTA1	glutathione S-transferase alpha 1	Coding
TC10001744.hg.1	10.8	8.28	5.75	0.0012	0.0931	ADAM12	ADAM metallopeptidase domain 12	Coding
TC04001344.hg.1	9.63	7.11	5.73	0.0009	0.081	PLAC8	placenta specific 8	Coding
TC06001802.hg.1	7.97	5.47	5.67	0.006	0.1708	GSTA2	glutathione S-transferase alpha 2	Coding
TC10001746.hg.1	8.48	5.99	5.62	0.0002	0.0542	LINC00601	long intergenic non-protein coding RNA 601	Coding
TC07001303.hg.1	8.29	5.8	5.61	0.0001	0.0498	AMPH	amphiphysin	Coding
TC04000135.hg.1	7.31	4.83	5.6	0.0012	0.0921	LINC01085	long intergenic non-protein coding RNA 1085	Coding
TC0X001290.hg.1	7.99	5.51	5.59	0.0007	0.0751	IL13RA2	interleukin 13 receptor, alpha 2	Coding
TC15001355.hg.1	7.21	4.74	5.58	0.0017	0.1028			Coding
TC08001544.hg.1	8.19	5.75	5.41	0.0049	0.1572			Coding
TC0X001397.hg.1	14.35	11.92	5.39	0.0077	0.1929	MOSPD1	motile sperm domain containing 1	Coding
TC02004919.hg.1	9.03	6.63	5.28	0.0012	0.0915	HOXD10	homeobox D10	Coding
TC19001487.hg.1	8.25	5.86	5.26	0.0057	0.1683	ZNF781	zinc finger protein 781	Coding
TC17001342.hg.1	7.57	5.18	5.23	0.0002	0.0546	EVI2A	ecotropic viral integration site 2A	Coding
TC04000196.hg.1	9.19	6.81	5.22	0.0014	0.0981	PCDH7	protocadherin 7	Coding
TC01002932.hg.1	8.12	5.75	5.18	0.0015	0.0993	COL11A1	collagen, type XI, alpha 1	Coding
TC08000645.hg.1	9.85	7.49	5.12	0.0035	0.1372	FZD6	frizzled class receptor 6	Coding
TC11000345.hg.1	8.42	6.07	5.11	0.0001	0.0482	PRR5L	proline rich 5 like	Coding
TC19001147.hg.1	7.62	5.29	5.05	0.0016	0.1011	ZNF560	zinc finger protein 560	Coding
TC0X001181.hg.1	10.4	8.08	5.01	0.0081	0.1966	CHMP1B2P	charged multivesicular body protein 1B2, pseudogene	Coding
TC05002043.hg.1	8.86	6.55	4.97	0.0002	0.0546	SLIT3	slit guidance ligand 3	Coding
TC0X000480.hg.1	8.11	5.83	4.87	0.0001	0.0498	ARMCX1	armadillo repeat containing, X-linked 1	Coding
TC17001729.hg.1	6.85	4.58	4.83	0.004	0.1454	MIR142	microRNA 142	Coding
TC03001512.hg.1	9.92	7.66	4.79	0.0095	0.2078	ID2B	inhibitor of DNA binding 2B, dominant negative helix-loop-helix protein (pseudogene)	Coding
TC01001348.hg.1	9.52	7.26	4.79	0.0016	0.1	IFI16	interferon, gamma-inducible protein 16	Coding
TC09000593.hg.1	8.24	5.99	4.77	0.0003	0.06	PAPPA	pregnancy-associated plasma protein A, pappalysin 1	Coding
TC20000814.hg.1	7.76	5.52	4.72	0.0015	0.0987			Coding
TC02002039.hg.1	9.23	7	4.71	0.0026	0.1226	CAPG	capping protein (actin filament), gelsolin-like	Coding
TC15001104.hg.1	9.18	6.96	4.66	0.0029	0.1287	GOLGA8IP	golgin A8 family, member I, pseudogene	Coding
TC20000076.hg.1	11.18	8.96	4.66	0.0027	0.1249	PLCB4	phospholipase C, beta 4	Coding
TC12001492.hg.1	12.22	10.01	4.61	0.0081	0.1962	LIMA1	LIM domain and actin binding 1	Coding
TC19000116.hg.1	11.49	9.29	4.61	0.0078	0.1937			Coding
TC13000566.hg.1	8.54	6.34	4.6	0.0003	0.0601	SPG20	spastic paraplegia 20 (Troyer syndrome)	Coding
TC19000387.hg.1	10.02	7.82	4.6	0.0003	0.0601	ZNF430	zinc finger protein 430	Coding
TC04000836.hg.1	8.09	5.9	4.57	0.0066	0.1776	ANXA10	annexin A10	Coding
TC12001571.hg.1	11.93	9.75	4.55	0.0053	0.1627	ITGA5	integrin alpha 5	Coding
TC0X001176.hg.1	11.48	9.3	4.53	0.001	0.0839	TAF9B	TAF9B RNA polymerase II, TATA box binding protein (TBP)-associated factor, 31kDa	Coding
TC03002131.hg.1	8.09	5.95	4.4	0.0015	0.0994	LRRC15	leucine rich repeat containing 15	Coding
TC06001933.hg.1	8.56	6.42	4.39	0.0013	0.0941			Coding
TC07001319.hg.1	8.21	6.08	4.36	0.0016	0.0999	GLI3	GLI family zinc finger 3	Coding
TC19001348.hg.1	8.85	6.72	4.36	0.0004	0.0624	ZNF626; ZNF100	zinc finger protein 626; zinc finger protein 100	Coding
TC01003677.hg.1	10.19	8.08	4.34	0.003	0.1294	LINC00862	long intergenic non-protein coding RNA 862	Coding
TC12001208.hg.1	7.99	5.9	4.25	0.0095	0.2085	CLEC2B	C-type lectin domain family 2, member B	Coding
TC04001324.hg.1	10.2	8.13	4.2	0.0083	0.1982			Coding
TC17000103.hg.1	14.95	12.9	4.14	0.0058	0.1688	CD68	CD68 molecule	Coding
TC17000636.hg.1	10.75	8.7	4.14	0.0057	0.1683	IGF2BP1	insulin-like growth factor 2 mRNA binding protein 1	Coding
TC0X000304.hg.1	12.77	10.72	4.14	0.0011	0.0877	SSX8	synovial sarcoma, X breakpoint 8	Coding
TC10000874.hg.1	9.97	7.93	4.12	3.82e-05	0.0406	PLPP4	phospholipid phosphatase 4	Coding
TC19001364.hg.1	11.56	9.52	4.11	0.0024	0.1183	ZNF724P	zinc finger protein 724, pseudogene	Coding
TC11000802.hg.1	8.25	6.22	4.08	0.0005	0.0673	SLCO2B1	solute carrier organic anion transporter family, member 2B1	Coding
TC16000412.hg.1	9.16	7.15	4.03	0.0014	0.0966	FLJ26245	uncharacterized LOC400533	Coding
TC0X001221.hg.1	8.57	6.57	4	0.0002	0.0548	ARMCX6	armadillo repeat containing, X-linked 6	Coding
TC02002083.hg.1	12.78	10.78	4	0.0063	0.1742	LOC654342	lymphocyte-specific protein 1 pseudogene	Coding
TC01000356.hg.1	10.24	8.24	3.98	0.0044	0.1515	TRNP1	TMF1-regulated nuclear protein 1	Coding
TC09001204.hg.1	10.38	8.4	3.94	0.0008	0.0801	TMEM2	transmembrane protein 2	Coding
TC14000514.hg.1	7.28	5.31	3.91	3.37e-07	0.0057	FLRT2	fibronectin leucine rich transmembrane protein 2	Coding
TC01000757.hg.1	11.38	9.42	3.9	0.0043	0.1503	CTH	cystathionine gamma-lyase	Coding
TC02001206.hg.1	9.16	7.2	3.89	0.0003	0.0613	NRP2	neuropilin 2	Coding
TC03001169.hg.1	8.63	6.67	3.88	0.0062	0.1732	TIMP4	TIMP metallopeptidase inhibitor 4	Coding
TC17001056.hg.1	15.8	13.84	3.87	0.0087	0.2021	C1QBP	complement component 1, q subcomponent binding protein	Coding
TC05000238.hg.1	9.32	7.37	3.87	0.0007	0.0762	IL31RA	interleukin 31 receptor A	Coding
TC22000615.hg.1	8.86	6.91	3.87	0.0023	0.1157			Coding
TC10000219.hg.1	9.54	7.59	3.86	0.0005	0.0681	ZEB1	zinc finger E-box binding homeobox 1	Coding
TC17001905.hg.1	11.93	10	3.83	0.0027	0.1247	MXRA7	matrix-remodelling associated 7	Coding
TC09000933.hg.1	11.99	10.07	3.79	0.0008	0.0804	HAUS6	HAUS augmin like complex subunit 6	Coding
TC05000914.hg.1	8.21	6.33	3.69	0.0023	0.1164	TENM2	teneurin transmembrane protein 2	Coding
TC03001643.hg.1	6.61	4.73	3.69	0.0041	0.1465			Coding
TC21000464.hg.1	7.24	5.36	3.68	1.47e-05	0.0331	B3GALT5-AS1	B3GALT5 antisense RNA 1	Coding
TC19000390.hg.1	9.58	7.7	3.68	0.0077	0.1927	ZNF738	zinc finger protein 738	Coding
TC15001084.hg.1	8.89	7.02	3.67	6.47e-05	0.0451	GABRB3	gamma-aminobutyric acid (GABA) A receptor, beta 3	Coding
TC01000484.hg.1	11.2	9.33	3.66	0.0013	0.094	UTP11L	UTP11-like, U3 small nucleolar ribonucleoprotein (yeast)	Coding
TC10001053.hg.1	8.21	6.34	3.65	0.0002	0.0509	FRMD4A	FERM domain containing 4A	Coding
TC10000310.hg.1	12.77	10.9	3.64	0.0088	0.2031	FAM21A	family with sequence similarity 21, member A	Coding
TC0X000249.hg.1	17.28	15.43	3.62	0.0012	0.0921	SSX1	synovial sarcoma, X breakpoint 1	Coding
TC19000389.hg.1	10.3	8.44	3.62	0.0078	0.1942	ZNF431	zinc finger protein 431	Coding
TC17000147.hg.1	7.27	5.42	3.6	6.75e-05	0.0451	GLP2R	glucagon-like peptide 2 receptor	Coding
TC17001660.hg.1	7.48	5.65	3.57	0.0006	0.0705	GNGT2	guanine nucleotide binding protein (G protein), gamma transducing activity polypeptide 2	Coding
TC15000670.hg.1	10.41	8.58	3.57	0.0082	0.1975	LOXL1	lysyl oxidase-like 1	Coding
TC11002235.hg.1	7.42	5.59	3.56	0.0004	0.0628	MMP3	matrix metallopeptidase 3	Coding
TC05001363.hg.1	10.49	8.67	3.53	0.0085	0.2002	PLPP1	phospholipid phosphatase 1	Coding
TC0X001551.hg.1	8	6.18	3.52	0.0052	0.1619	CLIC2	chloride intracellular channel 2	Coding
TC19000509.hg.1	7.79	5.98	3.5	0.0012	0.0934	ZNF568	zinc finger protein 568	Coding
TC03000139.hg.1	12.45	10.65	3.48	0.0063	0.1745			Coding
TC10000294.hg.1	12.84	11.05	3.47	0.0095	0.2076	FAM21C	family with sequence similarity 21, member C	Coding
TC22000454.hg.1	8.97	7.18	3.47	0.0092	0.2056			Coding
TC15001335.hg.1	7.36	5.57	3.46	0.0065	0.1765	FBN1	fibrillin 1	Coding
TC10000933.hg.1	13.58	11.79	3.45	0.0094	0.2068	GLRX3	glutaredoxin 3	Coding
TC20000459.hg.1	8.2	6.42	3.42	0.001	0.0865	APCDD1L-AS1	APCDD1L antisense RNA 1 (head to head)	Coding
TC01002343.hg.1	8.14	6.37	3.41	6.07e-05	0.0451	ASAP3	ArfGAP with SH3 domain, ankyrin repeat and PH domain 3	Coding
TC11001015.hg.1	7.86	6.09	3.41	0.0091	0.2053	NCAM1	neural cell adhesion molecule 1	Coding
TC10000341.hg.1	12.53	10.77	3.4	0.008	0.1959	FAM21A; FAM21C	family with sequence similarity 21, member A; family with sequence similarity 21, member C	Coding
TC10001017.hg.1	7.48	5.73	3.37	0.0033	0.1338	SFMBT2	Scm-like with four mbt domains 2	Coding
TC10000377.hg.1	8.81	7.06	3.36	0.0083	0.1986	ARID5B	AT rich interactive domain 5B (MRF1-like)	Coding
TC11001506.hg.1	8.29	6.55	3.35	0.0036	0.1388	SLC5A12	solute carrier family 5 (sodium/monocarboxylate cotransporter), member 12	Coding
TC08000920.hg.1	8.59	6.85	3.34	0.0097	0.2096	DEFB103A; DEFB103B	defensin, beta 103A; defensin, beta 103B	Coding
TC09001167.hg.1	8.19	6.45	3.34	0.0062	0.1727	PGM5P2	phosphoglucomutase 5 pseudogene 2	Coding
TC04001084.hg.1	7.68	5.94	3.34	0.0031	0.1319	PPARGC1A	peroxisome proliferator-activated receptor gamma, coactivator 1 alpha	Coding
TC19000383.hg.1	8.66	6.92	3.34	0.0045	0.1537	ZNF90	zinc finger protein 90	Coding
TC04001104.hg.1	8.9	7.16	3.34	0.0015	0.0983			Coding
TC19001362.hg.1	7.82	6.09	3.31	0.0005	0.0681	ZNF728	zinc finger protein 728	Coding
TC01000785.hg.1	7.44	5.72	3.29	0.0002	0.0546	AK5	adenylate kinase 5	Coding
TC01001152.hg.1	10.61	8.89	3.29	0.0034	0.1363	LOC645166; LOC101060590; LOC100996735; LOC100996732	lymphocyte-specific protein 1 pseudogene; uncharacterized LOC101060590; uncharacterized LOC100996735; uncharacterized LOC100996732	Coding
TC08001081.hg.1	8.81	7.09	3.28	0.0011	0.0877	CLU	clusterin	Coding
TC01000892.hg.1	7.5	5.79	3.28	0.0007	0.0728	PALMD; MIR548AA1	palmdelphin; microRNA 548aa-1	Coding
TC12002097.hg.1	9.99	8.27	3.28	0.0015	0.0983	SCARB1	scavenger receptor class B, member 1	Coding
TC14000012.hg.1	7.93	6.22	3.28	0.008	0.1955			Coding
TC14000018.hg.1	7.93	6.22	3.28	0.008	0.1955			Coding
TC14000864.hg.1	7.93	6.22	3.28	0.008	0.1955			Coding
TC14000867.hg.1	7.93	6.22	3.28	0.008	0.1955			Coding
TC22000447.hg.1	7.93	6.22	3.28	0.008	0.1955			Coding
TC22000452.hg.1	7.93	6.22	3.28	0.008	0.1955			Coding
TC05001906.hg.1	7.55	5.84	3.27	0.0005	0.0681	PPP2R2B	protein phosphatase 2, regulatory subunit B, beta	Coding
TC0X000907.hg.1	9.39	7.69	3.26	0.0025	0.1211	MAP7D2	MAP7 domain containing 2	Coding
TC19000921.hg.1	7.94	6.24	3.26	0.0075	0.1902	ZNF542P	zinc finger protein 542, pseudogene	Coding
TC19001347.hg.1	9.38	7.67	3.26	0.0025	0.1212	ZNF737	zinc finger protein 737	Coding
TC19000506.hg.1	7.72	6.01	3.25	0.0002	0.0546	LOC728485	uncharacterized LOC728485	Coding
TC16000400.hg.1	9.1	7.4	3.25	0.0021	0.1129	SLC6A10PB	solute carrier family 6 (neurotransmitter transporter), member 8 pseudogene	Coding
TC06001993.hg.1	10.95	9.26	3.23	0.0033	0.1352	OSTM1	osteopetrosis associated transmembrane protein 1	Coding
TC18000231.hg.1	7.86	6.16	3.23	0.0021	0.112	SERPINB2; SERPINB10	serpin peptidase inhibitor, clade B (ovalbumin), member 2; serpin peptidase inhibitor, clade B (ovalbumin), member 10	Coding
TC19001359.hg.1	10.3	8.61	3.23	0.0026	0.1218	ZNF98	zinc finger protein 98	Coding
TC09000109.hg.1	8.51	6.83	3.22	0.0009	0.0811	DMRTA1	DMRT-like family A1	Coding
TC19001795.hg.1	10.66	8.97	3.22	0.0065	0.1769	ZNF841	zinc finger protein 841	Coding
TC19000386.hg.1	9.16	7.47	3.22	0.0003	0.0578	ZNF85	zinc finger protein 85	Coding
TC19001742.hg.1	10.09	8.41	3.21	0.0068	0.1808	SNAR-D	small ILF3/NF90-associated RNA D	Coding
TC19000400.hg.1	9.17	7.48	3.21	0.003	0.1294	ZNF492	zinc finger protein 492	Coding
TC01002043.hg.1	7.03	5.35	3.21	0.0066	0.1772			Coding
TC0X001404.hg.1	7.67	5.99	3.2	0.0036	0.1383	CT55	cancer/testis antigen 55	Coding
TC12001992.hg.1	7.73	6.05	3.2	0.0015	0.0989	LINC01234	long intergenic non-protein coding RNA 1234	Coding
TC01002529.hg.1	11.44	9.76	3.2	0.0024	0.1204	SF3A3	splicing factor 3a subunit 3	Coding
TC01002422.hg.1	11.06	9.39	3.18	0.0043	0.1505	DNAJC8	DnaJ (Hsp40) homolog, subfamily C, member 8	Coding
TC02001420.hg.1	8.05	6.38	3.18	0.0004	0.0646	UGT1A1; UGT1A6; UGT1A4; UGT1A10; UGT1A8; UGT1A7; UGT1A5; UGT1A3; UGT1A9	UDP glucuronosyltransferase 1 family, polypeptide A1; UDP glucuronosyltransferase 1 family, polypeptide A6; UDP glucuronosyltransferase 1 family, polypeptide A4; UDP glucuronosyltransferase 1 family, polypeptide A10; UDP glucuronosyltransferase 1 family, polypeptide A8; UDP glucuronosyltransferase 1 family, polypeptide A7; UDP glucuronosyltransferase 1 family, polypeptide A5; UDP glucuronosyltran…	Coding
TC01001004.hg.1	7.93	6.26	3.17	0.0019	0.1072	OLFML3	olfactomedin like 3	Coding
TC01006351.hg.1	10.75	9.08	3.17	0.0017	0.1035	RRAGC	Ras-related GTP binding C	Coding
TC12002000.hg.1	7.76	6.09	3.17	0.0042	0.1489	TBX3	T-box 3	Coding
TC10001271.hg.1	7.58	5.91	3.17	0.0006	0.0722	VSTM4	V-set and transmembrane domain containing 4	Coding
TC12003287.hg.1	10.7	9.04	3.16	0.0067	0.1803	VPS33A	vacuolar protein sorting 33 homolog A (S. cerevisiae)	Coding
TC16000443.hg.1	9.52	7.86	3.15	0.0061	0.1712	CYLD	cylindromatosis (turban tumor syndrome)	Coding
TC05001402.hg.1	12.32	10.66	3.15	0.0049	0.1573	ISCA1P1	iron-sulfur cluster assembly 1 homolog (S. cerevisiae) pseudogene 1	Coding
TC11001124.hg.1	8.1	6.45	3.14	0.0002	0.0542	GRAMD1B	GRAM domain containing 1B	Coding
TC01003283.hg.1	12	10.35	3.14	0.0012	0.091	RAB13	RAB13, member RAS oncogene family	Coding
TC01001587.hg.1	8.38	6.73	3.14	0.0001	0.0498	RGL1	ral guanine nucleotide dissociation stimulator-like 1	Coding
TC18000307.hg.1	7.52	5.88	3.12	5.37e-05	0.0444	LINC00668	long intergenic non-protein coding RNA 668	Coding
TC17001243.hg.1	8.05	6.41	3.12	0.0077	0.1926	MFAP4	microfibrillar associated protein 4	Coding
TC01001201.hg.1	10.38	8.73	3.12	0.0003	0.0616	MLLT11	myeloid/lymphoid or mixed-lineage leukemia; translocated to, 11	Coding
TC07001326.hg.1	6.61	4.97	3.1	0.0003	0.0595	LOC100506895	uncharacterized LOC100506895	Coding
TC02002765.hg.1	8.05	6.42	3.1	0.0028	0.126	TNS1	tensin 1	Coding
TC02001553.hg.1	8.36	6.73	3.1	0.008	0.1955			Coding
TC11000830.hg.1	8.29	6.67	3.09	0.0029	0.1291	AQP11	aquaporin 11	Coding
TC03000419.hg.1	8.64	7.02	3.08	0.0003	0.0576	MITF	microphthalmia-associated transcription factor	Coding
TC09001326.hg.1	7.52	5.9	3.08	0.0003	0.0569	ROR2	receptor tyrosine kinase-like orphan receptor 2	Coding
TC01002611.hg.1	16.38	14.76	3.07	0.0009	0.0835	PRDX1	peroxiredoxin 1	Coding
TC19000402.hg.1	10.39	8.77	3.07	0.0013	0.0956	ZNF730	zinc finger protein 730	Coding
TC01001704.hg.1	7.55	5.94	3.06	0.0011	0.0886	NFASC	neurofascin	Coding
TC03001651.hg.1	10.7	9.09	3.05	0.0059	0.1698	CCDC80	coiled-coil domain containing 80	Coding
TC03001713.hg.1	8.33	6.72	3.05	0.0004	0.0646	MYLK	myosin light chain kinase	Coding
TC04001245.hg.1	6.99	5.39	3.04	9.11e-05	0.0472	EPHA5	EPH receptor A5	Coding
TC06001226.hg.1	12.18	10.58	3.03	0.0055	0.1655	TUBB2A	tubulin, beta 2A class IIa	Coding
TC0X000101.hg.1	16.64	15.04	3.02	0.0015	0.0987	SMS	spermine synthase	Coding
TC0X000754.hg.1	9.71	8.12	3.01	0.0031	0.131	SLC6A8	solute carrier family 6 (neurotransmitter transporter), member 8	Coding
TC16001291.hg.1	7.31	5.72	3	5.02e-06	0.0268	MAF	v-maf avian musculoaponeurotic fibrosarcoma oncogene homolog	Coding
TC10001725.hg.1	7.96	9.55	-3	0.0065	0.1761	CHST15	carbohydrate (N-acetylgalactosamine 4-sulfate 6-O) sulfotransferase 15	Coding
TC6_cox_hap2000047.hg.1	8.19	9.77	-3	0.003	0.1294	DDR1	discoidin domain receptor tyrosine kinase 1	Coding
TC01000187.hg.1	9.77	11.35	-3	0.0064	0.1754	EFHD2	EF-hand domain family member D2	Coding
TC04001212.hg.1	9.48	11.07	-3.01	0.005	0.1597	CLOCK	clock circadian regulator	Coding
TC6_dbb_hap3000040.hg.1	8.02	9.61	-3.01	0.0031	0.1319	DDR1	discoidin domain receptor tyrosine kinase 1	Coding
TC02001713.hg.1	5.86	7.46	-3.02	0.0047	0.1559	GALNT14	polypeptide N-acetylgalactosaminyltransferase 14	Coding
TC01000494.hg.1	8.78	10.38	-3.02	0.0053	0.1627	KIAA0754; MACF1	KIAA0754; microtubule-actin crosslinking factor 1	Coding
TC19000041.hg.1	7.59	9.19	-3.02	0.0023	0.1181	REEP6	receptor accessory protein 6	Coding
TC11000772.hg.1	6.54	8.14	-3.03	0.0035	0.1374	P2RY2	purinergic receptor P2Y, G-protein coupled, 2	Coding
TC11000657.hg.1	13.24	14.84	-3.03	0.0016	0.0999	RAB1B; RAB1A	RAB1B, member RAS oncogene family; RAB1A, member RAS oncogene family	Coding
TC10000425.hg.1	6.37	7.98	-3.05	0.0036	0.1399	H2AFY2	H2A histone family, member Y2	Coding
TC0X002299.hg.1	8.41	10.02	-3.05	0.0037	0.1414	PRRG1	proline rich Gla (G-carboxyglutamic acid) 1	Coding
TC15000858.hg.1	7.67	9.28	-3.05	0.0003	0.0601	SEMA4B	sema domain, immunoglobulin domain (Ig), transmembrane domain (TM) and short cytoplasmic domain, (semaphorin) 4B	Coding
TC11002076.hg.1	8.15	9.77	-3.06	0.0098	0.2112	C2CD3	C2 calcium-dependent domain containing 3	Coding
TC6_cox_hap2000026.hg.1	7.57	9.18	-3.06	0.002	0.1085	HLA-A	major histocompatibility complex, class I, A	Coding
TC6_apd_hap1000019.hg.1	7.43	9.04	-3.06	0.002	0.1101	HLA-A	major histocompatibility complex, class I, A	Coding
TC19001076.hg.1	8.22	9.84	-3.06	0.0041	0.1465	PTPRS	protein tyrosine phosphatase, receptor type, S	Coding
TC04000434.hg.1	5.44	7.06	-3.07	0.0025	0.1214	FRAS1	Fraser extracellular matrix complex subunit 1	Coding
TC12000535.hg.1	10.69	12.31	-3.07	0.0025	0.1212	PIP4K2C	phosphatidylinositol-5-phosphate 4-kinase, type II, gamma	Coding
TC03002091.hg.1	6.47	8.08	-3.07	0.0016	0.1007	RPL39L	ribosomal protein L39-like	Coding
TC18000045.hg.1	10.07	11.68	-3.07	0.007	0.1841	TWSG1	twisted gastrulation BMP signaling modulator 1	Coding
TC06001768.hg.1	5.86	7.48	-3.08	0.0011	0.0877	CLIC5	chloride intracellular channel 5	Coding
TC6_dbb_hap3000016.hg.1	6.65	8.27	-3.08	0.0044	0.1519	HLA-F	major histocompatibility complex, class I, F	Coding
TC6_mann_hap4000017.hg.1	6.65	8.27	-3.08	0.0044	0.1519	HLA-F	major histocompatibility complex, class I, F	Coding
TC6_qbl_hap6000015.hg.1	6.65	8.27	-3.08	0.0044	0.1519	HLA-F	major histocompatibility complex, class I, F	Coding
TC03001087.hg.1	8.84	10.46	-3.08	0.0017	0.1035	SDHAP2; SDHAP1	succinate dehydrogenase complex subunit A, flavoprotein pseudogene 2; succinate dehydrogenase complex subunit A, flavoprotein pseudogene 1	Coding
TC10000923.hg.1	6.89	8.51	-3.08	0.0067	0.1803			Coding
TC17001867.hg.1	6.09	7.72	-3.09	0.0014	0.0979	HID1	HID1 domain containing	Coding
TC18000046.hg.1	11.38	13.01	-3.09	0.0001	0.0498	RALBP1	ralA binding protein 1	Coding
TC17000707.hg.1	9.13	10.77	-3.1	0.004	0.1458	DYNLL2	dynein, light chain, LC8-type 2	Coding
TC01002791.hg.1	5.55	7.18	-3.1	0.0026	0.1226	SLC44A5	solute carrier family 44, member 5	Coding
TC03000182.hg.1	7.85	9.49	-3.11	0.0056	0.1663	CTDSPL	CTD small phosphatase like	Coding
TC01000956.hg.1	12.07	13.71	-3.12	0.0017	0.1018	AHCYL1	adenosylhomocysteinase like 1	Coding
TC02001350.hg.1	11.2	12.85	-3.13	0.008	0.1955	ACSL3	acyl-CoA synthetase long-chain family member 3	Coding
TC19000566.hg.1	7.14	8.78	-3.13	0.0017	0.1022	ITPKC	inositol-trisphosphate 3-kinase C	Coding
TC11003492.hg.1	7.81	9.45	-3.13	0.0019	0.107	STARD10	StAR-related lipid transfer domain containing 10	Coding
TC01001817.hg.1	6.13	7.78	-3.14	0.0074	0.1886	MARK1	MAP/microtubule affinity-regulating kinase 1	Coding
TC02002453.hg.1	6.65	8.32	-3.16	0.0032	0.132	ACVR1C	activin A receptor type IC	Coding
TC11001975.hg.1	6.78	8.44	-3.16	0.0024	0.1204	SPTBN2	spectrin, beta, non-erythrocytic 2	Coding
TC19001553.hg.1	8.52	10.19	-3.17	0.0016	0.0998	TGFB1	transforming growth factor beta 1	Coding
TC6_cox_hap2000020.hg.1	6.72	8.4	-3.19	0.0047	0.155	HLA-F	major histocompatibility complex, class I, F	Coding
TC04000590.hg.1	8.16	9.84	-3.19	0.0004	0.0636	UGT8	UDP glycosyltransferase 8	Coding
TC19000441.hg.1	8.48	10.16	-3.2	0.0008	0.0801	KIAA0355	KIAA0355	Coding
TC13000845.hg.1	6.13	7.81	-3.2	0.0008	0.0804	NALCN	sodium leak channel, non selective	Coding
TC21000185.hg.1	7.42	9.1	-3.21	0.0018	0.1063	BACE2	beta-site APP-cleaving enzyme 2	Coding
TC06000323.hg.1	6.53	8.21	-3.21	0.0042	0.1487	HLA-F	major histocompatibility complex, class I, F	Coding
TC01000703.hg.1	8.41	10.09	-3.21	0.0049	0.157	INADL	InaD-like (Drosophila)	Coding
TC01001747.hg.1	6.62	8.3	-3.21	0.0002	0.0569	MIR205HG; MIR205	MIR205 host gene; microRNA 205	Coding
TC05000019.hg.1	7.58	9.27	-3.21	0.001	0.0847	NDUFS6	NADH dehydrogenase (ubiquinone) Fe-S protein 6, 13kDa (NADH-coenzyme Q reductase)	Coding
TC04000427.hg.1	7.01	8.69	-3.21	0.0005	0.0685	SHROOM3	shroom family member 3	Coding
TC19001041.hg.1	10.71	12.4	-3.23	0.008	0.1955	AES	amino-terminal enhancer of split	Coding
TC01006364.hg.1	9.23	10.93	-3.23	0.0008	0.0775	CLCC1	chloride channel CLIC-like 1	Coding
TC01002889.hg.1	7.1	8.79	-3.23	0.0016	0.1013	LINC01057	long intergenic non-protein coding RNA 1057	Coding
TC19000631.hg.1	9.75	11.44	-3.23	0.0045	0.153	PVRL2	poliovirus receptor-related 2 (herpesvirus entry mediator B)	Coding
TC03002154.hg.1	9.24	10.93	-3.23	0.0008	0.0801	SDHAP1; SDHAP2	succinate dehydrogenase complex subunit A, flavoprotein pseudogene 1; succinate dehydrogenase complex subunit A, flavoprotein pseudogene 2	Coding
TC04000562.hg.1	9.11	10.8	-3.23	6.88e-06	0.0289	SEC24B	SEC24 homolog B, COPII coat complex component	Coding
TC17000819.hg.1	10.76	12.45	-3.23	0.006	0.1704	SOX9	SRY box 9	Coding
TC17000218.hg.1	10.15	11.84	-3.23	0.0036	0.1388			Coding
TC16000594.hg.1	5.54	7.24	-3.24	0.0091	0.2053	MARVELD3	MARVEL domain containing 3	Coding
TC22000477.hg.1	5.94	7.63	-3.24	0.0019	0.1072	MIR3198-1	microRNA 3198-1	Coding
TC18000538.hg.1	10.03	11.73	-3.26	0.0063	0.1742	ATP8B1	ATPase, aminophospholipid transporter, class I, type 8B, member 1	Coding
TC04001516.hg.1	11.95	13.66	-3.26	0.0063	0.1745	CCNA2	cyclin A2	Coding
TC04000517.hg.1	5.54	7.24	-3.26	0.0017	0.1028	DAPP1	dual adaptor of phosphotyrosine and 3-phosphoinositides	Coding
TC02002469.hg.1	5.76	7.47	-3.26	0.0012	0.093	ITGB6	integrin beta 6	Coding
TC09000504.hg.1	7.75	9.46	-3.27	0.0026	0.1236	KRT8P11	keratin 8 pseudogene 11	Coding
TC11002067.hg.1	8.19	9.9	-3.28	0.003	0.1294	FAM168A	family with sequence similarity 168, member A	Coding
TC04000510.hg.1	7.47	9.19	-3.29	0.0021	0.112	RAP1GDS1	RAP1, GTP-GDP dissociation stimulator 1	Coding
TC05001393.hg.1	6.94	8.66	-3.3	0.0003	0.0616	ELOVL7	ELOVL fatty acid elongase 7	Coding
TC01002581.hg.1	5.74	7.46	-3.31	7.58e-06	0.0289	C1orf210	chromosome 1 open reading frame 210	Coding
TC01000991.hg.1	6.67	8.39	-3.31	0.0095	0.2084			Coding
TC15001441.hg.1	8.7	10.43	-3.32	0.0013	0.0934	DMXL2	Dmx-like 2	Coding
TC11002136.hg.1	7.92	9.66	-3.32	5.63e-05	0.0451	GAB2	GRB2-associated binding protein 2	Coding
TC02002263.hg.1	6.81	8.55	-3.33	0.0083	0.1986	TFCP2L1	transcription factor CP2-like 1	Coding
TC08001551.hg.1	6.32	8.06	-3.34	0.0021	0.1109	SAMD12	sterile alpha motif domain containing 12	Coding
TC01001299.hg.1	9.05	10.8	-3.36	0.0059	0.1698	FDPS	farnesyl diphosphate synthase	Coding
TC01002845.hg.1	9.93	11.68	-3.36	0.0099	0.2115	GBP3	guanylate binding protein 3	Coding
TC6_mcf_hap5000225.hg.1	8.58	10.32	-3.36	0.0018	0.1056	TAP2	transporter 2, ATP-binding cassette, sub-family B (MDR/TAP)	Coding
TC12000543.hg.1	6.31	8.06	-3.37	0.0074	0.1893	MARCH9	membrane associated ring finger 9	Coding
TC0X000027.hg.1	7.37	9.12	-3.37	0.0011	0.0877	VCX; VCX3A	variable charge, X-linked; variable charge, X-linked 3A	Coding
TC10000393.hg.1	5.56	7.31	-3.37	0.0025	0.1212			Coding
TC19000075.hg.1	6.62	8.38	-3.38	0.0016	0.1	TJP3	tight junction protein 3	Coding
TC01001029.hg.1	9.58	11.35	-3.39	0.003	0.1294	MAN1A2	mannosidase, alpha, class 1A, member 2	Coding
TC05000151.hg.1	7.86	9.62	-3.39	0.0007	0.0728	RAI14	retinoic acid induced 14	Coding
TC01002211.hg.1	7.05	8.81	-3.4	0.0044	0.153	DHRS3	dehydrogenase/reductase (SDR family) member 3	Coding
TC05002041.hg.1	10.7	12.47	-3.4	0.0006	0.0685	PANK3	pantothenate kinase 3	Coding
TC04001553.hg.1	6.05	7.81	-3.4	0.0013	0.0953			Coding
TC16001271.hg.1	5.36	7.14	-3.42	0.0019	0.1075	FA2H	fatty acid 2-hydroxylase	Coding
TC04001211.hg.1	7.83	9.61	-3.44	0.0035	0.137	CLOCK	clock circadian regulator	Coding
TC05001110.hg.1	7.44	9.23	-3.45	0.0006	0.0685	LPCAT1	lysophosphatidylcholine acyltransferase 1	Coding
TC07003361.hg.1	12.62	14.41	-3.46	0.004	0.1452	CYP51A1	cytochrome P450, family 51, subfamily A, polypeptide 1	Coding
TC6_cox_hap2000257.hg.1	8.46	10.25	-3.47	0.0014	0.0981	TAP2	transporter 2, ATP-binding cassette, sub-family B (MDR/TAP)	Coding
TC17000569.hg.1	7.92	9.71	-3.47	0.0093	0.2062			Coding
TC05001164.hg.1	8.08	9.88	-3.48	0.0006	0.0689	DAP	death-associated protein	Coding
TC05000040.hg.1	8.76	10.57	-3.49	0.0027	0.1253	ICE1	interactor of little elongation complex ELL subunit 1	Coding
TC05001158.hg.1	7.14	8.95	-3.5	0.0084	0.1995	CMBL	carboxymethylenebutenolidase homolog (Pseudomonas)	Coding
TC11000707.hg.1	9.28	11.08	-3.5	0.0007	0.0728	LRP5	LDL receptor related protein 5	Coding
TC01001732.hg.1	6.35	8.16	-3.51	0.0024	0.1192	C4BPB	complement component 4 binding protein, beta	Coding
TC11002269.hg.1	8.52	10.33	-3.51	0.002	0.1101	EXPH5	exophilin 5	Coding
TC15000445.hg.1	8.14	9.95	-3.51	0.0004	0.0636	FAM63B	family with sequence similarity 63, member B	Coding
TC0X000774.hg.1	7.28	9.09	-3.51	0.0021	0.113	PLXNA3	plexin A3	Coding
TC0X000346.hg.1	5.45	7.27	-3.53	0.0026	0.1223	FAAH2	fatty acid amide hydrolase 2	Coding
TC02001101.hg.1	11.04	12.86	-3.53	0.0017	0.1039	FAM171B	family with sequence similarity 171, member B	Coding
TC03002115.hg.1	5.68	7.51	-3.55	0.0026	0.1226	FGF12	fibroblast growth factor 12	Coding
TC18000103.hg.1	8	9.84	-3.57	0.0003	0.0601	LAMA3	laminin, alpha 3	Coding
TC12001415.hg.1	5.73	7.57	-3.57	2.07e-05	0.0351	NELL2	neural EGFL like 2	Coding
TC05000086.hg.1	7.63	9.46	-3.57	0.0003	0.0614	OTULIN	OTU deubiquitinase with linear linkage specificity	Coding
TC16001171.hg.1	8.64	10.48	-3.58	6.54e-05	0.0451	CMTM4	CKLF-like MARVEL transmembrane domain containing 4	Coding
TC19001511.hg.1	7.44	9.28	-3.58	0.0005	0.0682	FBXO27	F-box protein 27	Coding
TC04000430.hg.1	8.33	10.17	-3.59	0.0002	0.0546	SEPT11	septin 11	Coding
TC0Y000084.hg.1	12	13.84	-3.59	0.0069	0.1812			Coding
TC0Y000221.hg.1	12	13.84	-3.59	0.0069	0.1812			Coding
TC15000768.hg.1	12	13.84	-3.59	0.0069	0.1812			Coding
TC15000775.hg.1	12	13.84	-3.59	0.0069	0.1812			Coding
TC15000781.hg.1	12	13.84	-3.59	0.0069	0.1812			Coding
TC15000788.hg.1	12	13.84	-3.59	0.0069	0.1812			Coding
TC15000803.hg.1	12	13.84	-3.59	0.0069	0.1812			Coding
TC15001749.hg.1	12	13.84	-3.59	0.0069	0.1812			Coding
TC15001779.hg.1	12	13.84	-3.59	0.0069	0.1812			Coding
TC15001781.hg.1	12	13.84	-3.59	0.0069	0.1812			Coding
TC05001320.hg.1	11.1	12.95	-3.6	0.0001	0.0498	PAIP1	poly(A) binding protein interacting protein 1	Coding
TC06004126.hg.1	8.43	10.28	-3.62	0.0014	0.0981	TAP2	transporter 2, ATP-binding cassette, sub-family B (MDR/TAP)	Coding
TC15000412.hg.1	11.1	12.96	-3.62	0.0004	0.0624	TMOD3	tropomodulin 3 (ubiquitous)	Coding
TC12000621.hg.1	7.05	8.91	-3.63	0.0005	0.0673	KCNMB4	potassium channel subfamily M regulatory beta subunit 4	Coding
TC0X001370.hg.1	5.81	7.67	-3.63	0.0009	0.0831	MBNL3	muscleblind-like splicing regulator 3	Coding
TC05001617.hg.1	7.57	9.43	-3.65	0.0029	0.1287	ERAP1	endoplasmic reticulum aminopeptidase 1	Coding
TC05001274.hg.1	7.71	9.59	-3.67	0.0079	0.1951	C5orf42	chromosome 5 open reading frame 42	Coding
TC19000629.hg.1	6.15	8.02	-3.67	7.81e-05	0.0463	CBLC	Cbl proto-oncogene C, E3 ubiquitin protein ligase	Coding
TC11001987.hg.1	8.22	10.1	-3.68	0.0032	0.1321	CDK2AP2	cyclin-dependent kinase 2 associated protein 2	Coding
TC19000981.hg.1	7.43	9.31	-3.68	8.36e-05	0.0472	PLPP2	phospholipid phosphatase 2	Coding
TC04002924.hg.1	7.72	9.6	-3.68	5.56e-05	0.0451	SLC39A8	solute carrier family 39 (zinc transporter), member 8	Coding
TC17001371.hg.1	6.35	8.23	-3.68	0.0025	0.1212	SLFN13	schlafen family member 13	Coding
TC6_qbl_hap6000185.hg.1	8.45	10.33	-3.68	0.0014	0.0976	TAP2	transporter 2, ATP-binding cassette, sub-family B (MDR/TAP)	Coding
TC01002888.hg.1	5.37	7.26	-3.69	0.0007	0.073			Coding
TC05001107.hg.1	9.89	11.77	-3.7	0.0013	0.0954	CLPTM1L	CLPTM1-like	Coding
TC15001643.hg.1	9.22	11.11	-3.7	0.0011	0.089	SEMA7A	semaphorin 7A, GPI membrane anchor (John Milton Hagen blood group)	Coding
TC6_ssto_hap7000169.hg.1	7.33	9.22	-3.72	0.0061	0.172	TAP1	transporter 1, ATP-binding cassette, sub-family B (MDR/TAP)	Coding
TC22000476.hg.1	6.94	8.84	-3.73	0.0002	0.0546	BID	BH3 interacting domain death agonist	Coding
TC6_mann_hap4000165.hg.1	8.43	10.33	-3.74	0.0015	0.0983	TAP2	transporter 2, ATP-binding cassette, sub-family B (MDR/TAP)	Coding
TC14001324.hg.1	11.22	13.13	-3.76	0.0078	0.1936	C14orf1	chromosome 14 open reading frame 1	Coding
TC6_mann_hap4000167.hg.1	7.38	9.3	-3.77	0.0058	0.1695	TAP1	transporter 1, ATP-binding cassette, sub-family B (MDR/TAP)	Coding
TC6_qbl_hap6000187.hg.1	7.38	9.3	-3.77	0.0058	0.1695	TAP1	transporter 1, ATP-binding cassette, sub-family B (MDR/TAP)	Coding
TC6_apd_hap1000130.hg.1	8.47	10.39	-3.79	0.0015	0.0983	TAP2	transporter 2, ATP-binding cassette, sub-family B (MDR/TAP)	Coding
TC6_dbb_hap3000242.hg.1	8.47	10.39	-3.79	0.0015	0.0983	TAP2	transporter 2, ATP-binding cassette, sub-family B (MDR/TAP)	Coding
TC6_ssto_hap7000213.hg.1	8.47	10.39	-3.79	0.0015	0.0983	TAP2	transporter 2, ATP-binding cassette, sub-family B (MDR/TAP)	Coding
TC01003030.hg.1	7.56	9.49	-3.8	4.86e-05	0.0442	IGSF3	immunoglobulin superfamily, member 3	Coding
TC05001184.hg.1	9.18	11.11	-3.8	0.0035	0.1374	MYO10	myosin X	Coding
TC6_apd_hap1000105.hg.1	7.31	9.23	-3.8	0.0059	0.1698	TAP1	transporter 1, ATP-binding cassette, sub-family B (MDR/TAP)	Coding
TC6_dbb_hap3000185.hg.1	7.31	9.23	-3.8	0.0059	0.1698	TAP1	transporter 1, ATP-binding cassette, sub-family B (MDR/TAP)	Coding
TC6_mcf_hap5000174.hg.1	7.31	9.23	-3.8	0.0059	0.1698	TAP1	transporter 1, ATP-binding cassette, sub-family B (MDR/TAP)	Coding
TC15000410.hg.1	7.17	9.1	-3.8	0.0007	0.0766	TMOD2	tropomodulin 2 (neuronal)	Coding
TC0X000030.hg.1	7.9	9.83	-3.8	0.0004	0.0643	VCX3B; VCX3A; VCX	variable charge, X-linked 3B; variable charge, X-linked 3A; variable charge, X-linked	Coding
TC15000769.hg.1	7.89	9.81	-3.8	0.0034	0.1355			Coding
TC15000782.hg.1	7.89	9.81	-3.8	0.0034	0.1355			Coding
TC15000804.hg.1	7.89	9.81	-3.8	0.0034	0.1355			Coding
TC15001780.hg.1	7.89	9.81	-3.8	0.0034	0.1355			Coding
TC05000134.hg.1	10.18	12.11	-3.81	0.0004	0.0646	C5orf22	chromosome 5 open reading frame 22	Coding
TC06001089.hg.1	6.35	8.28	-3.82	1.29e-05	0.0331	ULBP1	UL16 binding protein 1	Coding
TC6_mcf_hap5000203.hg.1	7.35	9.29	-3.83	0.0032	0.1322	HLA-F	major histocompatibility complex, class I, F	Coding
TC19001181.hg.1	6.56	8.49	-3.83	0.0005	0.0674	RAB3D	RAB3D, member RAS oncogene family	Coding
TC06001574.hg.1	7.3	9.24	-3.83	0.0054	0.1642	TAP1	transporter 1, ATP-binding cassette, sub-family B (MDR/TAP)	Coding
TC6_cox_hap2000199.hg.1	7.3	9.24	-3.83	0.0054	0.1642	TAP1	transporter 1, ATP-binding cassette, sub-family B (MDR/TAP)	Coding
TC01000896.hg.1	10.41	12.36	-3.85	0.001	0.085	SLC35A3	solute carrier family 35 (UDP-N-acetylglucosamine (UDP-GlcNAc) transporter), member A3	Coding
TC13000642.hg.1	7.9	9.85	-3.87	0.0075	0.1904	LCP1	lymphocyte cytosolic protein 1 (L-plastin)	Coding
TC04000632.hg.1	6.44	8.39	-3.87	0.0053	0.1628	SPRY1	sprouty RTK signaling antagonist 1	Coding
TC03001717.hg.1	8.49	10.44	-3.88	5.88e-05	0.0451	ITGB5	integrin beta 5	Coding
TC08001745.hg.1	7.69	9.65	-3.9	0.0002	0.0546	DGAT1	diacylglycerol O-acyltransferase 1	Coding
TC15000872.hg.1	7.88	9.84	-3.9	0.0002	0.0546	MAN2A2	mannosidase, alpha, class 2A, member 2	Coding
TC11003463.hg.1	8.94	10.91	-3.91	0.0071	0.1851	C11orf80	chromosome 11 open reading frame 80	Coding
TC14000426.hg.1	8.08	10.05	-3.92	0.0011	0.0885	TTC9	tetratricopeptide repeat domain 9	Coding
TC15001484.hg.1	10.52	12.49	-3.93	0.0016	0.1017	ADAM10	ADAM metallopeptidase domain 10	Coding
TC01002911.hg.1	7.93	9.91	-3.93	0.009	0.2048	FRRS1	ferric-chelate reductase 1	Coding
TC15001760.hg.1	5.68	7.65	-3.93	0.0004	0.0628			Coding
TC15000664.hg.1	9.71	11.69	-3.94	0.0014	0.0981	NEO1	neogenin 1	Coding
TC15000701.hg.1	10.44	12.42	-3.94	0.0012	0.093			Coding
TC05000202.hg.1	9.88	11.86	-3.95	0.0007	0.0749	NNT	nicotinamide nucleotide transhydrogenase	Coding
TC6_apd_hap1000030.hg.1	7.95	9.94	-3.96	0.0045	0.1531	DDR1	discoidin domain receptor tyrosine kinase 1	Coding
TC02000357.hg.1	8.22	10.21	-3.98	0.0061	0.1715	B3GNT2	UDP-GlcNAc:betaGal beta-1,3-N-acetylglucosaminyltransferase 2	Coding
TC06000328.hg.1	7.8	9.79	-3.98	0.0017	0.1022	HLA-A	major histocompatibility complex, class I, A	Coding
TC22000911.hg.1	9.88	11.88	-4	0.0063	0.1736	PLXNB2	plexin B2	Coding
TC6_qbl_hap6000196.hg.1	9.3	11.3	-4	0.0009	0.0829	TAPBP	TAP binding protein (tapasin)	Coding
TC07001147.hg.1	6.03	8.03	-4	0.0063	0.1743	VWDE	von Willebrand factor D and EGF domains	Coding
TC05001192.hg.1	5.89	7.89	-4	0.0051	0.1608			Coding
TC17000499.hg.1	9.77	11.78	-4.03	0.0046	0.1543	IGFBP4	insulin like growth factor binding protein 4	Coding
TC02001381.hg.1	7.87	9.88	-4.03	0.0001	0.0498	ITM2C	integral membrane protein 2C	Coding
TC09001705.hg.1	5.19	7.2	-4.03	0.0063	0.1741	MIR3689C	microRNA 3689c	Coding
TC09000574.hg.1	6.12	8.13	-4.04	0.0003	0.0578	BSPRY	B-box and SPRY domain containing	Coding
TC11000721.hg.1	5.65	7.68	-4.07	0.0005	0.0681	ANO1	anoctamin 1, calcium activated chloride channel	Coding
TC11001934.hg.1	6.98	9.01	-4.07	0.0004	0.0636	LTBP3	latent transforming growth factor beta binding protein 3	Coding
TC17000897.hg.1	8.55	10.58	-4.07	0.0001	0.0498	SYNGR2	synaptogyrin 2	Coding
TC18000128.hg.1	12.01	14.04	-4.1	0.003	0.1294	DSG2	desmoglein 2	Coding
TC06001094.hg.1	5.39	7.42	-4.1	0.0006	0.0714	PLEKHG1	pleckstrin homology domain containing, family G (with RhoGef domain) member 1	Coding
TC05000066.hg.1	5.56	7.6	-4.1	0.0036	0.1385	SNHG18	small nucleolar RNA host gene 18	Coding
TC05000220.hg.1	5.32	7.36	-4.11	0.0025	0.1208	FST	follistatin	Coding
TC11001986.hg.1	7.57	9.61	-4.12	0.0025	0.1214	PITPNM1	phosphatidylinositol transfer protein, membrane-associated 1	Coding
TC6_cox_hap2000208.hg.1	9.87	11.91	-4.12	0.0008	0.0791	TAPBP	TAP binding protein (tapasin)	Coding
TC6_dbb_hap3000194.hg.1	9.87	11.91	-4.12	0.0008	0.0791	TAPBP	TAP binding protein (tapasin)	Coding
TC11000682.hg.1	9.13	11.18	-4.13	0.0029	0.1289	ADRBK1	adrenergic, beta, receptor kinase 1	Coding
TC08000190.hg.1	5.82	7.87	-4.14	0.0002	0.0546	ADAM28	ADAM metallopeptidase domain 28	Coding
TC06000979.hg.1	6.02	8.08	-4.17	0.0023	0.1157	TMEM200A	transmembrane protein 200A	Coding
TC10001319.hg.1	5.35	7.42	-4.19	0.0003	0.0576	ANK3	ankyrin 3, node of Ranvier (ankyrin G)	Coding
TC05001610.hg.1	7.32	9.39	-4.19	0.0002	0.0546	ELL2	elongation factor, RNA polymerase II, 2	Coding
TC06001584.hg.1	10.2	12.27	-4.19	0.0009	0.0819	TAPBP	TAP binding protein (tapasin)	Coding
TC6_ssto_hap7000016.hg.1	6.8	8.87	-4.21	0.003	0.13	HLA-F	major histocompatibility complex, class I, F	Coding
TC01000398.hg.1	6.65	8.73	-4.25	0.0009	0.0827	PTPRU	protein tyrosine phosphatase, receptor type, U	Coding
TC05002091.hg.1	10.98	13.08	-4.26	0.0032	0.1328	KIAA1191	KIAA1191	Coding
TC03001905.hg.1	5.2	7.29	-4.27	0.0002	0.0546	GPR87	G protein-coupled receptor 87	Coding
TC6_mann_hap4000022.hg.1	6.86	8.96	-4.28	0.0044	0.1523	HLA-A	major histocompatibility complex, class I, A	Coding
TC15000613.hg.1	10.71	12.8	-4.28	0.0006	0.0713	MAP2K1	mitogen-activated protein kinase kinase 1	Coding
TC01000408.hg.1	7.77	9.86	-4.28	0.0024	0.1183	SERINC2	serine incorporator 2	Coding
TC05001275.hg.1	12.17	14.28	-4.3	0.0037	0.1409	NUP155	nucleoporin 155kDa	Coding
TC6_mcf_hap5000183.hg.1	9.41	11.52	-4.31	0.0006	0.0713	TAPBP	TAP binding protein (tapasin)	Coding
TC19002677.hg.1	6.56	8.67	-4.32	0.0033	0.1344	RGL3	ral guanine nucleotide dissociation stimulator-like 3	Coding
TC6_ssto_hap7000020.hg.1	7.25	9.36	-4.33	0.0042	0.1487	HLA-A	major histocompatibility complex, class I, A	Coding
TC01001211.hg.1	6.51	8.63	-4.35	0.0003	0.0576	CGN	cingulin	Coding
TC12001796.hg.1	6.08	8.2	-4.35	0.0062	0.1734	DUSP6	dual specificity phosphatase 6	Coding
TC15000751.hg.1	6.38	8.51	-4.36	0.0002	0.0546	ABHD17C	abhydrolase domain containing 17C	Coding
TC19001836.hg.1	6.28	8.4	-4.36	0.0052	0.1611	TMC4	transmembrane channel like 4	Coding
TC05001481.hg.1	7.8	9.93	-4.37	5.79e-06	0.0268	ENC1	ectodermal-neural cortex 1 (with BTB domain)	Coding
TC05001232.hg.1	9.44	11.57	-4.38	0.0002	0.0546	GOLPH3	golgi phosphoprotein 3 (coat-protein)	Coding
TC05002152.hg.1	6.64	8.77	-4.39	0.0001	0.0478	HEIH	hepatocellular carcinoma up-regulated EZH2-associated long non-coding RNA	Coding
TC6_qbl_hap6000218.hg.1	7.65	9.79	-4.39	0.0024	0.1192	HLA-A	major histocompatibility complex, class I, A	Coding
TC0X001092.hg.1	5.29	7.43	-4.42	0.0021	0.1126	ARHGEF9	Cdc42 guanine nucleotide exchange factor 9	Coding
TC11002361.hg.1	12.06	14.21	-4.42	0.0005	0.0673	HYOU1	hypoxia up-regulated 1	Coding
TC10001136.hg.1	6.87	9.02	-4.43	0.0079	0.1944	MPP7	membrane protein, palmitoylated 7	Coding
TC19000864.hg.1	6.31	8.46	-4.43	0.0076	0.1917			Coding
TC03000219.hg.1	6.06	8.22	-4.46	0.0021	0.1126	VIPR1	vasoactive intestinal peptide receptor 1	Coding
TC06004072.hg.1	6.65	8.81	-4.47	0.0029	0.1284	HCP5	HLA complex P5 (non-protein coding)	Coding
TC17000915.hg.1	6.81	8.97	-4.48	0.0002	0.0546	GAA	glucosidase, alpha; acid	Coding
TC08000814.hg.1	8.77	10.93	-4.48	0.0028	0.1263	LY6E	lymphocyte antigen 6 complex, locus E	Coding
TC19000522.hg.1	9.33	11.5	-4.49	0.0014	0.0966	SPINT2	serine peptidase inhibitor, Kunitz type, 2	Coding
TC07003310.hg.1	8.83	11.01	-4.53	0.0018	0.1047	UPK3B	uroplakin 3B	Coding
TC07001143.hg.1	5.96	8.15	-4.54	0.0019	0.107	ICA1	islet cell autoantigen 1	Coding
TC02001719.hg.1	6.16	8.34	-4.54	0.0034	0.1363	KRT18P52	keratin 18 pseudogene 52	Coding
TC06001091.hg.1	5.21	7.39	-4.56	0.0009	0.0832	PPP1R14C	protein phosphatase 1, regulatory (inhibitor) subunit 14C	Coding
TC06001729.hg.1	7.17	9.36	-4.57	0.0054	0.1645	C6orf132	chromosome 6 open reading frame 132	Coding
TC12000732.hg.1	6.03	8.22	-4.57	0.0089	0.204	MIR492; KRT19P2	microRNA 492; keratin 19 pseudogene 2	Coding
TC02001467.hg.1	7.35	9.54	-4.57	0.004	0.1458	RNPEPL1	arginyl aminopeptidase (aminopeptidase B)-like 1	Coding
TC06000135.hg.1	7.62	9.82	-4.58	0.0074	0.1886	SOX4	SRY box 4	Coding
TC01000898.hg.1	10.97	13.17	-4.59	0.002	0.1094	MFSD14A	major facilitator superfamily domain containing 14A	Coding
TC06000514.hg.1	8.69	10.89	-4.61	0.0001	0.0503	PPARD	peroxisome proliferator-activated receptor delta	Coding
TC05001676.hg.1	6.5	8.71	-4.65	0.003	0.1296	EPB41L4A	erythrocyte membrane protein band 4.1 like 4A	Coding
TC01000863.hg.1	9.74	11.97	-4.69	0.0017	0.1036	FNBP1L	formin binding protein 1-like	Coding
TC06002027.hg.1	8.02	10.25	-4.69	0.002	0.1094			Coding
TC06001046.hg.1	8.91	11.15	-4.71	0.0027	0.1249	ADGRG6	adhesion G protein-coupled receptor G6	Coding
TC12001539.hg.1	14.84	17.08	-4.74	0.0002	0.0546	KRT8	keratin 8, type II	Coding
TC6_ssto_hap7000048.hg.1	7.04	9.29	-4.78	0.0023	0.1157	HCP5	HLA complex P5 (non-protein coding)	Coding
TC05000148.hg.1	11.06	13.32	-4.78	0.0096	0.2085	TARS	threonyl-tRNA synthetase	Coding
TC01000450.hg.1	6.14	8.39	-4.79	0.0002	0.0564	GJB3	gap junction protein beta 3	Coding
TC14001253.hg.1	11.17	13.43	-4.79	0.0004	0.065	ZFP36L1	ZFP36 ring finger protein-like 1	Coding
TC0X001355.hg.1	10.75	13.02	-4.8	0.0034	0.1363	ZDHHC9	zinc finger, DHHC-type containing 9	Coding
TC05001172.hg.1	8.09	10.35	-4.81	0.0006	0.0724	ANKH	ANKH inorganic pyrophosphate transport regulator	Coding
TC06004052.hg.1	7.71	9.99	-4.83	0.001	0.085	LOC101927136	uncharacterized LOC101927136	Coding
TC13000472.hg.1	10.02	12.3	-4.86	0.0004	0.0646	ZDHHC20	zinc finger, DHHC-type containing 20	Coding
TC04001292.hg.1	5.89	8.18	-4.89	0.0007	0.0762	BTC	betacellulin	Coding
TC16000558.hg.1	10.42	12.71	-4.9	0.0007	0.0742	CDH3	cadherin 3, type 1, P-cadherin (placental)	Coding
TC17001885.hg.1	8.57	10.86	-4.91	0.0058	0.1698	UNC13D	unc-13 homolog D (C. elegans)	Coding
TC19001767.hg.1	6.01	8.31	-4.93	0.0031	0.1306	KLK10	kallikrein related peptidase 10	Coding
TC03000917.hg.1	9.19	11.5	-4.94	0.0016	0.0998	SKIL	SKI-like proto-oncogene	Coding
TC05000155.hg.1	10.35	12.66	-4.96	0.0009	0.0835	DNAJC21	DnaJ (Hsp40) homolog, subfamily C, member 21	Coding
TC6_cox_hap2000061.hg.1	7.07	9.38	-4.96	0.0021	0.112	HCP5	HLA complex P5 (non-protein coding)	Coding
TC09000428.hg.1	5.54	7.86	-4.98	0.0083	0.1986	SYK	spleen tyrosine kinase	Coding
TC06000747.hg.1	10.4	12.72	-4.99	0.0013	0.0946	MYO6	myosin VI	Coding
TC02000649.hg.1	8.38	10.7	-5	0.0041	0.147	NCK2	NCK adaptor protein 2	Coding
TC05001233.hg.1	9.86	12.19	-5.01	0.0098	0.211	MTMR12	myotubularin related protein 12	Coding
TC07001813.hg.1	5.5	7.83	-5.05	0.0002	0.0546	CADPS2	Ca++-dependent secretion activator 2	Coding
TC06000846.hg.1	7.94	10.3	-5.1	0.003	0.1298	AIM1	absent in melanoma 1	Coding
TC05000044.hg.1	6.8	9.15	-5.1	0.0008	0.0801	SRD5A1	steroid-5-alpha-reductase, alpha polypeptide 1 (3-oxo-5 alpha-steroid delta 4-dehydrogenase alpha 1)	Coding
TC02000628.hg.1	5.45	7.81	-5.11	0.0002	0.0546	SLC9A2	solute carrier family 9, subfamily A (NHE2, cation proton antiporter 2), member 2	Coding
TC02000175.hg.1	5.94	8.29	-5.12	0.0031	0.1316	KRTCAP3	keratinocyte associated protein 3	Coding
TC06000524.hg.1	8.24	10.6	-5.14	0.0004	0.0636	MAPK13	mitogen-activated protein kinase 13	Coding
TC22000620.hg.1	6.76	9.13	-5.15	0.0061	0.1711	MN1	meningioma (disrupted in balanced translocation) 1	Coding
TC17002862.hg.1	6.65	9.02	-5.16	0.0004	0.0624	CHRNB1	cholinergic receptor, nicotinic beta 1	Coding
TC10000047.hg.1	10.25	12.61	-5.16	0.0053	0.1627	NET1	neuroepithelial cell transforming 1	Coding
TC06000608.hg.1	8.32	10.69	-5.18	9.86e-05	0.0475	VEGFA	vascular endothelial growth factor A	Coding
TC01001473.hg.1	10.2	12.58	-5.2	0.0025	0.1212	ATP1B1	ATPase, Na+/K+ transporting, beta 1 polypeptide	Coding
TC02000366.hg.1	6.21	8.59	-5.23	0.0005	0.0681	LGALSL	lectin, galactoside-binding-like	Coding
TC12001136.hg.1	7.13	9.52	-5.24	0.0001	0.0482	SCNN1A	sodium channel, non voltage gated 1 alpha subunit	Coding
TC11000773.hg.1	6.44	8.83	-5.25	0.0049	0.1573	P2RY6	pyrimidinergic receptor P2Y, G-protein coupled, 6	Coding
TC02001867.hg.1	7.2	9.59	-5.26	0.0004	0.0636	EFEMP1	EGF containing fibulin-like extracellular matrix protein 1	Coding
TC22000288.hg.1	8.36	10.77	-5.31	0.0052	0.1621	H1F0	H1 histone family, member 0	Coding
TC02002614.hg.1	5.68	8.11	-5.38	0.003	0.1294	SLC40A1	solute carrier family 40 (iron-regulated transporter), member 1	Coding
TC19000630.hg.1	6.59	9.02	-5.41	0.002	0.1101	BCAM	basal cell adhesion molecule (Lutheran blood group)	Coding
TC06004059.hg.1	8.2	10.63	-5.41	0.0013	0.0957	HLA-C	major histocompatibility complex, class I, C	Coding
TC13000396.hg.1	6.39	8.83	-5.41	0.0032	0.1325			Coding
TC22000647.hg.1	6.53	8.97	-5.42	0.0031	0.132	LIF	leukemia inhibitory factor	Coding
TC07001751.hg.1	6.42	8.86	-5.42	0.0031	0.1314	NRCAM	neuronal cell adhesion molecule	Coding
TC06000060.hg.1	11.31	13.76	-5.44	0.0001	0.0498	DSP	desmoplakin	Coding
TC02001653.hg.1	7.12	9.57	-5.45	0.0017	0.1028	ADCY3	adenylate cyclase 3	Coding
TC01000936.hg.1	9.78	12.23	-5.45	0.0016	0.0999	GPSM2	G-protein signaling modulator 2	Coding
TC05000083.hg.1	9.24	11.69	-5.45	0.0018	0.1056	TRIO	trio Rho guanine nucleotide exchange factor	Coding
TC22000301.hg.1	7.27	9.72	-5.46	0.004	0.1452	KDELR3	KDEL (Lys-Asp-Glu-Leu) endoplasmic reticulum protein retention receptor 3	Coding
TC07001979.hg.1	6.63	9.08	-5.46	0.0032	0.1334	OR2A7	olfactory receptor, family 2, subfamily A, member 7	Coding
TC16000493.hg.1	7.93	10.38	-5.47	0.0009	0.0811	ADGRG1	adhesion G protein-coupled receptor G1	Coding
TC15002814.hg.1	5.52	7.98	-5.48	0.0055	0.1655	GATM	glycine amidinotransferase (L-arginine:glycine amidinotransferase)	Coding
TC6_cox_hap2000236.hg.1	8.18	10.64	-5.5	0.0014	0.0966	HLA-C	major histocompatibility complex, class I, C	Coding
TC19000266.hg.1	5.39	7.86	-5.54	0.0013	0.0957	CASP14	caspase 14	Coding
TC06002144.hg.1	6.81	9.3	-5.59	0.0004	0.0646	MAP7	microtubule-associated protein 7	Coding
TC02000219.hg.1	5.97	8.46	-5.61	0.0023	0.1157	LTBP1	latent transforming growth factor beta binding protein 1	Coding
TC06000427.hg.1	9.85	12.35	-5.64	0.0042	0.1494	ITPR3	inositol 1,4,5-trisphosphate receptor, type 3	Coding
TC01000873.hg.1	7	9.5	-5.64	0.0055	0.1655	SLC44A3	solute carrier family 44, member 3	Coding
TC6_dbb_hap3000213.hg.1	10.09	12.59	-5.66	0.0019	0.1072	HLA-A	major histocompatibility complex, class I, A	Coding
TC16001340.hg.1	8.57	11.07	-5.66	0.0063	0.1739	MVD	mevalonate (diphospho) decarboxylase	Coding
TC0X000458.hg.1	6.32	8.83	-5.7	0.0007	0.0728			Coding
TC07001640.hg.1	6.24	8.76	-5.73	0.0027	0.1249	KPNA7	karyopherin alpha 7 (importin alpha 8)	Coding
TC05000166.hg.1	9.36	11.88	-5.76	2.9e-05	0.0356	NIPBL	Nipped-B homolog (Drosophila)	Coding
TC19001139.hg.1	5.81	8.34	-5.78	0.0007	0.0762	MUC16	mucin 16, cell surface associated	Coding
TC08001248.hg.1	6.94	9.47	-5.79	0.0029	0.1287	TOX	thymocyte selection-associated high mobility group box	Coding
TC6_apd_hap1000017.hg.1	8.27	10.81	-5.83	0.0012	0.0921	HLA-H	major histocompatibility complex, class I, H (pseudogene)	Coding
TC01000837.hg.1	7.06	9.63	-5.93	0.0035	0.1375	LRRC8B	leucine rich repeat containing 8 family, member B	Coding
TC01001653.hg.1	6.07	8.65	-5.96	0.0025	0.1214	C1orf106	chromosome 1 open reading frame 106	Coding
TC16000169.hg.1	6.14	8.72	-5.98	0.0045	0.1533	SHISA9	shisa family member 9	Coding
TC0X000992.hg.1	9.95	12.54	-6.02	0.001	0.0847	SLC9A7	solute carrier family 9, subfamily A (NHE7, cation proton antiporter 7), member 7	Coding
TC11002345.hg.1	6.07	8.66	-6.05	0.002	0.1086	MPZL3	myelin protein zero-like 3	Coding
TC6_dbb_hap3000214.hg.1	8.31	10.91	-6.08	0.0015	0.099	HLA-H; HLA-A	major histocompatibility complex, class I, H (pseudogene); major histocompatibility complex, class I, A	Coding
TC01006280.hg.1	6.93	9.54	-6.08	0.0011	0.0894	LAD1	ladinin 1	Coding
TC20000245.hg.1	6.91	9.52	-6.1	0.0069	0.1815	ACSS2	acyl-CoA synthetase short-chain family member 2	Coding
TC13000286.hg.1	6.95	9.57	-6.14	0.0002	0.0539	LMO7	LIM domain 7	Coding
TC05000471.hg.1	8.12	10.74	-6.15	0.0021	0.1113	ERAP2	endoplasmic reticulum aminopeptidase 2	Coding
TC17002906.hg.1	12.35	14.98	-6.15	0.001	0.0839	KRT19	keratin 19, type I	Coding
TC11001075.hg.1	6.49	9.12	-6.16	0.0016	0.1016	UPK2	uroplakin 2	Coding
TC10001444.hg.1	9.39	12.02	-6.17	0.0004	0.0646			Coding
TC6_cox_hap2000023.hg.1	8.28	10.92	-6.22	0.0006	0.0709	HLA-H; HLA-A	major histocompatibility complex, class I, H (pseudogene); major histocompatibility complex, class I, A	Coding
TC03000375.hg.1	9	11.64	-6.23	0.0029	0.1287	FLNB	filamin B, beta	Coding
TC20000407.hg.1	9.32	11.99	-6.35	0.0005	0.0673	PARD6B	par-6 family cell polarity regulator beta	Coding
TC01002954.hg.1	10.45	13.12	-6.35	0.0005	0.0673	SORT1	sortilin 1	Coding
TC14001192.hg.1	6.34	9.01	-6.37	3.85e-05	0.0406	TMEM30B	transmembrane protein 30B	Coding
TC03001720.hg.1	11.13	13.82	-6.43	0.0022	0.1142	HEG1	heart development protein with EGF-like domains 1	Coding
TC6_mcf_hap5000207.hg.1	8.31	10.99	-6.43	0.0009	0.0835	HLA-H	major histocompatibility complex, class I, H (pseudogene)	Coding
TC13000364.hg.1	7.16	9.84	-6.44	0.004	0.1456	ITGBL1	integrin beta like 1	Coding
TC18000562.hg.1	5.01	7.7	-6.46	0.0003	0.0569	CDH19	cadherin 19, type 2	Coding
TC12000514.hg.1	10.72	13.42	-6.48	0.0006	0.0725	RBMS2	RNA binding motif, single stranded interacting protein 2	Coding
TC06001652.hg.1	8.98	11.68	-6.52	0.0003	0.0613			Coding
TC05001167.hg.1	5.8	8.51	-6.53	0.002	0.1088			Coding
TC6_qbl_hap6000148.hg.1	7.33	10.06	-6.62	0.0047	0.1559	HLA-B	major histocompatibility complex, class I, B	Coding
TC19000228.hg.1	7.75	10.49	-6.64	0.0049	0.1572	JUNB	jun B proto-oncogene	Coding
TC6_mann_hap4000020.hg.1	8.18	10.93	-6.71	0.0018	0.1044	HLA-H	major histocompatibility complex, class I, H (pseudogene)	Coding
TC07001377.hg.1	6.6	9.35	-6.72	0.0007	0.073	COBL	cordon-bleu WH2 repeat protein	Coding
TC01002287.hg.1	6.27	9.03	-6.75	0.0041	0.1465	PADI2	peptidyl arginine deiminase, type II	Coding
TC08000415.hg.1	11.57	14.33	-6.77	0.0014	0.0966	KRT8	keratin 8	Coding
TC6_qbl_hap6000139.hg.1	7.15	9.92	-6.79	0.0002	0.0542	C6orf15	chromosome 6 open reading frame 15	Coding
TC09002901.hg.1	6.15	8.92	-6.8	0.005	0.1597	S1PR3	sphingosine-1-phosphate receptor 3	Coding
TC06000273.hg.1	6.45	9.24	-6.91	0.0035	0.1372	ZNF165	zinc finger protein 165	Coding
TC6_ssto_hap7000217.hg.1	8.16	10.95	-6.92	0.0017	0.1035	HLA-H	major histocompatibility complex, class I, H (pseudogene)	Coding
TC17001353.hg.1	8.88	11.68	-6.97	0.0003	0.0578	MYO1D	myosin ID	Coding
TC05000431.hg.1	8.19	11.01	-7.04	0.0006	0.0713	RASA1	RAS p21 protein activator (GTPase activating protein) 1	Coding
TC06004066.hg.1	8.8	11.63	-7.09	0.0005	0.0673	HLA-H; HLA-A	major histocompatibility complex, class I, H (pseudogene); major histocompatibility complex, class I, A	Coding
TC05000074.hg.1	10.46	13.29	-7.12	9.28e-05	0.0472	MARCH6	membrane associated ring finger 6	Coding
TC15001713.hg.1	7.44	10.28	-7.13	0.0025	0.1212	CTSH	cathepsin H	Coding
TC6_qbl_hap6000219.hg.1	8.17	11.01	-7.16	0.0008	0.0799	HLA-H; HLA-A	major histocompatibility complex, class I, H (pseudogene); major histocompatibility complex, class I, A	Coding
TC05001268.hg.1	7.33	10.17	-7.19	0.004	0.1459	LMBRD2	LMBR1 domain containing 2	Coding
TC6_ssto_hap7000190.hg.1	9.8	12.66	-7.24	0.0012	0.0921	HLA-C	major histocompatibility complex, class I, C	Coding
TC6_qbl_hap6000146.hg.1	9.8	12.66	-7.24	0.0012	0.0921	HLA-C; HLA-B	major histocompatibility complex, class I, C; major histocompatibility complex, class I, B	Coding
TC06001777.hg.1	12.05	14.91	-7.29	3.51e-05	0.0395	TNFRSF21	tumor necrosis factor receptor superfamily, member 21	Coding
TC05000917.hg.1	10.17	13.04	-7.34	0.0043	0.15	WWC1	WW and C2 domain containing 1	Coding
TC19000191.hg.1	10.7	13.57	-7.35	0.0027	0.1249	LDLR	low density lipoprotein receptor	Coding
TC06000779.hg.1	10.94	13.82	-7.37	6.73e-05	0.0451	NT5E	5-nucleotidase, ecto (CD73)	Coding
TC01001197.hg.1	7.33	10.22	-7.4	0.0006	0.0689	ANXA9	annexin A9	Coding
TC6_mann_hap4000187.hg.1	10.29	13.18	-7.41	0.0013	0.0939	HLA-C; HLA-B	major histocompatibility complex, class I, C; major histocompatibility complex, class I, B	Coding
TC04000462.hg.1	7.98	10.87	-7.44	0.0007	0.0762	CDS1	CDP-diacylglycerol synthase 1	Coding
TC6_mcf_hap5000206.hg.1	11.39	14.3	-7.51	0.0017	0.1035	HLA-A	major histocompatibility complex, class I, A	Coding
TC09000126.hg.1	7.11	10.02	-7.55	0.0008	0.0806			Coding
TC15000870.hg.1	7.57	10.49	-7.58	0.0001	0.0482	FURIN	furin (paired basic amino acid cleaving enzyme)	Coding
TC6_dbb_hap3000145.hg.1	10.02	12.94	-7.58	0.0012	0.0934	HLA-C; HLA-B	major histocompatibility complex, class I, C; major histocompatibility complex, class I, B	Coding
TC01000411.hg.1	7.14	10.07	-7.59	5.06e-05	0.0442	TINAGL1	tubulointerstitial nephritis antigen-like 1	Coding
TC11000310.hg.1	5.76	8.69	-7.61	0.0002	0.0542	PRRG4	proline rich Gla (G-carboxyglutamic acid) 4 (transmembrane)	Coding
TC08000729.hg.1	11.55	14.48	-7.61	0.0029	0.1284	SQLE	squalene epoxidase	Coding
TC06001324.hg.1	5.6	8.54	-7.68	0.0004	0.0673	DCDC2	doublecortin domain containing 2	Coding
TC12000424.hg.1	13.71	16.67	-7.77	0.0012	0.0913	KRT18	keratin 18, type I	Coding
TC05000045.hg.1	8.02	10.98	-7.78	0.0046	0.1546	PAPD7	PAP associated domain containing 7	Coding
TC19000705.hg.1	6.07	9.03	-7.79	0.0003	0.0601	SULT2B1	sulfotransferase family 2B member 1	Coding
TC01000580.hg.1	6.04	9	-7.82	0.0043	0.1506	TSPAN1	tetraspanin 1	Coding
TC14001441.hg.1	6.11	9.11	-8.01	0.001	0.0836	TC2N	tandem C2 domains, nuclear	Coding
TC06000725.hg.1	11.32	14.32	-8.02	0.0047	0.1559			Coding
TC12003227.hg.1	9.22	12.23	-8.07	0.0003	0.0601	KRT81	keratin 81, type II	Coding
TC19001871.hg.1	6.48	9.49	-8.08	0.0005	0.0673	TMEM238	transmembrane protein 238	Coding
TC6_cox_hap2000149.hg.1	6.94	9.98	-8.24	6.14e-05	0.0451	C6orf15	chromosome 6 open reading frame 15	Coding
TC05000084.hg.1	6.37	9.42	-8.33	0.0007	0.0731	FAM105A	family with sequence similarity 105, member A	Coding
TC01001024.hg.1	8.2	11.26	-8.37	0.0002	0.0546	PTGFRN	prostaglandin F2 receptor inhibitor	Coding
TC18000436.hg.1	8.08	11.16	-8.43	0.0082	0.1973	DSC2	desmocollin 2	Coding
TC11001499.hg.1	5.94	9.02	-8.46	0.003	0.1293	SVIP	small VCP/p97-interacting protein	Coding
TC07000591.hg.1	6.32	9.41	-8.48	0.0009	0.081	MYH16	myosin, heavy chain 16 pseudogene	Coding
TC6_mcf_hap5000046.hg.1	6.55	9.64	-8.52	0.0056	0.1671	HCP5	HLA complex P5 (non-protein coding)	Coding
TC04000548.hg.1	5.86	8.96	-8.52	0.0017	0.1019	NPNT	nephronectin	Coding
TC20000913.hg.1	7.68	10.78	-8.6	0.005	0.1597	SULF2	sulfatase 2	Coding
TC6_mann_hap4000188.hg.1	6.82	9.93	-8.63	0.0049	0.157	HLA-B	major histocompatibility complex, class I, B	Coding
TC03001188.hg.1	6.3	9.41	-8.63	9.37e-05	0.0472	NUP210	nucleoporin 210kDa	Coding
TC15002758.hg.1	8.3	11.42	-8.64	0.0001	0.0484	CKMT1B; CKMT1A	creatine kinase, mitochondrial 1B; creatine kinase, mitochondrial 1A	Coding
TC19001171.hg.1	7.27	10.39	-8.66	0.0049	0.157	AP1M2	adaptor-related protein complex 1, mu 2 subunit	Coding
TC15000972.hg.1	5.52	8.66	-8.8	0.0045	0.1534			Coding
TC06001029.hg.1	5.72	8.87	-8.85	2.46e-05	0.0351	ARFGEF3	ARFGEF family member 3	Coding
TC02001119.hg.1	7.44	10.61	-8.96	0.0002	0.0545	MFSD6	major facilitator superfamily domain containing 6	Coding
TC6_mcf_hap5000194.hg.1	9.91	13.08	-8.99	0.0016	0.0998	HLA-C; HLA-B	major histocompatibility complex, class I, C; major histocompatibility complex, class I, B	Coding
TC12000709.hg.1	5.28	8.45	-9.05	0.0091	0.2053	LOC105369900	uncharacterized LOC105369900	Coding
TC09000498.hg.1	5.44	8.66	-9.31	0.0001	0.0501	GALNT12	polypeptide N-acetylgalactosaminyltransferase 12	Coding
TC12001253.hg.1	6.56	9.78	-9.37	0.0006	0.072	MANSC1	MANSC domain containing 1	Coding
TC07001506.hg.1	8.13	11.36	-9.41	0.0033	0.1346	CLDN3	claudin 3	Coding
TC06001313.hg.1	7.76	11.01	-9.51	0.0025	0.1213	MBOAT1	membrane bound O-acyltransferase domain containing 1	Coding
TC6_ssto_hap7000191.hg.1	6.85	10.1	-9.53	0.0045	0.153	HLA-B	major histocompatibility complex, class I, B	Coding
TC06001353.hg.1	6.06	9.32	-9.55	0.0022	0.114	HIST1H3F	histone cluster 1, H3f	Coding
TC14001147.hg.1	5.93	9.19	-9.63	0.0006	0.0713			Coding
TC19001445.hg.1	6.37	9.67	-9.82	7.58e-05	0.0459	DMKN	dermokine	Coding
TC11002038.hg.1	11.15	14.45	-9.85	0.0009	0.0821	DHCR7	7-dehydrocholesterol reductase	Coding
TC11000329.hg.1	8.14	11.46	-9.98	0.0001	0.0498	EHF	ets homologous factor	Coding
TC6_cox_hap2000237.hg.1	7.4	10.74	-10.12	0.0029	0.1287	HLA-B	major histocompatibility complex, class I, B	Coding
TC01002886.hg.1	11.46	14.81	-10.2	0.0045	0.1537	F3	coagulation factor III (thromboplastin, tissue factor)	Coding
TC11000620.hg.1	10.56	13.93	-10.37	0.0018	0.1041	CAPN1	calpain 1, (mu/I) large subunit	Coding
TC12001277.hg.1	5.57	8.96	-10.53	0.0011	0.0873	ERP27	endoplasmic reticulum protein 27	Coding
TC16000253.hg.1	5.79	9.2	-10.61	0.0012	0.0921	SCNN1G	sodium channel, non voltage gated 1 gamma subunit	Coding
TC0X000524.hg.1	9.29	12.71	-10.7	0.0006	0.0714			Coding
TC09000677.hg.1	7.3	10.73	-10.79	0.0037	0.1403	LCN2	lipocalin 2	Coding
TC05000106.hg.1	7.69	11.16	-11.09	0.0008	0.0791	LOC105374676	uncharacterized LOC105374676	Coding
TC05000280.hg.1	8.39	11.87	-11.16	0.0002	0.0539	ERBB2IP	erbb2 interacting protein	Coding
TC01003784.hg.1	7.18	10.69	-11.36	0.002	0.1104	LAMB3; MIR4260	laminin, beta 3; microRNA 4260	Coding
TC05001243.hg.1	7.88	11.43	-11.71	0.0006	0.0685	ADAMTS12	ADAM metallopeptidase with thrombospondin type 1 motif 12	Coding
TC6_mcf_hap5000195.hg.1	7.7	11.25	-11.73	0.0034	0.1355	HLA-B	major histocompatibility complex, class I, B	Coding
TC06000758.hg.1	8.5	12.07	-11.85	0.0002	0.0546	SH3BGRL2	SH3 domain binding glutamate-rich protein like 2	Coding
TC11001107.hg.1	6.21	9.82	-12.16	2.1e-05	0.0351	SORL1	sortilin-related receptor, L(DLR class) A repeats containing	Coding
TC06004060.hg.1	8.85	12.45	-12.17	0.002	0.1103	HLA-B	major histocompatibility complex, class I, B	Coding
TC17000742.hg.1	8.78	12.4	-12.29	0.0044	0.153			Coding
TC11000651.hg.1	6.65	10.29	-12.49	0.0019	0.1066	CST6	cystatin E/M	Coding
TC02001963.hg.1	6.19	9.84	-12.52	0.0003	0.0569	TGFA	transforming growth factor alpha	Coding
TC08001534.hg.1	6.3	9.95	-12.6	0.0005	0.0681	LINC01608	long intergenic non-protein coding RNA 1608	Coding
TC0Y000024.hg.1	9.38	13.08	-13.07	0.0033	0.1341			Coding
TC05000363.hg.1	8.37	12.1	-13.21	0.0042	0.1492	HMGCR	3-hydroxy-3-methylglutaryl-CoA reductase	Coding
TC01001053.hg.1	6.76	10.49	-13.26	0.0004	0.063	EMBP1	embigin pseudogene 1	Coding
TC15002759.hg.1	7.39	11.16	-13.71	0.0003	0.0578	CKMT1A; CKMT1B	creatine kinase, mitochondrial 1A; creatine kinase, mitochondrial 1B	Coding
TC6_qbl_hap6000147.hg.1	8.46	12.24	-13.76	0.0031	0.1307	HLA-B	major histocompatibility complex, class I, B	Coding
TC03002078.hg.1	6.25	10.03	-13.78	0.0018	0.1041	LIPH	lipase, member H	Coding
TC03002150.hg.1	6.19	9.99	-13.97	0.0002	0.0546	MUC4	mucin 4, cell surface associated	Coding
TC03003365.hg.1	5.79	9.6	-14.06	0.0002	0.0546	MUC20	mucin 20, cell surface associated	Coding
TC12000418.hg.1	10.88	14.71	-14.21	0.0014	0.0974	KRT7	keratin 7, type II	Coding
TC11000679.hg.1	9.36	13.22	-14.48	0.0028	0.1282	RHOD	ras homolog family member D	Coding
TC11002346.hg.1	6.31	10.18	-14.61	0.0003	0.0569	MPZL2	myelin protein zero-like 2	Coding
TC17001029.hg.1	6.21	10.09	-14.69	9.23e-05	0.0472	CXCL16	chemokine (C-X-C motif) ligand 16	Coding
TC02002127.hg.1	7.1	10.99	-14.81	0.0002	0.0564	MGAT4A	mannosyl (alpha-1,3-)-glycoprotein beta-1,4-N-acetylglucosaminyltransferase, isozyme A	Coding
TC04001559.hg.1	9.99	13.88	-14.84	0.0022	0.1155			Coding
TC06001517.hg.1	6.57	10.51	-15.39	0.0002	0.0546	C6orf15	chromosome 6 open reading frame 15	Coding
TC6_dbb_hap3000138.hg.1	6.57	10.51	-15.39	0.0002	0.0546	C6orf15	chromosome 6 open reading frame 15	Coding
TC6_mann_hap4000126.hg.1	6.57	10.51	-15.39	0.0002	0.0546	C6orf15	chromosome 6 open reading frame 15	Coding
TC6_mcf_hap5000126.hg.1	6.57	10.51	-15.39	0.0002	0.0546	C6orf15	chromosome 6 open reading frame 15	Coding
TC08000695.hg.1	9.02	13.01	-15.91	0.0005	0.0673	MAL2	mal, T-cell differentiation protein 2 (gene/pseudogene)	Coding
TC03000160.hg.1	11.26	15.26	-16.04	0.0025	0.1212			Coding
TC18000507.hg.1	6.6	10.64	-16.41	0.0001	0.0484	MYO5B	myosin VB	Coding
TC13000320.hg.1	12.7	16.74	-16.49	0.0029	0.1284	MIR622	microRNA 622	Coding
TC02002689.hg.1	9.51	13.62	-17.24	0.0035	0.1374			Coding
TC06000675.hg.1	6.58	10.7	-17.4	0.001	0.0864	FAM83B	family with sequence similarity 83, member B	Coding
TC01000700.hg.1	6.35	10.48	-17.54	5.1e-05	0.0442	HOOK1	hook microtubule-tethering protein 1	Coding
TC06001770.hg.1	5.58	9.73	-17.76	0.0002	0.0546	ENPP5	ectonucleotide pyrophosphatase/phosphodiesterase 5 (putative)	Coding
TC11000718.hg.1	10	14.17	-17.97	0.0054	0.1649	CCND1	cyclin D1	Coding
TC12001278.hg.1	6.36	10.53	-18.01	6.73e-05	0.0451	ARHGDIB	Rho GDP dissociation inhibitor (GDI) beta	Coding
TC12000189.hg.1	10.29	14.48	-18.27	0.0016	0.0999	EMP1	epithelial membrane protein 1	Coding
TC01001585.hg.1	9.94	14.13	-18.29	0.0004	0.0673	LAMC2	laminin, gamma 2	Coding
TC15000971.hg.1	7.94	12.15	-18.57	0.0006	0.0727	ALDH1A3	aldehyde dehydrogenase 1 family, member A3	Coding
TC05001673.hg.1	5.59	9.9	-19.85	0.0034	0.1361	STARD4	StAR-related lipid transfer domain containing 4	Coding
TC05001194.hg.1	5.28	9.63	-20.37	0.0048	0.1563			Coding
TC13000295.hg.1	6.2	10.56	-20.48	0.0009	0.0821	SCEL	sciellin	Coding
TC01006383.hg.1	7.76	12.17	-21.21	0.0011	0.0877	MUC1	mucin 1, cell surface associated	Coding
TC17002907.hg.1	8.15	12.62	-22.11	0.0002	0.0566	JUP	junction plakoglobin	Coding
TC07001182.hg.1	5.57	10.19	-24.73	5.52e-06	0.0268	MACC1	metastasis associated in colon cancer 1	Coding
TC05001331.hg.1	5.98	10.62	-24.97	1.77e-05	0.0351	EMB	embigin	Coding
TC04001216.hg.1	6.14	10.9	-27.09	0.0027	0.1251	NMU	neuromedin U	Coding
TC02002492.hg.1	6.76	11.54	-27.48	9.89e-05	0.0475	GALNT3	polypeptide N-acetylgalactosaminyltransferase 3	Coding
TC11001195.hg.1	6.85	11.63	-27.51	1.13e-05	0.032	ST14	suppression of tumorigenicity 14 (colon carcinoma)	Coding
TC19000180.hg.1	9.85	14.67	-28.1	0.0009	0.0811	SLC44A2	solute carrier family 44 (choline transporter), member 2	Coding
TC12001377.hg.1	6.86	11.73	-29.12	6.63e-05	0.0451	PKP2	plakophilin 2	Coding
TC08000629.hg.1	5.87	10.73	-29.19	0.0039	0.144	GRHL2	grainyhead-like transcription factor 2	Coding
TC19000462.hg.1	6.63	11.57	-30.66	0.0008	0.0801	LSR	lipolysis stimulated lipoprotein receptor	Coding
TC10000721.hg.1	11.55	16.51	-31.03	0.0006	0.0701	SCD	stearoyl-CoA desaturase (delta-9-desaturase)	Coding
TC06000274.hg.1	5.29	10.29	-32.02	0.0038	0.1419	ZSCAN12P1	zinc finger and SCAN domain containing 12 pseudogene 1	Coding
TC05001641.hg.1	5.28	10.33	-32.95	0.0059	0.1698	SLCO4C1	solute carrier organic anion transporter family, member 4C1	Coding
TC18000175.hg.1	6.44	11.49	-33.08	0.0007	0.0731	LIPG	lipase, endothelial	Coding
TC07001582.hg.1	5.94	11.08	-35.2	0.0006	0.0705	STEAP4	STEAP family member 4	Coding
TC02000762.hg.1	7.39	12.56	-35.97	0.0002	0.0509	INHBB	inhibin beta B	Coding
TC02000293.hg.1	9.96	15.21	-37.96	6.49e-05	0.0451	EPCAM	epithelial cell adhesion molecule	Coding
TC15001837.hg.1	7.47	12.74	-38.43	0.0005	0.0683	ANPEP	alanyl (membrane) aminopeptidase	Coding
TC20000876.hg.1	6.24	11.53	-39.29	0.0011	0.0877	SLPI	secretory leukocyte peptidase inhibitor	Coding
TC05001316.hg.1	9.98	15.29	-39.66	0.0011	0.0883	HMGCS1	3-hydroxy-3-methylglutaryl-CoA synthase 1 (soluble)	Coding
TC12000182.hg.1	9.17	14.49	-40.03	0.0003	0.0601	GPRC5A; MIR614	G protein-coupled receptor, class C, group 5, member A; microRNA 614	Coding
TC04000880.hg.1	9.44	14.76	-40.05	4.12e-06	0.0268			Coding
TC02000571.hg.1	6.52	11.85	-40.23	0.0007	0.0769	PROM2	prominin 2	Coding
TC06001427.hg.1	7.78	13.19	-42.56	0.0015	0.0998	HIST1H3I	histone cluster 1, H3i	Coding
TC17001083.hg.1	7.16	12.63	-44.43	0.0008	0.0801	CLDN7	claudin 7	Coding
TC11000715.hg.1	6.37	11.87	-45.12	1.14e-05	0.032	MYEOV	myeloma overexpressed	Coding
TC01001311.hg.1	6.2	11.84	-49.72	6.66e-05	0.0451	RAB25	RAB25, member RAS oncogene family	Coding
TC06001776.hg.1	5.38	11.18	-55.62	0.0005	0.0673	ADGRF1	adhesion G protein-coupled receptor F1	Coding
TC15000296.hg.1	6.5	12.66	-71.47	3.32e-05	0.0387	SPINT1	serine peptidase inhibitor, Kunitz type 1	Coding
TC04002953.hg.1	7.93	14.15	-74.87	0.0028	0.1264	AREG	amphiregulin	Coding
TC04002952.hg.1	8.06	14.34	-77.63	0.0029	0.129	AREG	amphiregulin	Coding
TC0X000662.hg.1	5.54	12.07	-92.15	0.0005	0.0683	VGLL1	vestigial-like family member 1	Coding
TC20000833.hg.1	9.01	15.54	-92.53	3.42e-05	0.0391	TGM2	transglutaminase 2	Coding
TC08000575.hg.1	6.03	12.95	-120.96	5.74e-06	0.0268	ESRP1	epithelial splicing regulatory protein 1	Coding
TC19001763.hg.1	6.39	13.66	-153.66	0.0002	0.0546	KLK5	kallikrein related peptidase 5	Coding
TC19001764.hg.1	7.52	14.79	-153.97	0.0005	0.0673	KLK6	kallikrein related peptidase 6	Coding
