# Supplementary material for: A Novel Gemcitabine-Resistant Gallbladder Cancer Model Provides Insights into Molecular Changes Occurring during Acquired Resistance
Source: Int J Mol Sci. 2023 Apr 14;24(8):7238. doi: 10.3390/ijms24087238 (PMC10139168; doi:10.3390/ijms24087238)
Supplement: Supplementary file 1 [file ijms-24-07238-s001.zip › Table S3.xlsx]

## Sheet: Table S3_ClueGO NOZ GemR
Table S3. Dysregulated biological processes in NOZ GemR cells
GO terms	GO ID	GO Term	Ontology Source	Term P-Value	Term P-Value Corrected with Bonferroni step down	Group P-Value	Group P-Value Corrected with Bonferroni step down	GOLevels	GOGroups	% Associated Genes	Nr. Genes	Associated Genes Found
Prostaglandin metabolic process	GO:0006693	Prostaglandin metabolic process	GO_BiologicalProcess-EBI-UniProt-GOA-ACAP-ARAP_08.05.2020_00h00	8.32791e-07	0.00021486	8.32791e-07	1.66558e-06	[6, 7, 8, 10]	Group0	16.9811	9	[AKR1C1, AKR1C2, AKR1C3, CD74, CYP2S1, FABP5P1, IL1B, PLA2G4A, PTGES]
Regulation of cellular response to growth factor stimulus	GO:0090287	Regulation of cellular response to growth factor stimulus	GO_BiologicalProcess-EBI-UniProt-GOA-ACAP-ARAP_08.05.2020_00h00	2.66517e-06	0.000679619	2.66517e-06	2.66517e-06	[3, 4, 6]	Group1	6.60066	20	[ADAMTS12, CADM4, CHRDL1, CHST11, CREB3L1, DAB2, FZD4, HHIP, HTRA1, IL1B, LOX, LTBP1, NOG, NOTCH2, PELO, PMEPA1, ROBO1, SPRY1, SPRY4, VEPH1]
Lupus	KEGG:05034	Alcoholism	KEGG_08.05.2020	9.08575e-10	2.48041e-07	4.42838e-10	2.21419e-09	[-1]	Group2	10.6952	20	[CREB3L1, GNGT2, H2AC11, H2AC12, H2AC13, H2AC15, H2AC17, H2BC11, H2BC12, H2BC14, H2BC17, H2BC5, H3C10, H3C11, H3C12, H4C12, H4C13, H4C9, KRAS, MAOB]
	KEGG:05322	Systemic lupus erythematosus	KEGG_08.05.2020	2.30177e-11	6.35288e-09	4.42838e-10	2.21419e-09	[-1]	Group2	13.9706	19	[H2AC11, H2AC12, H2AC13, H2AC15, H2AC17, H2BC11, H2BC12, H2BC14, H2BC17, H2BC5, H3C10, H3C11, H3C12, H4C12, H4C13, H4C9, HLA-DRB1, HLA-DRB4, HLA-DRB5]
Vasculature development	GO:0001944	Vasculature development	GO_BiologicalProcess-EBI-UniProt-GOA-ACAP-ARAP_08.05.2020_00h00	2.65642e-08	7.06607e-06	2.65642e-08	1.06257e-07	[4, 5, 6, 7]	Group3	5.17464	40	[ADAMTS6, ADGRF5, AGO2, ANPEP, CALCRL, CCN3, CREB3L1, CTH, E2F7, EPHB2, EREG, FAP, FN1, FZD4, GATA6, IL1B, ITGB8, JAK1, JUP, LOX, LOXL2, LTBP1, NOG, NOTCH2, NRP2, PDE3B, PLK2, PRICKLE1, PTPRB, RASA1, RECK, ROBO1, RORA, SAT1, SEMA5A, SERPINF1, SLC1A1, SOCS3, TEAD2, WNT7A]
	GO:0048514	Blood vessel morphogenesis	GO_BiologicalProcess-EBI-UniProt-GOA-ACAP-ARAP_08.05.2020_00h00	8.28809e-08	2.17977e-05	2.65642e-08	1.06257e-07	[4, 5, 6, 7, 8, 9]	Group3	5.37634	35	[ADGRF5, AGO2, ANPEP, CALCRL, CCN3, CREB3L1, E2F7, EPHB2, EREG, FAP, FN1, FZD4, GATA6, IL1B, ITGB8, JAK1, JUP, LOX, LOXL2, NOG, NOTCH2, NRP2, PDE3B, PLK2, PTPRB, RASA1, RECK, ROBO1, RORA, SAT1, SEMA5A, SERPINF1, SLC1A1, TEAD2, WNT7A]
Flavonoid Glucuronidation	KEGG:00040	Pentose and glucuronate interconversions	KEGG_08.05.2020	1.37119e-08	3.68849e-06	6.24406e-07	1.87322e-06	[-1]	Group4	26.4706	9	[UGT1A1, UGT1A10, UGT1A3, UGT1A4, UGT1A5, UGT1A6, UGT1A7, UGT1A8, UGT1A9]
	KEGG:00053	Ascorbate and aldarate metabolism	KEGG_08.05.2020	4.86353e-11	1.33747e-08	6.24406e-07	1.87322e-06	[-1]	Group4	37.037	10	[ALDH3A2, UGT1A1, UGT1A10, UGT1A3, UGT1A4, UGT1A5, UGT1A6, UGT1A7, UGT1A8, UGT1A9]
	KEGG:00140	Steroid hormone biosynthesis	KEGG_08.05.2020	2.08265e-09	5.64397e-07	6.24406e-07	1.87322e-06	[-1]	Group4	19.6721	12	[AKR1C1, AKR1C2, AKR1C3, UGT1A1, UGT1A10, UGT1A3, UGT1A4, UGT1A5, UGT1A6, UGT1A7, UGT1A8, UGT1A9]
	KEGG:00830	Retinol metabolism	KEGG_08.05.2020	7.09425e-07	0.000183741	6.24406e-07	1.87322e-06	[-1]	Group4	14.9254	10	[CYP2S1, UGT1A1, UGT1A10, UGT1A3, UGT1A4, UGT1A5, UGT1A6, UGT1A7, UGT1A8, UGT1A9]
	KEGG:00860	Porphyrin and chlorophyll metabolism	KEGG_08.05.2020	1.01427e-07	2.6574e-05	6.24406e-07	1.87322e-06	[-1]	Group4	21.4286	9	[UGT1A1, UGT1A10, UGT1A3, UGT1A4, UGT1A5, UGT1A6, UGT1A7, UGT1A8, UGT1A9]
	KEGG:00980	Metabolism of xenobiotics by cytochrome P450	KEGG_08.05.2020	3.19977e-09	8.63937e-07	6.24406e-07	1.87322e-06	[-1]	Group4	16.8831	13	[AKR1C1, ALDH1A3, ALDH3A1, CYP2S1, UGT1A1, UGT1A10, UGT1A3, UGT1A4, UGT1A5, UGT1A6, UGT1A7, UGT1A8, UGT1A9]
	KEGG:00982	Drug metabolism	KEGG_08.05.2020	1.51169e-08	4.05132e-06	6.24406e-07	1.87322e-06	[-1]	Group4	16.6667	12	[ALDH1A3, ALDH3A1, MAOB, UGT1A1, UGT1A10, UGT1A3, UGT1A4, UGT1A5, UGT1A6, UGT1A7, UGT1A8, UGT1A9]
	KEGG:00983	Drug metabolism	KEGG_08.05.2020	4.45191e-08	1.17976e-05	6.24406e-07	1.87322e-06	[-1]	Group4	15.1899	12	[CDA, DPYD, RRM2, UGT1A1, UGT1A10, UGT1A3, UGT1A4, UGT1A5, UGT1A6, UGT1A7, UGT1A8, UGT1A9]
	KEGG:05204	Chemical carcinogenesis	KEGG_08.05.2020	7.84474e-08	2.07101e-05	6.24406e-07	1.87322e-06	[-1]	Group4	14.4578	12	[AKR1C2, ALDH1A3, ALDH3A1, UGT1A1, UGT1A10, UGT1A3, UGT1A4, UGT1A5, UGT1A6, UGT1A7, UGT1A8, UGT1A9]
	WP:1604	Codeine and Morphine Metabolism	WikiPathways_08.05.2020	2.40911e-07	6.26368e-05	6.24406e-07	1.87322e-06	[-1]	Group4	40	6	[UGT1A1, UGT1A10, UGT1A3, UGT1A6, UGT1A8, UGT1A9]
	WP:698	Glucuronidation	WikiPathways_08.05.2020	9.38888e-10	2.55378e-07	6.24406e-07	1.87322e-06	[-1]	Group4	34.6154	9	[UGT1A1, UGT1A10, UGT1A3, UGT1A4, UGT1A5, UGT1A6, UGT1A7, UGT1A8, UGT1A9]
	WP:702	Metapathway biotransformation Phase I and II	WikiPathways_08.05.2020	2.00162e-07	5.22422e-05	6.24406e-07	1.87322e-06	[-1]	Group4	9.04255	17	[AKR1C1, AKR1C2, AKR1C3, CHST11, CYP2S1, CYP39A1, CYP4F11, CYP4F12, HNMT, UGT1A1, UGT1A10, UGT1A3, UGT1A4, UGT1A5, UGT1A6, UGT1A7, UGT1A9]
	GO:0045939	Negative regulation of steroid metabolic process	GO_BiologicalProcess-EBI-UniProt-GOA-ACAP-ARAP_08.05.2020_00h00	2.38578e-06	0.000610759	6.24406e-07	1.87322e-06	[4, 5, 6, 7]	Group4	21.875	7	[SNAI2, UGT1A1, UGT1A10, UGT1A4, UGT1A6, UGT1A7, UGT1A8]
	GO:0042167	Heme catabolic process	GO_BiologicalProcess-EBI-UniProt-GOA-ACAP-ARAP_08.05.2020_00h00	2.37758e-08	6.34815e-06	6.24406e-07	1.87322e-06	[4, 6, 7]	Group4	54.5455	6	[UGT1A1, UGT1A10, UGT1A4, UGT1A6, UGT1A7, UGT1A8]
	GO:0070980	Biphenyl catabolic process	GO_BiologicalProcess-EBI-UniProt-GOA-ACAP-ARAP_08.05.2020_00h00	5.59561e-11	1.5332e-08	6.24406e-07	1.87322e-06	[5, 6, 7]	Group4	100	6	[UGT1A1, UGT1A10, UGT1A4, UGT1A6, UGT1A7, UGT1A8]
	GO:0006789	Bilirubin conjugation	GO_BiologicalProcess-EBI-UniProt-GOA-ACAP-ARAP_08.05.2020_00h00	5.59561e-11	1.5332e-08	6.24406e-07	1.87322e-06	[6, 7]	Group4	100	6	[UGT1A1, UGT1A10, UGT1A4, UGT1A6, UGT1A7, UGT1A8]
	GO:0016101	Diterpenoid metabolic process	GO_BiologicalProcess-EBI-UniProt-GOA-ACAP-ARAP_08.05.2020_00h00	1.49188e-06	0.000383414	6.24406e-07	1.87322e-06	[6, 7]	Group4	10.1562	13	[AKR1C1, AKR1C3, ALDH1A3, ALDH3A2, CYP2S1, UGT1A1, UGT1A10, UGT1A3, UGT1A4, UGT1A6, UGT1A7, UGT1A8, UGT1A9]
	GO:0052697	Xenobiotic glucuronidation	GO_BiologicalProcess-EBI-UniProt-GOA-ACAP-ARAP_08.05.2020_00h00	3.28425e-12	9.09737e-10	6.24406e-07	1.87322e-06	[4, 6, 7, 8, 10]	Group4	72.7273	8	[UGT1A1, UGT1A10, UGT1A3, UGT1A4, UGT1A6, UGT1A7, UGT1A8, UGT1A9]
	GO:0052696	Flavonoid glucuronidation	GO_BiologicalProcess-EBI-UniProt-GOA-ACAP-ARAP_08.05.2020_00h00	2.09638e-14	5.82794e-12	6.24406e-07	1.87322e-06	[4, 7, 8, 10]	Group4	100	8	[UGT1A1, UGT1A10, UGT1A3, UGT1A4, UGT1A6, UGT1A7, UGT1A8, UGT1A9]

## Sheet: Table S3_ClueGo TGBC1 GemR
Table S3. Dysregulated biological processes in TGBC1 GemR cells.
GO terms	GO ID	GO Term	Ontology Source	Term P-Value	Term P-Value Corrected with Bonferroni step down	Group P-Value	Group P-Value Corrected with Bonferroni step down	GOLevels	GOGroups	% Associated Genes	Nr. Genes	Associated Genes Found
Cell adhesive protein binding involved in bundle of His cell-Purkinje myocyte communication	GO:0086083	Cell adhesive protein binding involved in bundle of His cell-Purkinje myocyte communication	GO_BiologicalProcess-EBI-UniProt-GOA-ACAP-ARAP_08.05.2020_00h00	4.27754e-07	0.000234837	4.27754e-07	8.55507e-07	[6, 7, 10, 11]	Group0	71.4286	5	[DSC2, DSG2, DSP, JUP, PKP2]
Enzyme linked receptor protein signaling pathway	GO:0007167	Enzyme linked receptor protein signaling pathway	GO_BiologicalProcess-EBI-UniProt-GOA-ACAP-ARAP_08.05.2020_00h00	1.06264e-07	5.88701e-05	1.06264e-07	4.25055e-07	[4, 5, 6]	Group1	5.86114	65	[ACVR1C, ADAMTS12, AREG, ARID5B, BTC, CBLC, CCN3, CCNA2, CDH3, CGN, COL1A1, DDR1, EFEMP1, EPHA5, ERBIN, ESRP1, F3, FAM83B, FBN1, FGF12, FLRT2, FST, FURIN, GAB2, GALNT3, GPRC5A, HTRA1, IGFBP4, IL31RA, INHBB, ITGA5, ITGB3, ITGB5, LIF, LTBP1, LTBP3, MMP2, MUC20, NCK2, NELL2, NEO1, NPNT, NRP2, PTPRG, PTPRU, RASA1, ROR2, ROS1, SHISA2, SKIL, SLC9A7, SORL1, SORT1, SOX9, SPART, SPRY1, SULF2, SYK, TGFA, T…
Central nervous system development	GO:0007417	Central nervous system development	GO_BiologicalProcess-EBI-UniProt-GOA-ACAP-ARAP_08.05.2020_00h00	9.8261e-07	0.000537488	9.8261e-07	9.8261e-07	[4, 5, 6]	Group2	5.59503	63	[ACSL3, ADGRG1, ALDH1A3, BACE2, C2CD3, CAPG, CLDN3, CLU, CPLANE1, DPYSL2, EPHA5, FA2H, FLNB, FZD6, GLI3, GRHL2, GRIN2A, HMGCS1, HOXD10, IGF2BP1, KLK6, LDLR, LIF, LSR, MACROH2A2, MAP2K1, MXRA8, MYO1D, NELL2, NIPBL, NRCAM, NRP2, PADI2, PITPNM1, PLXNA3, PLXNB2, PPARGC1A, PTPRG, PTPRS, ROR2, SEC24B, SEMA7A, SLIT3, SOX4, SOX9, SPOCK1, SPTBN2, SRD5A1, TBX3, TGFB1, TIMP4, TNFRSF21, TOX, TRIO, TRNP1, TWS…
Reproductive structure development	GO:0048608	Reproductive structure development	GO_BiologicalProcess-EBI-UniProt-GOA-ACAP-ARAP_08.05.2020_00h00	3.17782e-07	0.000175416	3.17782e-07	9.53346e-07	[3, 4, 5, 6]	Group3	7.46888	36	[ADGRG1, AREG, ARID5B, CCNA2, CCND1, DMRTA1, FST, GJB3, GLI3, GRHL2, HID1, HMGCS1, HTRA1, INHBB, JUNB, KRT19, KRT8, LIF, MAP2K1, MME, NIPBL, PPARD, RAB13, ROR2, SLIT3, SOX9, SPINT1, SPINT2, SPP1, SRD5A1, ST14, TBX3, TNC, VEGFA, ZFP36L1, ZNF568]
Flavonoid glucuronidation	KEGG:00040	Pentose and glucuronate interconversions	KEGG_08.05.2020	4.12659e-07	0.000226963	1.77057e-08	8.85287e-08	[-1]	Group4	26.4706	9	[UGT1A1, UGT1A10, UGT1A3, UGT1A4, UGT1A5, UGT1A6, UGT1A7, UGT1A8, UGT1A9]
	KEGG:00053	Ascorbate and aldarate metabolism	KEGG_08.05.2020	4.43018e-08	2.46318e-05	1.77057e-08	8.85287e-08	[-1]	Group4	33.3333	9	[UGT1A1, UGT1A10, UGT1A3, UGT1A4, UGT1A5, UGT1A6, UGT1A7, UGT1A8, UGT1A9]
	KEGG:00140	Steroid hormone biosynthesis	KEGG_08.05.2020	1.39527e-06	0.000757632	1.77057e-08	8.85287e-08	[-1]	Group4	18.0328	11	[SRD5A1, SULT2B1, UGT1A1, UGT1A10, UGT1A3, UGT1A4, UGT1A5, UGT1A6, UGT1A7, UGT1A8, UGT1A9]
	KEGG:00982	Drug metabolism	KEGG_08.05.2020	1.12136e-06	0.00061114	1.77057e-08	8.85287e-08	[-1]	Group4	16.6667	12	[ALDH1A3, GSTA1, GSTA2, UGT1A1, UGT1A10, UGT1A3, UGT1A4, UGT1A5, UGT1A6, UGT1A7, UGT1A8, UGT1A9]
	WP:197	Cholesterol Biosynthesis Pathway	WikiPathways_08.05.2020	9.47502e-08	5.25864e-05	1.77057e-08	8.85287e-08	[-1]	Group4	46.6667	7	[CYP51A1, DHCR7, FDPS, HMGCR, HMGCS1, MVD, SQLE]
	WP:2873	Aryl Hydrocarbon Receptor Pathway	WikiPathways_08.05.2020	1.04855e-06	0.000572509	1.77057e-08	8.85287e-08	[-1]	Group4	20.8333	10	[GSTA2, JUNB, SERPINB2, TGFB1, UGT1A1, UGT1A3, UGT1A4, UGT1A6, UGT1A7, UGT1A9]
	WP:698	Glucuronidation	WikiPathways_08.05.2020	3.03199e-08	1.68882e-05	1.77057e-08	8.85287e-08	[-1]	Group4	34.6154	9	[UGT1A1, UGT1A10, UGT1A3, UGT1A4, UGT1A5, UGT1A6, UGT1A7, UGT1A8, UGT1A9]
	GO:0019218	Regulation of steroid metabolic process	GO_BiologicalProcess-EBI-UniProt-GOA-ACAP-ARAP_08.05.2020_00h00	4.1111e-07	0.000226521	1.77057e-08	8.85287e-08	[5, 6]	Group4	12.6866	17	[CYP51A1, DHCR7, FDPS, HMGCR, HMGCS1, LDLR, MVD, PPARGC1A, SCD, SQLE, STARD4, UGT1A1, UGT1A10, UGT1A4, UGT1A6, UGT1A7, UGT1A8]
	GO:0042167	Heme catabolic process	GO_BiologicalProcess-EBI-UniProt-GOA-ACAP-ARAP_08.05.2020_00h00	2.53552e-07	0.000140214	1.77057e-08	8.85287e-08	[4, 6, 7]	Group4	54.5455	6	[UGT1A1, UGT1A10, UGT1A4, UGT1A6, UGT1A7, UGT1A8]
	GO:0001889	Liver development	GO_BiologicalProcess-EBI-UniProt-GOA-ACAP-ARAP_08.05.2020_00h00	6.40002e-07	0.000350721	1.77057e-08	8.85287e-08	[5, 6, 7]	Group4	11.1765	19	[ARID5B, CCND1, COBL, GLI3, HMGCS1, LSR, SLCO2B1, SOX9, SRD5A1, SULF2, TGFA, TGFB1, TINAGL1, UGT1A1, UGT1A10, UGT1A4, UGT1A6, UGT1A7, UGT1A8]
	GO:0070980	Biphenyl catabolic process	GO_BiologicalProcess-EBI-UniProt-GOA-ACAP-ARAP_08.05.2020_00h00	6.22468e-10	3.47337e-07	1.77057e-08	8.85287e-08	[5, 6, 7]	Group4	100	6	[UGT1A1, UGT1A10, UGT1A4, UGT1A6, UGT1A7, UGT1A8]
	GO:0006789	Bilirubin conjugation	GO_BiologicalProcess-EBI-UniProt-GOA-ACAP-ARAP_08.05.2020_00h00	6.22468e-10	3.47337e-07	1.77057e-08	8.85287e-08	[6, 7]	Group4	100	6	[UGT1A1, UGT1A10, UGT1A4, UGT1A6, UGT1A7, UGT1A8]
	GO:0042573	Retinoic acid metabolic process	GO_BiologicalProcess-EBI-UniProt-GOA-ACAP-ARAP_08.05.2020_00h00	1.15497e-06	0.000628304	1.77057e-08	8.85287e-08	[4, 6, 7, 8, 9]	Group4	23.6842	9	[ALDH1A3, UGT1A1, UGT1A10, UGT1A3, UGT1A4, UGT1A6, UGT1A7, UGT1A8, UGT1A9]
	GO:0052697	Xenobiotic glucuronidation	GO_BiologicalProcess-EBI-UniProt-GOA-ACAP-ARAP_08.05.2020_00h00	7.99963e-11	4.47179e-08	1.77057e-08	8.85287e-08	[4, 6, 7, 8, 10]	Group4	72.7273	8	[UGT1A1, UGT1A10, UGT1A3, UGT1A4, UGT1A6, UGT1A7, UGT1A8, UGT1A9]
	GO:0052696	Flavonoid glucuronidation	GO_BiologicalProcess-EBI-UniProt-GOA-ACAP-ARAP_08.05.2020_00h00	5.2425e-13	2.9358e-10	1.77057e-08	8.85287e-08	[4, 7, 8, 10]	Group4	100	8	[UGT1A1, UGT1A10, UGT1A3, UGT1A4, UGT1A6, UGT1A7, UGT1A8, UGT1A9]

## Sheet: Table S3_Shared GO Terms 
Table S3. Dysregulated biological processes shared by both gemcitabine-resistant cells
GO Term	GO ID	Associated Genes in NOZ GemR cells	Associated Genes in TGBC1 GemR cells
Flavonoid glucuronidation	GO:0052696	[UGT1A1, UGT1A10, UGT1A3, UGT1A4, UGT1A6, UGT1A7, UGT1A8, UGT1A9]	[UGT1A1, UGT1A10, UGT1A3, UGT1A4, UGT1A6, UGT1A7, UGT1A8, UGT1A9]
Xenobiotic glucuronidation	GO:0052697	[UGT1A1, UGT1A10, UGT1A3, UGT1A4, UGT1A6, UGT1A7, UGT1A8, UGT1A9]	[UGT1A1, UGT1A10, UGT1A3, UGT1A4, UGT1A6, UGT1A7, UGT1A8, UGT1A9]
Biphenyl catabolic process	GO:0070980	[UGT1A1, UGT1A10, UGT1A4, UGT1A6, UGT1A7, UGT1A8]	[UGT1A1, UGT1A10, UGT1A4, UGT1A6, UGT1A7, UGT1A8]
Drug metabolism	KEGG:00982	[ALDH1A3, ALDH3A1, MAOB, UGT1A1, UGT1A10, UGT1A3, UGT1A4, UGT1A5, UGT1A6, UGT1A7, UGT1A8, UGT1A9]	[ALDH1A3, GSTA1, GSTA2, UGT1A1, UGT1A10, UGT1A3, UGT1A4, UGT1A5, UGT1A6, UGT1A7, UGT1A8, UGT1A9]
Pentose and glucuronate interconversions	KEGG:00040	[UGT1A1, UGT1A10, UGT1A3, UGT1A4, UGT1A5, UGT1A6, UGT1A7, UGT1A8, UGT1A9]	[UGT1A1, UGT1A10, UGT1A3, UGT1A4, UGT1A5, UGT1A6, UGT1A7, UGT1A8, UGT1A9]
Steroid hormone biosynthesis	KEGG:00140	[AKR1C1, AKR1C2, AKR1C3, UGT1A1, UGT1A10, UGT1A3, UGT1A4, UGT1A5, UGT1A6, UGT1A7, UGT1A8, UGT1A9]	[SRD5A1, SULT2B1, UGT1A1, UGT1A10, UGT1A3, UGT1A4, UGT1A5, UGT1A6, UGT1A7, UGT1A8, UGT1A9]
Glucuronidation	WP:698	[UGT1A1, UGT1A10, UGT1A3, UGT1A4, UGT1A5, UGT1A6, UGT1A7, UGT1A8, UGT1A9]	[UGT1A1, UGT1A10, UGT1A3, UGT1A4, UGT1A5, UGT1A6, UGT1A7, UGT1A8, UGT1A9]
Ascorbate and aldarate metabolism	KEGG:00053	[ALDH3A2, UGT1A1, UGT1A10, UGT1A3, UGT1A4, UGT1A5, UGT1A6, UGT1A7, UGT1A8, UGT1A9]	[UGT1A1, UGT1A10, UGT1A3, UGT1A4, UGT1A5, UGT1A6, UGT1A7, UGT1A8, UGT1A9]
Heme catabolic process	GO:0042167	[UGT1A1, UGT1A10, UGT1A4, UGT1A6, UGT1A7, UGT1A8]	[UGT1A1, UGT1A10, UGT1A4, UGT1A6, UGT1A7, UGT1A8]
Bilirubin conjugation	GO:0006789	[UGT1A1, UGT1A10, UGT1A4, UGT1A6, UGT1A7, UGT1A8]	[UGT1A1, UGT1A10, UGT1A4, UGT1A6, UGT1A7, UGT1A8]
