# Supplementary material for: A Novel Gemcitabine-Resistant Gallbladder Cancer Model Provides Insights into Molecular Changes Occurring during Acquired Resistance
Source: Int J Mol Sci. 2023 Apr 14;24(8):7238. doi: 10.3390/ijms24087238 (PMC10139168; doi:10.3390/ijms24087238)
Supplement: Supplementary file 1 [file ijms-24-07238-s001.zip › Table S4.xlsx]

## Sheet: Table S4 (NOZ GemR)
Table S4A. Hallmark gene sets positively enriched (NES < 0) in NOZ GemR cells compared to NOZ cells.
Gene set name	Systematic name	Gene set size	Associated genes	ES	NES	NOM-p-val	FDR q-val	FWER p-val	RANK AT MAX
HALLMARK_EPITHELIAL_MESENCHYMAL_TRANSITION	M5930	63	[SPOCK1, DPYSL3, VCAN, RGS4, INHBA, TGM2, LAMC2, LOX, PMEPA1, DAB2, FN1,PTHLH, ANPEP, PTX3, SNAI2, NOTCH2, LOXL2, BMP1, FAP, EDIL3, LAMC1, PLOD2, TGFBI, ITGA5, PLOD1, LAMA3, COPA, TPM1, IGFBP3, MMP14, COL5A2, ECM1, ITGB1, SERPINE2, ITGB3, QSOX1, CAP2, CD44, P3H1, ABI3BP, IL15, NNMT, TNFRSF11B, ECM2, COL3A1, APLP1, CDH11, WIPF1, PDGFRB, CADM1, SDC1, TPM2, ENO2, BDNF, SNTB1, MCM7, IGFBP2, ID2, CTHR…	0.73	2.56	0.003	0.311	0.236	218
HALLMARK_XENOBIOTIC_METABOLISM	M5934	43	[PTGES, AKR1C2, CDA, AKR1C3, JUP, CYP2S1, PINK1, PAPSS2, PEMT, GABARAPL1, MAOA, HSD17B2, SLC35D1, CYP4F2, FBP1, AOX1, SMOX, ACOX3, UGDH, AP4B1, XDH, COMT, GCKR, PMM1, CYP2E1, ITIH4, GAD1, GNMT, CBR1, CSAD, GSR, ABHD6, ELOVL5, ENPEP, ACP1, DDAH2, ID2, CYB5A, GCH1, GSTO1, GCLC, AHCY, ALDH3A1]	0.58	2.03	0.09	0.916	0.807	164
HALLMARK_UV_RESPONSE_DN	M5942	45	[RGS4, LTBP1, DAB2, CDC42BPA, ADGRL2, PLPP3, SNAI2, NOTCH2, MAP1B, RBPMS, DLG1, CDON, LAMC1, AKT3, ATP2B4, FYN, INPP4B, NEK7, KALRN, COL5A2, PRKCA, BCKDHB, SYNJ2, ITGB3, GCNT1, CAP2, SCN8A, ATRN, RUNX1, ERBB2, COL3A1, PDGFRB, MAP2K5, ATP2C1, MRPS31, MTA1, PRKCE, MAPK14, BDNF, ACVR2A, MT1E, ABCC1, ADD3, LPAR1, PLCB4]	0.53	1.88	0.093	0.69	0.843	542
HALLMARK_INTERFERON_ALPHA_RESPONSE	M5911	17	[SAMD9L, SAMD9, CD74, IFI44L, IFIH1, EPSTI1, TMEM140, CCRL2, GBP4, IL15, GBP2, PLSCR1, CMTR1, SLC25A28, CASP8, BST2, LY6E]	0.63	1.88	0.064	0.518	0.843	233
HALLMARK_KRAS_SIGNALING_UP	M5953	38	[INHBA, SPON1, ALDH1A3, CTSS, EPHB2, PLAT, JUP, WNT7A, IL1B, EVI5, GALNT3, G0S2, PRDM1, GPRC5B, TSPAN1, IGFBP3, ENG, RABGAP1L, MTMR10, SDCCAG8, SNAP25, FBXO4, RGS16, ERO1A, DOCK2, APOD, ZNF639, ADAM8, PRELID3B, TNFRSF1B, USP12, DNMBP ID2, GLRX, ETV4, TRIB1, DUSP6, EREG]	0.52	1.75	0.086	0.465	0.883	626
HALLMARK_COMPLEMENT	M5921	38	[CDA, CBLB, FN1, CTSS, PLA2G4A, PLAT, GNGT2, PCLO, MMP13, MMP12, CTSL, GATA3, FYN, LAMP2, MMP14, SERPINA1, ADAM9, ERAP2, PIK3CG, LYN, CPQ, PPP2CB, DYRK2, CASP9, C4BPB, CASP5, PIM1, AKAP10, PLSCR1, ATOX1, RAF1, SRC, ANXA5, CALM3, APOC1, BRPF3, GPD2, DUSP6]	0.52	1.73	0.086	0.396	0.886	387
HALLMARK_PROTEIN_SECRETION	M5910	21	[ABCA1, PAM, ADAM10, LAMP2, VAMP3, SNAP23, ATP6V1H, SEC22B, SNX2, ARFGEF1, VAMP7,, RAB14, AP3B1, DNM1L, ARCN1, GALC, ARFGAP3, TMED2, YKT6, SGMS1, TPD52]	0.54	1.71	0.077	0.347	0.888	1086
HALLMARK_TNFA_SIGNALING_VIA_NFKB	M5890	34	[INHBA, ABCA1, PMEPA1, MARCKS, PLPP3, PTX3, TNFSF9, PLK2, IL1B, IFIH1, PTGER4, G0S2, JAG1, IL6ST, B4GALT1, PTPRE, CD44, CCRL2, SPSB1, NFE2L2, BTG3, CD83, PHLDA1, TNFAIP2, CCNL1, ID2, TANK, IFNGR2, KLF10, GCH1, NAMPT, SOCS3, TRIB1, SAT1]	0.5	1.69	0.079	0.311	0.894	341
HALLMARK_APICAL_JUNCTION	M5915	47	[VCAN, LAMC2, JUP, LIMA1, NEGR1, BMP1, RASA1, DLG1, MSN, AKT3, RAC2, SKAP2, TGFBI, LAMA3, MPZL1, B4GALT1, ITGB4, CDH3, PCDH1, CAP1, ADAM9, ITGB1, CD99, CERCAM, RSU1, LDLRAP1, COL17A1, TNFRSF11B, TMEM8B, SORBS3, DSC3, CDH11, FLNC, WNK4, IKBKG, PPP2R2C, CLDN6, ARPC2, SRC, MAPK14, DHX16, FSCN1, CALB2, CDK8, TIAL1, PTK2, MAPK13]	0.49	1.67	0.105	0.282	0.901	651
HALLMARK_ESTROGEN_RESPONSE_EARLY	M5906	41	[PTGES, TGM2, PRSS23, SLC1A1, FRK, MAST4, DHRS3, PAPSS2, PODXL, IL6ST, NRIP1, B4GALT1,, RPS6KA2, PDZK1, SLC22A5, ALDH3B1, CD44, SNX24, TMEM164, MYBL1, AMFR, RAPGEFL1, DHRS2, MREG, SYBU, AKAP1, ELOVL5, MYB, RAB31, CHPT1, CALB2, ABCA3, CA12, FKBP5, SLC7A2, TPBG, KLF10, FKBP4, ADD3, OLFML3, SCARB1]	0.47	1.66	0.111	0.257	0.902	555
HALLMARK_COAGULATION	M5946	23	[FN1, KLF7, PLAT, PRSS23, BMP1, FURIN, FYN, LAMP2, MMP7, CAPN5, MMP14, SERPINA1, ADAM9, ITGB3, CPQ, CTSE, CASP9, ARF4, KLK8, F2RL2, APOC1, DUSP6, HTRA1]	0.5	1.47	0.138	0.314	0.957	662
HALLMARK_MITOTIC_SPINDLE	M5893	34	[CDC42BPA, MARCKS, FGD6, FGD4, PALLD, NOTCH2, RASA1, DLG1, KIFAP3, SORBS2, HOOK3, WASF2, ABR, NEDD9, ARFGEF1, ARHGDIA, CAPZB, ARHGAP10, BIN1, MARK4, ROCK1, DOCK2, SUN2, RAPGEF5, ATG4B, RHOT2, TUBGCP2, CD2AP, BCL2L11, RAPGEF6, BIRC5, FSCN1, KATNB1, LRPPRC]	0.42	1.38	0.158	0.349	0.969	425
HALLMARK_ESTROGEN_RESPONSE_LATE	M5907	48	[PTGES, LAMC2, PRSS23, JAK1, CYP4F11, FRK, PAPSS2, ATP2B4, IL6ST, NRIP1, RPS6KA2, SERPINA1, PDZK1, SLC22A5, ALDH3B1, CD44, UGDH, TH, PRLR, HOMER2, BATF, AMFR, RAPGEFL1, COX6C, DHRS2, XRCC3, ELOVL5, MYB, BTG3, RAB31, SORD, CHPT1, SLC29A1, ABCA3, CA12, FKBP5, ID2, TPBG, MAPK13, GINS2, FKBP4, ADD3, FABP5, ST6GALNAC2, SCARB1, MEST, ALDH3A2, AGR2]	0.38	1.35	0.175	0.339	0.974	555
HALLMARK_INTERFERON_GAMMA_RESPONSE	M5913	38	[SAMD9L, PLA2G4A, CD74, XAF1, ARID5B, IFI44L, IFIH1, EPSTI1, STAT3, TNFSF10, FPR1, HLA-DRB1, APOL6, HLA-DMA, PELI1, SLAMF7, PSMB2, GBP4, IL15, BANK1, PIM1, PLSCR1, CMTR1, SECTM1, SLC25A28, RAPGEF6, PSMA2, CASP8, TNFAIP2, NUP93, GCH1, NAMPT, BST2, ST3GAL5, SOCS3, LY6E, FGL2, METTL7B]	0.39	1.33	0.192	0.331	0.982	233
HALLMARK_INFLAMMATORY_RESPONSE	M5932	39	[INHBA, ABCA1, ITGB8, CD82, TNFSF9, KCNJ2, IL1B, PTGER4, ITGA5, AXL, ROS1, MMP14, TNFSF10, GNA15, FPR1, PTPRE, ITGB3, MSR1, ADGRE1, RGS16, LYN, CCRL2, IL15, ATP2C1, RAF1, TNFRSF1B, ACVR2A, SLC7A2, SLC4A4, IFNGR2, TPBG, GCH1, LPAR1, NAMPT, PCDH7, BST2, LY6E, EREG, CALCRL]	0.38	1.31	0.191	0.324	0.987	677
HALLMARK_ALLOGRAFT_REJECTION	M5950	23	[INHBA, CTSS, CD74, IL1B, BCL10, GCNT1, HLA-DMA, LYN, EIF4G3, IL15, GBP2, PRKCG, APBB1, CSK, CCND3, RPS3A, UBE2D1, TPD52, ACVR2A, UBE2N, F2R, IFNGR2, EREG]	0.38	1.18	0.268	0.398	0.999	212
HALLMARK_BILE_ACID_METABOLISM	M5948	17	[ABCA1, ABCA5, SCP2, CH25H, HSD17B4, NR1I2, DIO2, ABCA2, SLC27A5, GNMT, PAOX, RBP1, SLC35B2, SLC29A1, ABCA3, PFKM, CYP39A1]	0.39	1.15	0.293	0.402	0.999	402
HALLMARK_HEME_METABOLISM	M5945	40	[MPP1, ELL2, DAAM1, SLC22A4, MBOAT2, PICALM, LAMP2, RIOK3, NEK7, SIDT2, HEBP1, ATG4A, ERMAP, ALDH6A1, BNIP3L, SMOX, ADIPOR1, ADD1, KLF3, VEZF1, XPO7, CTSE, EPB42, TAL1, SELENBP1, SPTB, EIF2AK1, CCND3, GLRX5, BCAM, TFRC, UROS, TOP1, HTRA2, MINPP1, RBM38, FBXO9, ARL2BP, BLVRA, GCLC]	0.31	1.07	0.338	0.452	1	1029
HALLMARK_GLYCOLYSIS	M5937	44	[VCAN, CTH, FUT8, PAM, PLOD2, TGFBI, DSC2, PLOD1, CAPN5, IGFBP3, ALDH7A1, B4GALT1, IL13RA1, QSOX1, AGL, CD44, ERO1A, PPP2CB, PPFIA4, AK3, SLC25A13, NDUFV3, NANP, SDC1, ECD, ENO2, POLR3K, GALK2, TPI1, MIF, GOT2, GOT1, P4HA1, MDH1, GLRX, TPBG, CYB5A, PGAM1, RPE, FKBP4, FAM162A, CLDN3, GCLC, MERTK]	0.29	0.98	0.386	0.527	1	493
HALLMARK_HYPOXIA	M5891	35	[TGM2, LOX, SRPX, KLF7, PAM, PLAC8, TGFBI, IGFBP3, PRKCA, BNIP3L, FBP1, TPST2, ERO1A, TES, TGFB3, PPFIA4, PIM1, SELENBP1, VHL, ENO2, NDST2, TPD52, TPI1, MIF, MT1E, P4HA1, PPARGC1A, CA12, GLRX, TPBG, FAM162A, SCARB1, RORA, CSRP2, NDRG1]	0.29	0.97	0.413	0.507	1	238
ES: Enrichment score, NES: Normalized enrichment score, NOM-p-val: Nominal p-value, FDR q-val: False-discovery rate q-value, FWER p-val: Familywise-error rate p-value
Table S4B. Hallmark gene sets negatively enriched (NES < 0) in NOZ GemR cells compared to NOZ cells.
Gene set name	Systematic name	Gene set size	Associated genes	ES	NES	NOM-p-val	FDR q-val	FWER p-val	RANK AT MAX
HALLMARK_MYC_TARGETS_V1	M5926	55	[SF3A1, CANX, PSMB2, FAM120A, NAP1L1, CSTF2, NCBP1, RPL14, COPS5, SLC25A3, U2AF1, TFDP1, RANBP1, EIF3B, NCBP2, HSP90AB1, RAN, RPL34, SNRPB2, CDK4, PSMA7, SSBP1, PPM1G, C1QBP, EIF4E, TUFM, TXNL4A, PSMA6, SRSF2, PSMA2, CCT7, CCT4, CAD, HDDC2, DUT, GOT2, RPS10, NOLC1, CBX3, TRA2B, GLO1, STARD7, ACP1, MCM7, DDX18, ERH, SRPK1, MRPS18B, PRDX3, EEF1B2, SNRPG, NDUFAB1, UBE2E1, HSPE1, CYC1]	-0.42	-2.25	0	0.004	0.004	1433
HALLMARK_E2F_TARGETS	M5925	29	[NAP1L1, IPO7, WDR90, ILF3, RANBP1, RAN, BIRC5, RPA3, POLE4, CDK4, PMS2, SRSF2, TFRC, GINS3, DUT, PSMC3IP, NOLC1, TRA2B, MCM7, CDC25A, HMGA1, POP7, MCM3, UNG, ORC6, RRM2, ATAD2, DSCC1, MYBL2]	-0.51	-2.22	0	0.003	0.006	1259
HALLMARK_OXIDATIVE_PHOSPHORYLATION	M5936	54	[MAOB, ATP6AP1, MPC1, ATP6V1H, ALDH6A1, CYB5R3, CPT1A, PDHA1 IDH3B, HSPA9, SLC25A3, OAT, COX6C, RHOT2, COX7A2L, COX7C, HADHB, GLUD1, NDUFA4, IMMT, NDUFV2, PMPCA, MTX2, TIMM8B, VDAC2, SLC25A11, NDUFB5, UQCRC2, NDUFB1, HTRA2, COX17, MRPS30, GOT2, NDUFS1, SUCLG1, LRPPRC, SLC25A12, COX15, MDH1, ETFA, NDUFB3, COX5B, CYB5A, MRPL35, PRDX3, SLC25A4, CYCS, TIMM9, NDUFAB1, COX7A2, NDUFC1, ECHS1, ATP6V1C1, …	-0.37	-1.91	0.006	0.026	0.092	999
HALLMARK_G2M_CHECKPOINT	M5901	26	[MARCKS, NOTCH2, ILF3, TFDP1, ATF5, MAPK14, BIRC5, CDK4, CUL3, SRSF2, TOP1, E2F3, NOLC1, EFNA5, DTYMK, TRA2B, CDC25A, HMGA1, CCNT1, ORC5, TNPO2, DBF4, GINS2, MCM3, ORC6, MYBL2]	-0.4	-1.68	0.041	0.088	0.358	683
HALLMARK_MTORC1_SIGNALING	M5924	35	[CTH, PLOD2, SKAP2, SYTL2, CANX, ERO1A, NFKBIB, TES, HSPA9, COPS5, ACTR3, UBE2D3, YKT6, GSR, IMMT, ELOVL5, TPI1, TFRC, PPA1, PSMB5, EEF1E1, SORD, GOT1, CDC25A, P4HA1, PSPH, GLRX, MTHFD2L, UNG, ADD3, NAMPT, GCLC, HSPE1, FGL2, RRM2]	-0.29	-1.3	0.179	0.368	0.896	1035
HALLMARK_ADIPOGENESIS	M5905	32	[ABCA1, FZD4, SCP2, RIOK3, PEMT, RNF11, ARAF, PHLDB1, DRAM2, DBT, SORBS1, RMDN3, G3BP2, ATP1B3, IMMT, ANGPT1, GHITM, MAP4K3, STOM, SUCLG1, PREB, CHUK, TANK, PTCD3, DGAT1, PRDX3, NDUFAB1, ECHS1, COQ9, GPD2, SCARB1, CYC1]	-0.26	-1.16	0.301	0.526	0.983	852
HALLMARK_UNFOLDED_PROTEIN_RESPONSE	M5922	20	[DNAJC3, TTC37, ERO1A, ATF6, EXOC2, HSPA9, CXXC1, TATDN2, FUS, PDIA5, NFYA, EIF4E, RPS14, EIF4A2, IMP3, EIF4A3, NOLC1, PREB, EXOSC1, EXOSC4]	-0.29	-1.14	0.301	0.47	0.984	1193
HALLMARK_DNA_REPAIR	M5898	39	[CDA, ADA, POLR3GL, MPG, AK3, POM121, TMED2, VPS37B, ERCC8, NT5C3A, ZNF707, NCBP2, TAF12, RAD52, NELFCD, NPR2, RPA3, POLE4, BCAM, TAF6, GMPR2, SNAPC5, POLR2H, ERCC3, COX17, UMPS, EIF1B, DUT, SRSF6, RRM2B, BOLA2, GTF2A2, DGUOK, NELFE, POLR2D, POLR2A, POLR1C, POLR2K, POLR2C]	-0.22	-1.07	0.352	0.515	0.996	1351
HALLMARK_FATTY_ACID_METABOLISM	M5935	30	[PTPRG, G0S2, HSD17B4, BCKDHB, SLC22A5, GABARAPL1, MAOA, UGDH, CPT1A, PDHA1, IDH3B, CYP4A22, D2HGDH, CBR1, HSP90AA1, METAP1, HADHB, ENO2, ELOVL5, MIF, UROS, SUCLG1, MDH1, BLVRA, PCBD1, GLUL, ECHS1, GPD2, ALDH3A2, ALDH3A1]	-0.23	-1.02	0.457	0.529	0.998	515
HALLMARK_UV_RESPONSE_UP	M5941	36	[GLS, CREG1, FURIN, IL6ST, MMP14, MAOA, LYN, EIF2S3, C4BPB, APOM, NUP58, NXF1, EIF5, STK25, YKT6, HSPA2, CCND3, BCL2L11, ENO2, PPP1R2, RXRB, KLHDC3, BTG3, POLR2H, TFRC, CLCN2, E2F5, TGFBRAP1, ARRB2, IGFBP2, EPCAM, DGAT1, GCH1, SLC25A4, FKBP4, ATP6V1C1]	-0.19	-0.87	0.622	0.686	1000	1355
HALLMARK_P53_PATHWAY	M5939	30	[CD82, TNFSF9, PLK2, GM2A, PTPN14, ITGB4, DGKA, CD81, PTPRE, SLC35D1, ZNF365, RGS16, FGF13, ADA, PMM1, KLK8, POM121, TPRKB, SDC1, CCND3, FBXW7, CGRRF1, STOM, ABCC5, PITPNC1, F2R, FAM162A, PVT1, SAT1, NDRG1]	-0.2	-0.86	0.626	0.635	1000	430
ES: Enrichment score, NES: Normalized enrichment score, NOM-p-val: Nominal p-value, FDR q-val: False-discovery rate q-value, FWER p-val: Familywise-error rate p-value

## Sheet: Table S4 (TGBC1 GemR)
Table S4A. Hallmark gene sets positively enriched (NES > 0) in TGBC1 GemR cells compared to TGBC1 cells.
Gene set name	Systematic Name	Gene set size	Associated Genes	ES	NES	NOM-p-val	FDR q-val	FWER p-val	RANK AT MAX
HALLMARK_COAGULATION	M5946	19	[DPP4, SPARC, MMP2, ITGB3, HTRA1, MMP3, FBN1, CLU, F2RL2, MMP14, FYN, CASP9, BMP1, MMP15, SERPINE1, DUSP6, CTSH, FURIN, F3]	0.71	1.6	0.123	0.792	0.656	56
HALLMARK_EPITHELIAL_MESENCHYMAL_TRANSITION	M5930	58	[MYL9, VIM, GLIPR1, EMP3, SPARC, PMP22, COL12A1, MMP2, TNC, ITGB3, SPP1, HTRA1, SPOCK1, TAGLN, COL1A1, ADAM12, COL11A1, SLIT3, CAPG, ITGA5, LRRC15, LOXL1, MMP3, FBN1, MYLK, SLC6A8, FAP, TPM2, SNAI2, P3H1, THY1, PLOD1, CALD1, OXTR, MMP14, DPYSL3, LAMA1, BDNF, RHOB, GREM1, MSX1, CAP2, SCG2, ITGB1, DAB2, BMP1, SERPINE1, IGFBP3, TGFB1, LAMA3, ITGB5, IGFBP4, VEGFA, NT5E, LAMC2, ANPEP, AREG, TGM2]	0.53	1.37	0.166	0.885	0.909	121
HALLMARK_INFLAMMATORY_RESPONSE	M5932	34	[EMP3, CD70, ITGB3, ROS1, IL7R, PCDH7, ITGA5, IL1R1, MMP14, ADGRE1, PDE4B, PDPN, RNF144B, GNA15, LYN, TNFSF15, PTGER4, IL15RA, SGMS2, TPBG, IL4R, KLF6, ITGB8, LAMP3, PTPRE, LPAR1, SERPINE1, GNAI3, P2RY2, TAPBP, LY6E, LIF, LDLR, F3]	0.52	1.23	0.276	0.874	0.982	119
HALLMARK_COMPLEMENT	M5921	23	[DPP4, ZEB1, GNGT2, CLU, MMP12, CDA, MMP14, FYN, ANXA5, CASP9, GATA3, LYN, KIF2A, MMP15, PLSCR1, DOCK9, SERPINE1, GNAI3, C4BPB, DUSP6, ERAP2, CTSH, F3]	0.52	1.2	0.318	0.695	0.988	8
HALLMARK_UV_RESPONSE_DN	M5942	30	[PMP22, ITGB3, COL1A1, AMPH, COL11A1, PLCB4, PRKCA, SNAI2, FYN, PTGFR, BDNF, CAP2, DAB2, ATRN, YTHDC1, MGLL, IGF1R, SIPA1L1, PLPP3, INPP4B, FHL2, LPAR1, SERPINE1, ARHGEF9, ICA1, EFEMP1, LTBP1, NIPBL, LDLR, F3]	0.4	0.95	0.542	0.939	1000	114
HALLMARK_APICAL_JUNCTION	M5915	36	[MYL9, MMP2, FLNC, LIMA1, FBN1, NFASC, THY1, GNAI1, MDK, SPEG, MYH10, ACTG2, ITGB1, EPB41L2, ICAM2, BMP1, CTNNA1, CERCAM, CLDN4, B4GALT1, MAP4K2, PPP2R2C, NEGR1, PCDH1, CTNND1, LAMA3, CDH3, SYK, MAPK13, MVD, RASA1, LAMB3, MPZL2, LAMC2, JUP, CLDN7]	0.38	0.92	0.546	0.816	1000	43
HALLMARK_MYOGENESIS	M5909	27	[SPARC, TAGLN, COL1A1, ADAM12, NCAM1, CLU, MYLK, SLC6A8, PDE4DIP, TPM2, SPEG, SSPN, ITGB1, PKIA, REEP1, ERBB3, IGFBP3, TGFB1, FDPS, ITGB5, PLXNB2, SYNGR2, FST, VIPR1, GAA, CHRNB1, SCD]	0.32	0.75	0.713	0.89	1000	248
HALLMARK_ADIPOGENESIS	M5905	24	[ENPP2, PLIN2, SCARB1, MYLK, SOD1, MTCH2, SSPN, SULT1A1, IMMT, BCKDHA, GPHN, ACADL, RETSAT, MGLL, DLAT, AGPAT3, ADCY6, LIFR, BAZ2A, APLP2, REEP6, CMBL, DGAT1, DHCR7]	0.27	0.63	0.766	0.89	1000	237
HALLMARK_HEME_METABOLISM	M5945	20	[MOSPD1, CLIC2, TNS1, SLC6A8, UROD, MPP1, ANK1, RCL1, SELENBP1, SNCA, FBXO34, DCAF11, KHNYN, TOP1, ARHGEF12, CAST, IGSF3, NNT, ELL2, BCAM]	0.2	0.44	0.913	0.925	1000	500
ES: Enrichment score, NES: Normalized enrichment score, NOM-p-val: Nominal p-value, FDR q-val: False-discovery rate q-value, FWER p-val: Familywise-error rate p-value
Table S4B. Hallmark gene sets negatively enriched (NES < 0) in TGBC1 GemR cells compared to TGBC1 cells.
Gene set name	Systematic Name	Gene set size	Associated genes	ES	NES	NOM-p-val	FDR q-val	FWER p-val	RANK AT MAX
HALLMARK_CHOLESTEROL_HOMEOSTASIS	M5892	21	[CLU, GNAI1, ANXA5, STX5, ABCA2, ALCAM, PLSCR1, SREBF2, FDPS, CYP51A1, MVD, ACSS2, LDLR, SQLE, DHCR7, HMGCR, CXCL16, MAL2, STARD4, SCD, HMGCS1]	-0.8	-1.97	0.007	0.094	0.078	154
HALLMARK_ESTROGEN_RESPONSE_EARLY	M5906	49	[CA12, PDZK1, PAPSS2, SCARB1, OLFML3, MAPT, PTGES, CALCR, FCMR, SLC16A1, TFAP2C, SNX24, MYB, TTC39A, B4GALT1, IGF1R, THSD4, TPBG, MYOF, REEP1, FRK, FHL2, ABCA3, OVOL2, SLC1A1, RPS6KA2, P2RY2, GAB2, TJP3, DHRS3, IGFBP4, KLK10, SCNN1A, LAD1, KRT19, FLNB, KRT8, WWC1, ANXA9, KRT18, SULT2B1, DHCR7, RHOD, CCND1, MUC1, INHBB, CLDN7, AREG, TGM2]	-0.7	-1.96	0.004	0.047	0.078	144
HALLMARK_ANDROGEN_RESPONSE	M5908	28	[PLPP1, ARID5B, SMS, MAF, HPGD, TMEM50A, ADAMTS1, PTK2B, ELK4, SORD, B4GALT1, MERTK, INPP4B, LIFR, HOMER2, GNAI3, ACSL3, ELL2, ANKH, MAP7, KRT19, KRT8, HMGCR, CCND1, ALDH1A3, SCD, STEAP4, HMGCS1]	-0.7	-1.8	0.019	0.169	0.342	158
HALLMARK_ESTROGEN_RESPONSE_LATE	M5907	43	[CA12, PDZK1, PAPSS2, SCARB1, MAPT, PTGES, IMPA2, CALCR, UGDH, MDK, TRIM29, CXCL14, KIF20A, SLC16A1, TFAP2C, SORD, MYB, TPBG, MYOF, FRK, ABCA3, OVOL2, ST6GALNAC2, HOMER2, RPS6KA2, LLGL2, TJP3, IGFBP4, GJB3, KLK10, MAPK13, SCNN1A, KRT19, FLNB, ANXA9, SULT2B1, DHCR7, CCND1, LAMC2, NMU, ST14, LSR, AREG]	-0.63	-1.73	0.015	0.214	0.51	203
HALLMARK_MTORC1_SIGNALING	M5924	25	[IFI30, CTH, MLLT11, PRDX1, STC1, NUPR1, RPA1, IMMT, SORD, ACACA, GSK3B, CANX, SLC37A4, ERO1A, ACSL3, DAPP1, CYP51A1, SRD5A1, LDLR, SQLE, DHCR7, HMGCR, STARD4, SCD, HMGCS1]	-0.65	-1.66	0.073	0.235	0.631	116
HALLMARK_TNFA_SIGNALING_VIA_NFKB	M5890	28	[TNC, IL7R, TUBB2A, ACKR3, RHOB, PDE4B, ETS2, TNIP2, NR4A3, NFKBIE, NR4A2, B4GALT1, PTGER4, IL15RA, KLF6, PLPP3, IRS2, PTPRE, SERPINE1, TAP1, VEGFA, LIF, JUN, LDLR, F3, LAMB3, CCND1, AREG]	-0.61	-1.53	0.087	0.327	0.83	178
HALLMARK_P53_PATHWAY	M5939	21	[IFI30, NUPR1, XPC, BAK1, ERCC5, SLC3A2, RETSAT, PDGFA, TCN2, VAMP8, EI24, PTPRE, GLS2, TGFB1, TAP1, PLXNB2, ZFP36L1, LIF, TGFA, ST14, INHBB]	-0.6	-1.52	0.109	0.292	0.844	274
HALLMARK_KRAS_SIGNALING_UP	M5953	33	[GPNMB, SPP1, SCG5, IL7R, ANXA10, HOXD11, HKDC1, MAFB, PRDM1, WNT7A, TRIB2, STRN, GPRC5B, DNMBP, ERO1A, IGFBP3, ETV4, SOX9, LCP1, ANO1, DUSP6, ANKH, BTC, LIF, MAP7, ITGBL1, TSPAN1, MPZL2, EMP1, ALDH1A3, JUP, GALNT3, SLPI]	-0.57	-1.5	0.113	0.276	0.862	272
HALLMARK_IL2_STAT5_SIGNALING	M5947	40	[SPP1, PLIN2, CAPG, PLPP1, IGF2R, F2RL2, GLIPR2, SWAP70, RHOB, CKAP4, PTH1R, TNFRSF8, COCH, SPRY4, MYO1E, CYFIP1, IGF1R, WLS, IL4R, KLF6, RORA, ALCAM, PLSCR1, AMACR, PRKCH, BCL2L1, ETV4, NCOA3, TWSG1, DHRS3, SLC39A8, SYNGR2, LIF, TNFRSF21, NT5E, FURIN, SH3BGRL2, EMP1, MUC1, TGM2]	-0.57	-1.5	0.085	0.246	0.863	118
HALLMARK_GLYCOLYSIS	M5937	27	[CTH, SOD1, PLOD1, STC1, GMPPA, TPST1, KIF20A, LHPP, HOMER1, B4GALT1, MERTK, KIF2A, TPBG, IRS2, SLC37A4, ERO1A, IGFBP3, SOX9, SLC35A3, GPR87, VEGFA, KDELR3, NT5E, DSC2, CLDN3, TGFA, PKP2]	-0.54	-1.39	0.163	0.326	0.934	273
HALLMARK_ALLOGRAFT_REJECTION	M5950	17	[CAPG, THY1, ABCE1, EIF4G3, STAT1, ST8SIA4, LYN, IL7, IL4R, HLA-G, TGFB1, TAP2, TAP1, TAPBP, LIF, HLA-A, INHBB]	-0.57	-1.35	0.183	0.331	0.948	391
HALLMARK_HYPOXIA	M5891	28	[CA12, PLIN2, PLAC8, PPARGC1A, SCARB1, PRKCA, KIF5A, STC1, HK1, SELENBP1, ACKR3, RBPJ, KDM3A, TPBG, KLF6, IRS2, RORA, SLC37A4, SERPINE1, ERO1A, IGFBP3, FBP1, GAA, VEGFA, KDELR3, SULT2B1, F3, TGM2]	-0.51	-1.3	0.208	0.358	0.973	220
HALLMARK_UV_RESPONSE_UP	M5941	21	[GGH, SLC6A8, UROD, ATP6V1C1, GLS, MMP14, RHOB, MSX1, MRPL23, SULT1A1, BAK1, LYN, CLTB, C4BPB, BID, TAP1, DGAT1, HLA-F, JUNB, FURIN, EPCAM]	-0.52	-1.26	0.237	0.362	0.983	309
HALLMARK_FATTY_ACID_METABOLISM	M5935	15	[ACSL5, PTPRG, SMS, UROD, XIST, HPGD, UGDH, HSDL2, ACADL, RETSAT, MGLL, SDHA, REEP6, RAP1GDS1, HMGCS1]	-0.46	-1.08	0.407	0.562	1000	16
HALLMARK_MITOTIC_SPINDLE	M5893	28	[PALLD, CCDC88A, MYH10, EPB41L2, ARF6, HDAC6, ECT2, PREX1, RANBP9, ARHGAP5, ROCK1, BCR, MYO1E, PRC1, ARHGEF12 STAU1, ARFGEF1, ARL8A, NEDD9, RICTOR, GD4, RALBP1, DYNLL2, NCK2, NET1, TRIO, FLNB, RASA1]	-0.39	-0.98	0.461	0.647	1000	789
HALLMARK_APOPTOSIS	M5902	22	[MMP2, CTH, CLU, CYLD, SOD1, IGF2R, RHOB, CASP9, GNA15, RETSAT, ROCK1, PAK1, NEDD9, ERBB3, BCL2L1, DAP, BID, TAP1, ANKH, KRT18, CCND1, EMP1]	-0.36	-0.9	0.564	0.706	1000	313
HALLMARK_INTERFERON_GAMMA_RESPONSE	M5913	24	[IFI30, ARID5B, PDE4B, SSPN, SLC25A28, STAT1, LYSMD2, ST8SIA4, STAT3, VAMP8, IL7, IL15RA, IL4R, PARP14, PLSCR1, USP18, APOL6, NCOA3, HLA-G, TAP1, TAPBP, LY6E, HLA-A, HLA-B]	-0.35	-0.89	0.571	0.676	1000	649
HALLMARK_KRAS_SIGNALING_DN	M5956	16	[TENM2, EPHA5, WNT16, KCND1, PTGFR, SMPX, FGF22, EFHD1, NR4A2, CLSTN3, SLC16A7, SPTBN2, TFCP2L1, UPK3B, SKIL, MFSD6]	-0.31	-0.76	0.69	0.778	1000	358
HALLMARK_XENOBIOTIC_METABOLISM	M5934	27	[PAPSS2, PTGES, AOX1, CDA, IL1R1, MAN1A1, PGD, UGDH, NPC1, PINK1, ETS2, VTN, CSAD, TPST1, RETSAT, XDH, PYCR1, TKFC, ENPEP, SERPINE1, MCCC2, CYP2J2, FBP1, IGFBP4, SPINT2, PPARD, JUP]	-0.29	-0.73	0.712	0.768	1000	451
HALLMARK_PROTEIN_SECRETION	M5910	18	[SOD1, IGF2R, RER1, CLTA, SSPN, SCRN1, CLTC, ANP32E, AP2B1, ARFGEF2, SEC31A, ARFGEF1, AP3B1, ARCN, ATP1A1, ADAM10, ICA1, KRT18]	-0.27	-0.65	0.791	0.806	1000	759
ES: Enrichment score, NES: Normalized enrichment score, NOM-p-val: Nominal p-value, FDR q-val: False-discovery rate q-value, FWER p-val: Familywise-error rate p-value
