# Supplementary material for: A Novel Gemcitabine-Resistant Gallbladder Cancer Model Provides Insights into Molecular Changes Occurring during Acquired Resistance
Source: Int J Mol Sci. 2023 Apr 14;24(8):7238. doi: 10.3390/ijms24087238 (PMC10139168; doi:10.3390/ijms24087238)
Supplement: Supplementary file 1 [file ijms-24-07238-s001.zip › Table S5.xlsx]

## Sheet: Table S5_NOZ GemR
Table S5. Leading edge genes contributing to the enrichment of biological pathways in NOZ GemR.
Gene set name	Systematic name	Leading-edge gene set	Ranking in gene list	Rank metric score	Running score
HALLMARK_EPITHELIAL_MESENCHYMAL_TRANSITION	M5930	SPOCK1	2	157.05	0.3765
		DPYSL3	6	39.41	0.4702
		VCAN	12	23.35	0.5247
		RGS4	26	15.89	0.5588
		INHBA	28	15.16	0.5949
		TGM2	43	9.51	0.6134
		LAMC2	44	9.11	0.6352
		LOX	59	7.6	0.6491
		PMEPA1	62	7.3	0.666
		DAB2	67	6.8	0.6811
		FN1	70	6.73	0.6967
		PTHLH	81	5.82	0.7075
		ANPEP	128	4.32	0.7036
		PTX3	144	3.98	0.7085
		SNAI2	152	3.76	0.7153
		NOTCH2	183	3.41	0.7142
		LOXL2	200	3.21	0.7169
		BMP1	216	3.11	0.7197
		FAP	218	3.1	0.7269
HALLMARK_XENOBIOTIC_METABOLISM	M5934	PTGES	5	43.62	0.2399
		AKR1C2	8	32.25	0.4178
		CDA	21	19.61	0.5226
		AKR1C3	74	6.14	0.5406
		JUP	118	4.5	0.5522
		CYP2S1	145	3.94	0.566
		PINK1	164	3.55	0.58
HALLMARK_UV_RESPONSE_DN	M5942	RGS4	26	15.89	0.1149
		LTBP1	54	7.96	0.1681
		DAB2	67	6.8	0.217
		CDC42BPA	77	5.97	0.2604
		ADGRL2	85	5.68	0.3021
		PLPP3	96	5.29	0.34
		SNAI2	152	3.76	0.352
		NOTCH2	183	3.41	0.3691
		MAP1B	193	3.29	0.3918
		RBPMS	213	3.13	0.4101
		DLG1	225	3.04	0.4303
		CDON	230	3.02	0.4524
		LAMC1	285	2.67	0.4563
		AKT3	307	2.57	0.4697
		ATP2B4	318	2.55	0.4864
		FYN	375	2.38	0.4874
		INPP4B	396	2.33	0.4993
		NEK7	459	2.12	0.4965
		KALRN	495	2.02	0.5013
		COL5A2	508	1.99	0.513
		PRKCA	532	1.94	0.5209
		BCKDHB	542	1.92	0.533
HALLMARK_INTERFERON_ALPHA_RESPONSE	M5911	SAMD9L	9	31.97	0.4484
		SAMD9	53	7.99	0.548
		CD74	176	3.43	0.559
		IFI44L	198	3.24	0.5983
		IFIH1	233	3.01	0.6304
HALLMARK_KRAS_SIGNALING_UP	M5953	INHBA	28	15.16	0.1072
		SPON1	29	15.13	0.2229
		ALDH1A3	52	8.04	0.2775
		CTSS	72	6.36	0.3203
		EPHB2	100	5.1	0.3509
		PLAT	108	4.87	0.386
		JUP	118	4.5	0.4176
		WNT7A	205	3.18	0.4154
		IL1B	212	3.13	0.4375
		EVI5	226	3.04	0.4567
		GALNT3	281	2.69	0.4606
		G0S2	314	2.56	0.4703
		PRDM1	362	2.42	0.4743
		GPRC5B	370	2.4	0.4905
		TSPAN1	378	2.38	0.5065
		IGFBP3	480	2.05	0.491
		ENG	509	1.99	0.4976
		RABGAP1L	538	1.93	0.5037
		MTMR10	603	1.81	0.4978
		SDCCAG8	605	1.81	0.5113
		SNAP25	626	1.79	0.5188

## Sheet: Table S5_TGBC1 GemR
Table S5. Leading edge genes contributing to the enrichment of biological pathways in TGBC1 GemR.
Gene set name	Systematic name	Leading-edge gene set	Ranking in gene list	Rank metric score	Running score
HALLMARK_COAGULATION	M5946	DPP4	8	79.01	0.374
		SPARC	24	32.28	0.5205
		MMP2	30	19.52	0.6112
		ITGB3	39	15.17	0.6796
		HTRA1	56	8.93	0.7137
HALLMARK_EPITHELIAL_MESENCHYMAL_TRANSITION	M5930	MYL9	4	94.09	0.1218
		VIM	17	48.11	0.1787
		GLIPR1	20	46.33	0.2387
		EMP3	23	39.57	0.2897
		SPARC	24	32.28	0.3323
		PMP22	26	29.83	0.371
		COL12A1	27	26.83	0.4064
		MMP2	30	19.52	0.4311
		TNC	36	16.36	0.4499
		ITGB3	39	15.17	0.4688
		SPP1	44	11.69	0.482
		HTRA1	56	8.93	0.4877
		SPOCK1	59	8.49	0.4978
		TAGLN	64	7.7	0.5058
		COL1A1	68	7.41	0.5139
		ADAM12	89	5.75	0.5105
		COL11A1	101	5.18	0.5113
		SLIT3	106	4.97	0.5157
		CAPG	112	4.71	0.5192
		ITGA5	119	4.55	0.5219
		LRRC15	121	4.4	0.5271
HALLMARK_INFLAMMATORY_RESPONSE	M5932	EMP3	23	39.57	0.1967
		CD70	25	31.35	0.3619
		ITGB3	39	15.17	0.4351
		ROS1	62	7.92	0.465
		IL7R	78	6.42	0.4908
		PCDH7	100	5.22	0.5071
		ITGA5	119	4.55	0.5214
HALLMARK_COMPLEMENT	M5921	DPP4	8	79.01	0.5199
HALLMARK_UV_RESPONSE_DN	M5942	PMP22	26	29.83	0.1893
		ITGB3	39	15.17	0.2862
		COL1A1	68	7.41	0.3216
		AMPH	93	5.61	0.3469
		COL11A1	101	5.18	0.3784
		PLCB4	114	4.66	0.4037
