# Supplementary material for: A Novel Gemcitabine-Resistant Gallbladder Cancer Model Provides Insights into Molecular Changes Occurring during Acquired Resistance
Source: Int J Mol Sci. 2023 Apr 14;24(8):7238. doi: 10.3390/ijms24087238 (PMC10139168; doi:10.3390/ijms24087238)
Supplement: Supplementary file 1 [file ijms-24-07238-s001.zip › Table S9.xlsx]

## Sheet: Table S9_Phosphosites
Table S9. List of tyrosine phosphorylation sites quantified by SILAC.
Gene Symbol	Protein	UniProt Accession Numbers	Phosphosite	Phosphopeptide with localization probabilities	Localization prob	Number of Phospho (STY)	NOZ GemR vs NOZ Parental
							Replicate #1	Replicate #2
F2R	Proteinase-activated receptor 1	P25116	Y420	MDTCSSNLNNSIY(1)K	0.999998	1;2	0.0571464	0.0182352
FAM171A1	Protein FAM171A1	Q5VUB5	Y587	VLPALVIPAHY(1)MK	1	1	NOZ Parental Only	0.0222723
FLOT1	Flotillin-1	O75955	Y238	RAQADLAY(1)QLQVAK	1	1	0.0506994	0.0406981
STEAP1	Metalloreductase STEAP1	Q9UHE8	Y27	RNLEEDDY(1)LHKDTGETSMLK	1	1	NOZ Parental Only	0.0423913
SLC20A1	Sodium-dependent phosphate transporter 1	Q8WUM9	Y467	MDSYTS(0.064)Y(0.926)CNAVS(0.009)DLHSASEIDMSVK	0.926249	1	0.281076	0.0447502
SLC20A1	Sodium-dependent phosphate transporter 1	Q8WUM9	Y421	RNNSY(0.001)T(0.001)S(0.004)Y(0.991)T(0.004)MAICGMPLDSFR	0.990885	1	NOZ Parental Only	0.0536238
CNP	2',3'-cyclic-nucleotide 3'-phosphodiesterase	P09543	Y100	GAFSEEY(1)KR	1	1	NOZ Parental Only	0.0537138
SPRED2	Sprouty-related, EVH1 domain-containing protein 2	Q7Z698	Y264	GEVPKHDY(0.996)NY(0.989)PY(0.014)VDSSDFGLGEDPK	0.996495	1;2	0.137832	0.0618805
LRP5	Low-density lipoprotein receptor-related protein 5	O75197	Y1473	GGVPLY(1)DR	1	1	0.374072	0.0669121
SLITRK6	SLIT and NTRK-like protein 6	Q9H5Y7	Y820	NEY(1)FELK	1	1	0.0876561	0.0679397
TTYH3	Protein tweety homolog 3	Q9C0H2	Y509	Y(1)LATSQPRPDSSGSH	1	1	0.376055	0.073316
BAG3	BAG family molecular chaperone regulator 3	O95817	Y86	EGHPVY(1)PQLRPGY(1)IPIPVLHEGAENR	1	1;2	0.491018	0.074383
CYSTM1	Cysteine-rich and transmembrane domain-containing protein 1	Q9H1C7	Y64	TTVY(1)VVEDQR	1	1	0.349715	0.0788273
BMPR2	Bone morphogenetic protein receptor type-2	Q13873	Y708	QFSGPDPLSSTS(0.001)S(0.001)S(0.004)LLY(0.994)PLIK	0.993878	1	NOZ Parental Only	0.0794534
SCAI	Protein SCAI	Q8N9R8	Y90	QWQS(0.309)Y(0.691)FGRT(0.278)FDVY(0.443)T(0.278)K	0.6905	2	0.154125	0.0796094
SPRED1	Sprouty-related, EVH1 domain-containing protein 1	Q7Z699	Y294	KSDYLY(1)SCGDETK	0.999887	1;2	0.378158	0.081543
SDCBP	Syntenin-1	O00560	Y50	LY(1)PELSQYMGLSLNEEEIR	1	1	NOZ Parental Only	0.0815975
RFFL	E3 ubiquitin-protein ligase rififylin	Q8WZ73	Y34	MQAYSNPGY(1)SSFPSPTGLEPSCK	0.999952	1	0.161736	0.0844803
LSR	Lipolysis-stimulated lipoprotein receptor	Q86X29	Y407	VLY(1)Y(1)MEKELANFDPSRPGPPSGR	1	1;2	0.446775	0.0908455
BMPR2	Bone morphogenetic protein receptor type-2	Q13873	Y247	NIY(1)RVPLMEHDNIAR	1	1	0.357066	0.0936491
SYT13	Synaptotagmin-13	Q7L8C5	Y97	PAVTAPEVINY(0.999)ADYS(0.001)LR	0.999167	1;2	NOZ Parental Only	0.0943446
PCDHGC3;PCDHGC5;PCDHGB3;PCDHGB7;PCDHGA11;PCDHGB2;PCDHGC4;PCDHGB5;PCDHGA7;PCDHGB4;PCDHGB1;PCDHGA8;PCDHGA12;PCDHGB6;PCDHGA9;PCDHGA4;PCDHGA6;PCDHGA5;PCDHGA1;PCDHGA2;PCDHGA3;PCDHGA10	Protocadherin gamma-C3;Protocadherin gamma-C5;Protocadherin gamma-B3;Protocadherin gamma-B7;Protocadherin gamma-A11;Protocadherin gamma-B2;Protocadherin gamma-C4;Protocadherin gamma-B5;Protocadherin gamma-A7;Protocadherin gamma-B4;Protocadherin gamma-B1;Protocadherin gamma-A8;Protocadherin gamma-A12;Protocadherin gamma-B6;Protocadherin gamma-A9;Protocadherin gamma-A4;Protocadherin gamma-A6;Protoc…	Q9UN70;Q9Y5F6;Q9Y5G1;Q9Y5F8;Q9Y5H2;Q9Y5G2;Q9Y5F7;Q9Y5G0;Q9Y5G6;Q9UN71;Q9Y5G3;Q9Y5G5;O60330;Q9Y5F9;Q9Y5G4;Q9Y5G9;Q9Y5G7;Q9Y5G8;Q9Y5H4;Q9Y5H1;Q9Y5H0;Q9Y5H3	Y881;Y891;Y876;Y876;Y882;Y878;Y885;Y870;Y879;Y870;Y874;Y879;Y879;Y877;Y879;Y909;Y879;Y878;Y878;Y879;Y879;Y883	Y(1)GPQFTLQHVPDYR	1	1;2	0.38015	0.0948212
BAG3	BAG family molecular chaperone regulator 3	O95817	Y240	THYPAQQGEY(0.973)QT(0.027)HQPVYHK	0.973483	1;2	0.240478	0.0960902
NRP1	Neuropilin-1	O14786	Y899	NLSALENY(1)NFELVDGVK	1	1	NOZ Parental Only	0.0961392
BAG3	BAG family molecular chaperone regulator 3	O95817	Y93	EGHPVY(1)PQLRPGY(1)IPIPVLHEGAENR	1	1;2	0.218443	0.098916
RAB5A;RAB5C;RAB5B	Ras-related protein Rab-5A;Ras-related protein Rab-5C;Ras-related protein Rab-5B	P20339;P51148;P61020	Y82;Y83;Y82	Y(1)HSLAPMYYR	0.999963	1	0.548199	0.0992832
BAG3	BAG family molecular chaperone regulator 3	O95817	Y205	GY(1)ISIPVIHEQNVTRPAAQPSFHQAQK	1	1	0.167908	0.100227
TNFRSF21	Tumor necrosis factor receptor superfamily member 21	O75509	Y460	AY(1)AALQHWTIR	1	1	0.21703	0.105457
SPRED1	Sprouty-related, EVH1 domain-containing protein 1	Q7Z699	Y211	SMEY(1)VQR	0.999997	1	0.288964	0.107103
PCDHGA4	Protocadherin gamma-A4	Q9Y5G9	Y806	KSHLIFSQPS(0.073)Y(0.925)ADT(0.002)LISR	0.925215	1	0.377015	0.107993
DCBLD1	Discoidin, CUB and LCCL domain-containing protein 1	Q8N8Z6	Y589	AGRHEY(1)ALPLAPPEPEYATPIVER	1	1;2	0.356866	0.109483
STX6	Syntaxin-6	O43752	Y140	QALLGDSGSQNWSTGT(0.001)T(0.005)DKY(0.994)GRLDR	0.993799	1	0.296053	0.109828
VANGL1	Vang-like protein 1	Q8TAA9	Y312	VY(1)NVDGPSNNATGQSR	1	1	0.940889	0.110837
DSG2	Desmoglein-2	Q14126	Y1061	VLAPASTLQS(0.003)S(0.013)Y(0.984)QIPTENSMTAR	0.983999	1	0.331285	0.112426
SPTLC1	Serine palmitoyltransferase 1	O15269	Y82	DHPALNY(1)NIVSGPPSHK	1	1	0.398434	0.11298
SLC20A1	Sodium-dependent phosphate transporter 1	Q8WUM9	Y388	DSGLY(1)KELLHK	1	1	0.336521	0.113517
ITCH	E3 ubiquitin-protein ligase Itchy homolog	Q96J02	Y397	NY(1)EQWQLQR	1	1	0.339294	0.115641
RAB34	Ras-related protein Rab-34	Q9BZG1	Y81	FCKDTFDKNY(1)K	1	1	0.311882	0.119909
ANTXR2;ANTXR1	Anthrax toxin receptor 2;Anthrax toxin receptor 1	P58335;Q9H6X2	Y381;Y383	KWPTVDAS(0.071)Y(0.934)Y(0.995)GGR	0.995033	1;2	0.317124	0.121575
AXL	Tyrosine-protein kinase receptor UFO	P30530	Y779	LKQPADCLDGLY(1)ALMSR	0.99995	1	0.473266	0.122331
ANTXR2;ANTXR1	Anthrax toxin receptor 2;Anthrax toxin receptor 1	P58335;Q9H6X2	Y380;Y382	KWPTVDAS(0.039)Y(0.936)Y(0.024)GGR	0.936187	1;2	0.309046	0.123317
FLOT1	Flotillin-1	O75955	Y203	VSAQY(1)LSEIEMAK	0.999974	1	0.127657	0.124182
ERBB2	Receptor tyrosine-protein kinase erbB-2	P04626	Y735	VLGSGAFGT(0.001)VY(0.999)K	0.999043	1	0.330527	0.130299
SDCBP	Syntenin-1	O00560	Y91	PSSINY(1)MVAPVTGNDVGIR	1	1	0.288878	0.1313
EGFR;ERBB4	Epidermal growth factor receptor;Receptor tyrosine-protein kinase erbB-4;ERBB4 intracellular domain	P00533;Q15303	Y727;Y733	IKVLGSGAFGT(0.001)VY(0.999)K	0.999221	1	0.319385	0.132081
IFNGR1	Interferon gamma receptor 1	P15260	Y311	YVSLITS(0.156)Y(0.844)QPFSLEK	0.84401	1;2	0.442049	0.13249
PGAM1	Phosphoglycerate mutase 1	P18669	Y26	FSGWY(1)DADLSPAGHEEAKR	1	1	0.113738	0.133607
ARL13B	ADP-ribosylation factor-like protein 13B	Q3SXY8	Y406	LEPLGETHHNDFY(1)R	0.999839	1	0.284602	0.133743
BMPR2	Bone morphogenetic protein receptor type-2	Q13873	Y546	IGPYPDY(0.871)S(0.038)S(0.038)S(0.038)S(0.008)Y(0.007)IEDSIHHTDSIVK	0.870613	1;2	0.299853	0.139459
MIA2;CTAGE1	Melanoma inhibitory activity protein 2;cTAGE family member 2	Q96PC5;Q96RT6	Y945;Y307	NQIY(1)IQLSEVDKTKEELTEHIK	1	1	NA	0.140155
SLC20A2	Sodium-dependent phosphate transporter 2	Q08357	Y344	SDGHVY(0.992)HT(0.008)VHKDS(0.059)GLY(0.941)KDLLHK	0.991697	1;2	NA	0.14021
PVRL3	Nectin-3	Q9NQS3	Y511	FERPMDY(0.024)Y(0.976)EDLKMGMK	0.976048	1	0.377898	0.140458
RAB34	Ras-related protein Rab-34	Q9BZG1	Y247	INSDDSNLY(1)LTASK	0.99999	1	NOZ Parental Only	0.140503
ABCC5	Multidrug resistance-associated protein 5	O15440	Y10	MKDIDIGKEY(1)IIPSPGYR	1	1	0.302812	0.140654
SPRED1	Sprouty-related, EVH1 domain-containing protein 1	Q7Z699	Y292	KSDY(1)LYSCGDETK	1	1;2	0.184128	0.142392
TGFBR2	TGF-beta receptor type-2	P37173	Y424	Y(1)MAPEVLESR	1	1	0.362672	0.142721
PCDHGA1;PCDHGA2;PCDHGA3	Protocadherin gamma-A1;Protocadherin gamma-A2;Protocadherin gamma-A3	Q9Y5H4;Q9Y5H1;Q9Y5H0	Y775;Y775;Y775	SHLIFPQPNY(1)ADTLISQESCEK	0.999999	1	0.491985	0.142966
EPHB4	Ephrin type-B receptor 4	P54760	Y906	QPHY(0.999)S(0.001)AFGSVGEWLR	0.998938	1	0.212917	0.144027
NOTCH1	Neurogenic locus notch homolog protein 1	P46531	Y2145	SPQLHGAPLGGTPTLSPPLCS(0.047)PNGY(0.926)LGS(0.027)LKPGVQGK	0.926037	1	0.316838	0.144377
STX4	Syntaxin-4	Q12846	Y251	NILSS(0.01)ADY(0.99)VERGQEHVK	0.989823	1	0.248557	0.145571
EPHB4	Ephrin type-B receptor 4	P54760	Y574	EAEY(1)SDKHGQYLIGHGTK	0.999988	1;2	0.241857	0.145769
TGFBR2	TGF-beta receptor type-2	P37173	Y470	CNAVGEVKDY(1)EPPFGSK	1	1	NOZ GemR Only	0.146818
STX4	Syntaxin-4	Q12846	Y115	AIEPQKEEADENY(1)NSVNTR	0.999976	1	0.304544	0.147543
BMPR2	Bone morphogenetic protein receptor type-2	Q13873	Y825	NHSVNSHAATTQY(1)ANGTVLSGQTTNIVTHR	1	1	0.284992	0.149745
PCDHGC3;PCDHGC5;PCDHGB3;PCDHGB7;PCDHGA11;PCDHGB2;PCDHGC4;PCDHGB5;PCDHGA7;PCDHGB4;PCDHGB1;PCDHGA8;PCDHGA12;PCDHGB6;PCDHGA9;PCDHGA4;PCDHGA6;PCDHGA5;PCDHGA1;PCDHGA2;PCDHGA3;PCDHGA10	Protocadherin gamma-C3;Protocadherin gamma-C5;Protocadherin gamma-B3;Protocadherin gamma-B7;Protocadherin gamma-A11;Protocadherin gamma-B2;Protocadherin gamma-C4;Protocadherin gamma-B5;Protocadherin gamma-A7;Protocadherin gamma-B4;Protocadherin gamma-B1;Protocadherin gamma-A8;Protocadherin gamma-A12;Protocadherin gamma-B6;Protocadherin gamma-A9;Protocadherin gamma-A4;Protocadherin gamma-A6;Protoc…	Q9UN70;Q9Y5F6;Q9Y5G1;Q9Y5F8;Q9Y5H2;Q9Y5G2;Q9Y5F7;Q9Y5G0;Q9Y5G6;Q9UN71;Q9Y5G3;Q9Y5G5;O60330;Q9Y5F9;Q9Y5G4;Q9Y5G9;Q9Y5G7;Q9Y5G8;Q9Y5H4;Q9Y5H1;Q9Y5H0;Q9Y5H3	Y898;Y908;Y893;Y893;Y899;Y895;Y902;Y887;Y896;Y887;Y891;Y896;Y896;Y894;Y896;Y926;Y896;Y895;Y895;Y896;Y896;Y900	QNVY(1)IPGSNATLTNAAGKR	1	1;2	0.348441	0.150376
EGFR	Epidermal growth factor receptor	P00533	Y869	LLGAEEKEY(1)HAEGGKVPIK	1	1	0.371056	0.151608
PI4K2A	Phosphatidylinositol 4-kinase type 2-alpha	Q9BTU6	Y18	AQPPDY(0.794)T(0.187)FPS(0.008)GS(0.011)GAHFPQVPGGAVR	0.794016	1	0.390995	0.15537
EPHA2	Ephrin type-A receptor 2	P29317	Y960	IAY(1)SLLGLK	0.999937	1	0.313547	0.15584
SDC4	Syndecan-4	P31431	Y197	KAPTNEFY(1)A	1	1	0.388694	0.156889
ANO1	Anoctamin-1	Q5XXA6	Y7	VNEKY(1)STLPAEDR	0.999989	1	0.376254	0.157278
ARRDC3	Arrestin domain-containing protein 3	Q96B67	Y394	FLPPPLY(0.85)S(0.15)EIDPNPDQSADDRPSCPSR	0.849865	1	0.375158	0.158602
DSG2	Desmoglein-2	Q14126	Y968	VY(1)APASTLVDQPYANEGTVVVTER	1	1	0.317524	0.158928
DSG2	Desmoglein-2	Q14126	Y1013	VIQPHGGGSNPLEGTQHLQDVPY(1)VMVR	1	1	0.310661	0.160694
PVRL3	Nectin-3	Q9NQS3	Y486	KDY(1)LEEPEK	1	1	0.396241	0.160848
LSR	Lipolysis-stimulated lipoprotein receptor	Q86X29	Y328	AATSGVPS(0.017)IY(0.983)APS(0.011)T(0.115)Y(0.871)AHLS(0.003)PAK	0.871388	1;2	0.358434	0.16107
MAPK13	Mitogen-activated protein kinase 13	O15264	Y182	HADAEMTGY(1)VVTR	0.999992	1	0.152182	0.161147
LSR	Lipolysis-stimulated lipoprotein receptor	Q86X29	Y586	SGDLPY(1)DGR	1	1	1.60568	0.163235
PCDHGC3;PCDHGC5;PCDHGB3;PCDHGB7;PCDHGA11;PCDHGB2;PCDHGC4;PCDHGB5;PCDHGA7;PCDHGB4;PCDHGB1;PCDHGA8;PCDHGA12;PCDHGB6;PCDHGA9;PCDHGA4;PCDHGA6;PCDHGA5;PCDHGA1;PCDHGA2;PCDHGA3;PCDHGA10	Protocadherin gamma-C3;Protocadherin gamma-C5;Protocadherin gamma-B3;Protocadherin gamma-B7;Protocadherin gamma-A11;Protocadherin gamma-B2;Protocadherin gamma-C4;Protocadherin gamma-B5;Protocadherin gamma-A7;Protocadherin gamma-B4;Protocadherin gamma-B1;Protocadherin gamma-A8;Protocadherin gamma-A12;Protocadherin gamma-B6;Protocadherin gamma-A9;Protocadherin gamma-A4;Protocadherin gamma-A6;Protoc…	Q9UN70;Q9Y5F6;Q9Y5G1;Q9Y5F8;Q9Y5H2;Q9Y5G2;Q9Y5F7;Q9Y5G0;Q9Y5G6;Q9UN71;Q9Y5G3;Q9Y5G5;O60330;Q9Y5F9;Q9Y5G4;Q9Y5G9;Q9Y5G7;Q9Y5G8;Q9Y5H4;Q9Y5H1;Q9Y5H0;Q9Y5H3	Y893;Y903;Y888;Y888;Y894;Y890;Y897;Y882;Y891;Y882;Y886;Y891;Y891;Y889;Y891;Y921;Y891;Y890;Y890;Y891;Y891;Y895	Y(1)GPQFTLQHVPDY(1)R	1	1;2	0.395134	0.165064
PTTG1IP	Pituitary tumor-transforming gene 1 protein-interacting protein	P53801	Y165	Y(1)GLFKEENPY(1)AR	1	1;2	0.255146	0.166077
MET	Hepatocyte growth factor receptor	P08581	Y1365	CVAPY(0.789)PS(0.146)LLS(0.031)S(0.031)EDNADDEVDT(0.002)RPASFWETS	0.789431	1	0.324437	0.166818
DDR1	Epithelial discoidin domain-containing receptor 1	Q08345	Y484	EPPPY(1)QEPRPR	1	1	0.773327	0.167985
ROR1	Inactive tyrosine-protein kinase transmembrane receptor ROR1	Q01973	Y836	FIPINGY(0.006)PIPPGY(0.994)AAFPAAHY(0.964)QPT(0.036)GPPR	0.963961	1;2	NA	0.169394
IFNGR1	Interferon gamma receptor 1	P15260	Y397	ESSSPLSSNQSEPGSIALNS(0.123)Y(0.646)HS(0.231)R	0.645615	1	0.4452	0.169875
PCDHGA10	Protocadherin gamma-A10	Q9Y5H3	Y779	SHLIFPQPNY(1)ADTLISQESCEK	0.999999	1	0.488664	0.1711
LSR	Lipolysis-stimulated lipoprotein receptor	Q86X29	Y551	DPHY(1)DDFR	1	1	0.419259	0.172669
DSG2	Desmoglein-2	Q14126	Y783	AASY(0.998)T(0.002)EEDENHTAK	0.997797	1	NA	0.173272
EPHB4	Ephrin type-B receptor 4	P54760	Y774	FLEENSSDPT(0.107)Y(0.773)T(0.107)S(0.012)S(0.001)LGGKIPIR	0.773384	1	0.256573	0.174675
LSR	Lipolysis-stimulated lipoprotein receptor	Q86X29	Y323	AATSGVPSIY(1)APSTYAHLSPAK	0.999986	1;2	0.40455	0.174724
TNFRSF1A	Tumor necrosis factor receptor superfamily member 1A	P19438	Y401	EAQY(1)SMLATWR	0.999984	1	0.41544	0.175474
LAPTM4A	Lysosomal-associated transmembrane protein 4A	Q15012	Y230	MPEKEPPPPY(1)LPA	1	1	0.495506	0.176192
EPHA4;EPHA5;EPHA3	Ephrin type-A receptor 4;Ephrin type-A receptor 5;Ephrin type-A receptor 3	P54764;P54756;P29320	Y779;Y833;Y779	VLEDDPEAAY(0.896)T(0.084)T(0.019)R	0.896385	1	NA	0.177453
IFNGR1	Interferon gamma receptor 1	P15260	Y304	Y(1)VSLITSYQPFSLEK	0.999977	1;2	0.481546	0.177714
GRB2	Growth factor receptor-bound protein 2	P62993	Y209	NY(1)VTPVNR	1	1	0.478631	0.178357
WBP1L	WW domain binding protein 1-like	Q9NX94	Y90	EAHNY(0.998)S(0.002)ALPFYFR	0.998229	1	0.39901	0.179626
BCS1L	Mitochondrial chaperone BCS1	Q9Y276	Y181	TVMYTAVGSEWRPFGY(1)PR	0.999857	1	NOZ Parental Only	0.18013
TPBG	Trophoblast glycoprotein	Q13641	Y399	DHMEGY(1)HYR	0.999982	1	NA	0.181576
DSG2	Desmoglein-2	Q14126	Y882	QKPATETSMNTASHSLCEQTMVNSENT(0.002)Y(0.995)S(0.002)SGSSFPVPK	0.99488	1	0.431142	0.183738
AXL	Tyrosine-protein kinase receptor UFO	P30530	Y643	LGDQPVY(1)LPTQMLVK	0.999717	1	0.485894	0.185081
EPHA2	Ephrin type-A receptor 2	P29317	Y930	MQQY(0.984)T(0.016)EHFMAAGY(0.977)T(0.023)AIEK	0.976839	1;2	0.394863	0.186336
SPRED2	Sprouty-related, EVH1 domain-containing protein 2	Q7Z698	Y251	GKYPDPSEDADS(0.005)S(0.013)Y(0.983)VR	0.982505	1	0.171087	0.186482
LAMTOR1	Ragulator complex protein LAMTOR1	Q6IAA8	Y138	IAAY(0.999)AY(0.001)SALSQIR	0.999435	1	0.705798	0.186931
ANXA3	Annexin A3	P12429	Y15	GT(0.237)VRDY(0.762)PDFS(0.001)PSVDAEAIQK	0.761623	1	NA	0.188233
EPHB4	Ephrin type-B receptor 4	P54760	Y987	SQAKPGTPGGTGGPAPQY(1)	1	1	0.173629	0.188236
ARRDC3	Arrestin domain-containing protein 3	Q96B67	Y382	ALQGPLFAY(1)IQEFR	1	1	0.764975	0.188926
DDR1	Epithelial discoidin domain-containing receptor 1	Q08345	Y513	GNPPHSAPCVPNGSALLLSNPAY(1)R	1	1	0.452407	0.189183
ERBB2IP	Protein LAP2	Q96RT1	Y1304	VAHQPPY(0.941)T(0.059)QPHCSPR	0.940844	1	NA	0.189484
ADGRE5	Adhesion G protein-coupled receptor E5	P48960	Y810	Y(0.999)S(0.001)EFTSTTSGTGHNQTR	0.999038	1	0.52994	0.190239
RPL7A	60S ribosomal protein L7a	P62424	Y181	MGVPY(1)CIIK	1	1	0.761049	0.191151
TENM3	Teneurin-3	Q9P273	Y2609	Y(1)GMTLDEEKAR	0.999793	1	NA	0.191498
TMEM127	Transmembrane protein 127	O75204	Y2	MY(1)APGGAGLPGGRR	1	1	0.615059	0.193936
FAT1	Protocadherin Fat 1;Protocadherin Fat 1, nuclear form	Q14517	Y4232	HLGPATAFLQRPY(1)FDSK	0.999794	1	0.539876	0.1947
SLC20A2	Sodium-dependent phosphate transporter 2	Q08357	Y354	SDGHVY(0.992)HT(0.008)VHKDS(0.059)GLY(0.941)KDLLHK	0.940714	2	NA	0.195956
MFSD6	Major facilitator superfamily domain-containing protein 6	Q6ZSS7	Y20	Y(1)VLADPFNGISR	1	1	0.247816	0.197209
APLP1	Amyloid-like protein 1	P51693	Y638	HGY(1)ENPTYR	1	1	NA	0.199972
KIRREL	Kin of IRRE-like protein 1	Q96J84	Y625	AVLY(1)ADY(1)RAPGPAR	1	1;2	0.295916	0.199988
ADAM9	Disintegrin and metalloproteinase domain-containing protein 9	Q13443	Y778	FAVPT(0.014)Y(0.986)AAK	0.986494	1	0.706242	0.200806
EPHA2	Ephrin type-A receptor 2	P29317	Y628	VIGAGEFGEVY(1)KGMLK	1	1	0.458531	0.202231
VTI1B	Vesicle transport through interaction with t-SNAREs homolog 1B	Q9UEU0	Y115	YGIY(1)AVENEHMNR	1	1	0.673517	0.202493
AXL	Tyrosine-protein kinase receptor UFO	P30530	Y662	FMADIASGMEY(0.968)LS(0.028)T(0.004)KR	0.967853	1	0.839237	0.202816
EPHA4	Ephrin type-A receptor 4	P54764	Y596	T(0.091)Y(0.909)VDPFTYEDPNQAVR	0.908742	1	0.430093	0.202918
SLC4A7	Sodium bicarbonate cotransporter 3	Q9Y6M7	Y127	DGEEY(1)EWKETAR	1	1	NA	0.204421
PRKCD	Protein kinase C delta type	Q05655	Y334	KTGVAGEDMQDNSGT(0.002)Y(0.998)GK	0.997678	1	0.567766	0.205726
JUP	Junction plakoglobin	P14923	Y22	VTEWQQTY(0.002)T(0.161)Y(0.812)DS(0.025)GIHSGANTCVPSVSSK	0.811584	1	0.327499	0.206084
EPHB3	Ephrin type-B receptor 3	P54753	Y608	VY(1)IDPFTYEDPNEAVR	1	1	0.611991	0.20629
AXL	Tyrosine-protein kinase receptor UFO	P30530	Y481	Y(1)GEVFEPTVER	1	1	0.484462	0.206621
TSPAN3	Tetraspanin-3	O60637	Y252	SRDPAYELLITGGT(0.002)Y(0.998)A	0.998198	1	0.625683	0.207558
PCNX	Pecanex-like protein 1	Q96RV3	Y580	HRDY(1)VCFR	1	1	0.422052	0.20775
LSR	Lipolysis-stimulated lipoprotein receptor	Q86X29	Y535	SRDDLY(1)DQDDSRDFPR	1	1	0.410804	0.208636
ITGB4	Integrin beta-4	P16144	Y1492	DY(1)NSLTR	1	1;2	0.501317	0.208962
APLP2	Amyloid-like protein 2	Q06481	Y750	MQNHGY(1)ENPT(0.029)Y(0.971)K	1	1;2	0.504335	0.210178
KIRREL	Kin of IRRE-like protein 1	Q96J84	Y745	FSYTSQHSDY(1)GQR	0.999882	1	0.489087	0.212388
PCDHGA4;PCDHGA6;PCDHGA5;PCDHGA1;PCDHGA2;PCDHGA3;PCDHGA10	Protocadherin gamma-A4;Protocadherin gamma-A6;Protocadherin gamma-A5;Protocadherin gamma-A1;Protocadherin gamma-A2;Protocadherin gamma-A3;Protocadherin gamma-A10	Q9Y5G9;Q9Y5G7;Q9Y5G8;Q9Y5H4;Q9Y5H1;Q9Y5H0;Q9Y5H3	Y784;Y753;Y753;Y753;Y753;Y753;Y757	AFLQT(0.018)Y(0.982)SHEVSLTADSR	0.982049	1	0.346662	0.21245
PVRL1	Nectin-1	Q15223	Y468	RPY(0.998)FT(0.002)VDEAEAR	0.99831	1	NA	0.213405
CPD	Carboxypeptidase D	O75976	Y1344	QHHDEY(1)EDEIR	1	1	0.967775	0.213943
VTA1	Vacuolar protein sorting-associated protein VTA1 homolog	Q9NP79	Y278	Y(1)AGSALQYEDVSTAVQNLQK	0.999999	1	0.289117	0.214065
FAM83H	Protein FAM83H	Q6ZRV2	Y908	GSPTS(0.056)AY(0.944)PERR	0.944176	1	NA	0.214684
PLEKHN1	Pleckstrin homology domain-containing family N member 1	Q494U1	Y580	DPGY(1)DHLWDETLSSSHQK	1	1	0.744077	0.214851
LSR	Lipolysis-stimulated lipoprotein receptor	Q86X29	Y406	VLY(1)Y(1)MEKELANFDPSRPGPPSGR	1	1;2	0.427642	0.21505
ZDHHC20	Probable palmitoyltransferase ZDHHC20	Q5W0Z9	Y312	LVGMDPEQASVTNQNEY(1)AR	1	1	0.686306	0.215192
ITCH	E3 ubiquitin-protein ligase Itchy homolog	Q96J02	Y420	FIY(1)GNQDLFATSQSK	1	1	0.401025	0.217225
OSMR	Oncostatin-M-specific receptor subunit beta	Q99650	Y837	KSLTETELTKPNY(1)LY(1)LLPTEK	1	1;2	0.525345	0.217835
NOTCH2	Neurogenic locus notch homolog protein 1	Q04721	Y2373	LPSVAFPTAMMPQQDGQVAQTILPAY(0.995)HPFPAS(0.005)VGK	0.994918	1	NA	0.217942
PIK3R1	Phosphatidylinositol 3-kinase regulatory subunit alpha	P27986	Y452	KLHEY(1)NTQFQEK	0.999987	1	1.105	0.21863
LAMTOR1	Ragulator complex protein LAMTOR1	Q6IAA8	Y140	IAAYAY(0.999)S(0.001)ALSQIR	0.99941	1	0.32125	0.219662
SDCBP	Syntenin-1	O00560	Y4	SLY(1)PSLEDLK	0.999984	1	0.36591	0.221749
MET	Hepatocyte growth factor receptor	P08581	Y1235	DMYDKEY(1)Y(0.995)S(0.006)VHNK	0.994596	1;2	0.391143	0.224582
SLC1A5	Neutral amino acid transporter B(0)	Q15758	Y524	HY(1)RGPAGDATVASEK	1	1	0.408817	0.224645
JAK1	Tyrosine-protein kinase JAK1	P23458	Y1034	AIETDKEY(0.997)Y(0.005)T(0.998)VKDDR	0.996817	1;2	0.545844	0.224874
SLC38A2	Sodium-coupled neutral amino acid transporter 2	Q96QD8	Y28	FSISPDEDSSSYSSNSDFNY(0.964)S(0.032)Y(0.004)PTK	0.963648	1	0.44357	0.225041
DCBLD1	Discoidin, CUB and LCCL domain-containing protein 1	Q8N8Z6	Y578	KGSTFRPMDTDAEEAGVSTDAGGHY(1)DCPQR	1	1	0.317569	0.225647
JUP	Junction plakoglobin	P14923	Y20	VTEWQQT(0.001)Y(0.992)T(0.007)YDSGIHSGANTCVPSVSSK	0.991863	1	0.459668	0.226814
IL13RA1	Interleukin-13 receptor subunit alpha-1	P78552	Y402	KY(1)DIYEK	1	1	0.73469	0.227271
DCBLD2	Discoidin, CUB and LCCL domain-containing protein 2	Q96PD2	Y597	Y(1)SSSEVNHLSPR	0.999956	1	0.435516	0.227789
EPHA2	Ephrin type-A receptor 2	P29317	Y921	MQQY(0.992)T(0.008)EHFMAAGYTAIEK	0.991825	1;2	0.51385	0.22801
ITGA6	Integrin alpha-6;Integrin alpha-6 heavy chain;Integrin alpha-6 light chain;Processed integrin alpha-6	P23229	Y1110	Y(1)IDNLEKK	1	1	0.509811	0.231604
AXL	Tyrosine-protein kinase receptor UFO	P30530	Y761	GQTPYPGVENSEIY(0.014)DY(0.986)LR	0.985606	1	NA	0.233021
SDCBP	Syntenin-1	O00560	Y46	VIQAQTAFSANPANPAILSEASAPIPHDGNLY(1)PR	0.999993	1	0.45398	0.236093
SHB	SH2 domain-containing adapter protein B	Q15464	Y114	LDY(1)CGGSGEPGGVQR	1	1	0.383512	0.237002
FAT1	Protocadherin Fat 1;Protocadherin Fat 1, nuclear form	Q14517	Y4356	KPLEEKPSQPY(0.832)S(0.168)AR	0.832349	1	NA	0.238045
RGS19	Regulator of G-protein signaling 19	P49795	Y143	LIY(1)EDYVSILSPK	1	1	0.35447	0.238078
SCAMP1	Secretory carrier-associated membrane protein 1	O15126	Y73	MPNVPNTQPAIMKPT(0.006)EEHPAY(0.85)T(0.145)QIAK	0.849634	1	0.649088	0.238102
DCBLD2	Discoidin, CUB and LCCL domain-containing protein 2	Q96PD2	Y715	ATGNQPPPLVGT(0.225)Y(0.71)NT(0.043)LLS(0.022)R	0.709783	1	0.471958	0.238482
EPHB4	Ephrin type-B receptor 4	P54760	Y590	VY(1)IDPFTYEDPNEAVR	1	1;2	0.279892	0.23979
SDC1	Syndecan-1	P18827	Y309	QANGGAYQKPTKQEEFY(1)A	0.999904	1	0.330371	0.24111
KIRREL	Kin of IRRE-like protein 1	Q96J84	Y653	LSHSSGYAQLNT(0.003)Y(0.934)S(0.063)R	0.934343	1;2	NA	0.242188
LDLR	Low-density lipoprotein receptor	P01130	Y828	NINSINFDNPVY(1)QK	1	1	0.608062	0.243739
PPAP2C	Lipid phosphate phosphohydrolase 2	O43688	Y281	KPSLSLTLTLGEADHNHY(0.968)GY(0.032)PHSSS	0.967598	1	0.502161	0.244073
SLC4A7	Sodium bicarbonate cotransporter 3	Q9Y6M7	Y44	AVY(1)IGVHVPFSK	1	1	0.504913	0.246396
EGFR	Epidermal growth factor receptor	P00533	Y998	MHLPSPTDSNFY(1)R	0.999983	1	0.463412	0.246408
AXL	Tyrosine-protein kinase receptor UFO	P30530	Y698	KIY(1)NGDYYR	1	1;2	0.553926	0.248056
PLXNA1	Plexin-A1	Q9UIW2	Y1608	QTSAY(1)NISNSSTFTK	1	1	0.746978	0.248712
EPN2	Epsin-2	O95208	Y186	GSSQPNLSTSHSEQEY(1)GK	0.999982	1;2	0.588742	0.250547
NRP1	Neuropilin-1	O14786	Y920	KDKLNTQSTY(1)SEA	0.999917	1	0.499289	0.250609
EFNB2	Ephrin-B2	P52799	Y304	TADSVFCPHY(1)EK	1	1	0.541557	0.255042
LAMTOR1	Ragulator complex protein LAMTOR1	Q6IAA8	Y40	ALNGAEPNY(0.998)HS(0.002)LPSAR	0.998411	1	0.525907	0.256717
C11orf52	Uncharacterized protein C11orf52	Q96A22	Y103	HVHLENATEY(1)ATLR	0.999948	1	0.2774	0.257526
SLC5A3	Sodium/myo-inositol cotransporter	P53794	Y631	EEGNPVASLGHSEAETPVDAY(0.996)S(0.004)NGQAALMGEK	0.995756	1	0.295274	0.260839
MAPK11	Mitogen-activated protein kinase 11	Q15759	Y182	QADEEMT(0.003)GY(0.996)VAT(0.001)R	0.995505	1	0.725285	0.261129
EPHA4	Ephrin type-A receptor 4	P54764	Y602	T(0.612)Y(0.388)VDPFT(0.01)Y(0.99)EDPNQAVR	0.989749	1;2	NA	0.261483
ZC3H7B	Zinc finger CCCH domain-containing protein 7B	Q9UGR2	Y648	VWLLQQY(0.84)S(0.16)GMTHEDIVQESK	0.839502	1	0.59657	0.262454
NPDC1	Neural proliferation differentiation and control protein 1	Q9NQX5	Y251	LAQSAEMY(1)HY(1)QHQR	0.999979	1;2	0.672604	0.263439
SLCO3A1	Solute carrier organic anion transporter family member 3A1	Q9UIG8	Y309	EY(1)ERPKPSNGVLR	1	1	0.721112	0.264091
CRIP1	Cysteine-rich protein 1	P50238	Y57	TLTSGGHAEHEGKPY(0.001)CNHPCY(0.999)AAMFGPK	0.999437	1	0.418194	0.264741
LDLR	Low-density lipoprotein receptor	P01130	Y845	TTEDEVHICHNQDGY(0.914)S(0.645)Y(0.319)PS(0.122)R	0.913831	1;2	0.581755	0.265472
IFITM3	Interferon-induced transmembrane protein 3;Putative dispanin subfamily A member 2d	Q01628;C9JQL5	Y20;Y20	MNHTVQTFFSPVNSGQPPNY(1)EMLK	0.999985	1	0.761246	0.26561
SPRY2	Protein sprouty homolog 2	O43597	Y55	NTNEY(1)TEGPTVVPRPGLKPAPR	0.999985	1	0.547586	0.265912
TOLLIP	Toll-interacting protein	Q9H0E2	Y13	GPVY(1)IGELPQDFLR	1	1	0.70654	0.268023
APP	Amyloid-beta precursor protein	P05067	Y757	MQQNGY(1)ENPTYK	1	1;2	0.501582	0.268438
SPRED1	Sprouty-related, EVH1 domain-containing protein 1	Q7Z699	Y187	RVY(0.996)MQS(0.004)QANQITFGQPGLDIQSR	0.995751	1	0.170463	0.268686
ADAM19	Disintegrin and metalloproteinase domain-containing protein 19	Q9H013	Y797	KPSQPPPRPPPDY(1)LR	1	1	1.44968	0.268968
ADAM10	Disintegrin and metalloproteinase domain-containing protein 10	O14672	Y741	ESY(1)QMGHMR	0.999996	1	0.793647	0.269481
OSMR	Oncostatin-M-specific receptor subunit beta	Q99650	Y861	NHSGPGPCICFENLT(0.002)Y(0.998)NQAASDSGSCGHVPVSPK	0.998215	1;2	0.707386	0.270694
IL17RD	Interleukin-17 receptor D	Q8NFM7	Y343	KQQENIYSHLDEESSESSTY(0.997)T(0.003)AALPR	0.996968	1	0.566322	0.272387
DCBLD1	Discoidin, CUB and LCCL domain-containing protein 1	Q8N8Z6	Y621	AHTFSAQSGY(1)R	0.999999	1;2	0.277944	0.276623
SLC9A1	Sodium/hydrogen exchanger 1	P19634	Y683	INNY(1)LTVPAHK	1	1	0.812611	0.277109
LAPTM4A	Lysosomal-associated transmembrane protein 4A	Q15012	Y210	NVPEIAVY(0.001)PAFEAPPQY(0.979)VLPT(0.01)Y(0.01)EMAVK	0.97932	1	NA	0.277216
MET	Hepatocyte growth factor receptor	P08581	Y1003	SVSPTTEMVS(0.998)NES(0.003)VDY(0.998)R	0.998127	1;2	0.278877	0.278035
OSMR	Oncostatin-M-specific receptor subunit beta	Q99650	Y839	KSLTETELTKPNY(1)LY(1)LLPTEK	1	1;2	0.781864	0.279076
PARD3	Partitioning defective 3 homolog	Q8TEW0	Y388	FSPDS(0.001)QY(0.999)IDNR	0.999233	1	NOZ Parental Only	0.28251
EGFR	Epidermal growth factor receptor	P00533	Y1110	RPAGSVQNPVY(1)HNQPLNPAPSR	1	1	0.584004	0.283342
DCBLD2	Discoidin, CUB and LCCL domain-containing protein 2	Q96PD2	Y565	TEGT(0.001)Y(0.999)DLPYWDR	0.999102	1	0.860494	0.288129
FAT1	Protocadherin Fat 1;Protocadherin Fat 1, nuclear form	Q14517	Y4242	NIY(1)SDIPPQVPVRPISYTPSIPSDSR	0.999683	1	0.623117	0.28836
EPHA2	Ephrin type-A receptor 2	P29317	Y575	ARQSPEDVY(1)FSK	1	1	0.524618	0.289289
SLC7A6	Y+L amino acid transporter 2	Q92536	Y13	EPGRPT(0.021)PT(0.121)Y(0.858)HLVPNTSQSQVEEDVSSPPQR	0.857526	1	NA	0.291906
PTTG1IP	Pituitary tumor-transforming gene 1 protein-interacting protein	P53801	Y174	Y(1)GLFKEENPY(1)AR	1	1;2	0.583437	0.292874
TNFRSF1A	Tumor necrosis factor receptor superfamily member 1A	P19438	Y318	REVAPPY(1)QGADPILATALASDPIPNPLQK	1	1	0.769561	0.294696
MIB1	E3 ubiquitin-protein ligase MIB1	Q86YT6	Y227	CVQDAKGGS(1)FY(1)R	1	2	0.365649	0.294877
MROH2B	Maestro heat-like repeat-containing protein family member 2B	Q7Z745	Y605	QQMGS(0.104)Y(0.584)S(0.104)NNS(0.104)T(0.104)EK	0.584455	1	0.365649	0.294877
DCBLD1	Discoidin, CUB and LCCL domain-containing protein 1	Q8N8Z6	Y600	AGRHEYALPLAPPEPEY(0.938)AT(0.062)PIVER	0.938194	1;2	0.321315	0.295749
NPDC1	Neural proliferation differentiation and control protein 1	Q9NQX5	Y249	LAQSAEMY(1)HY(1)QHQR	0.999955	1;2	0.851932	0.296183
SLC38A2	Sodium-coupled neutral amino acid transporter 2	Q96QD8	Y20	FSISPDEDSSS(0.004)Y(0.995)S(0.001)SNSDFNYSYPTK	0.995353	1	0.380264	0.296517
EFNB2;EFNB1	Ephrin-B2;Ephrin-B1	P52799;P98172	Y311;Y324	VS(0.097)GDY(0.895)GHPVY(0.007)IVQEMPPQSPANIYYKV	0.895358	1	NA	0.296646
SLC12A4	Solute carrier family 12 member 4	Q9UP95	Y17	RGDY(1)DNLEGLSWVDYGER	1	1	0.824181	0.298348
DCBLD2	Discoidin, CUB and LCCL domain-containing protein 2	Q96PD2	Y621	EVTTVLQADS(0.208)AEY(0.792)AQPLVGGIVGTLHQR	0.792243	1	0.543925	0.30064
YIPF5	Protein YIPF5	Q969M3	Y42	QYAGY(1)DYSQQGR	0.999882	1	NOZ Parental Only	0.30207
RPLP0;RPLP0P6	60S acidic ribosomal protein P0;60S acidic ribosomal protein P0-like	P05388;Q8NHW5	Y24;Y24	IIQLLDDY(1)PK	1	1	0.258587	0.304677
APLP2	Amyloid-like protein 2	Q06481	Y755	MQNHGYENPTY(1)K	0.99996	1;2	0.72601	0.30525
CD2AP	CD2-associated protein	Q9Y5K6	Y88	IST(0.117)Y(0.883)GLPAGGIQPHPQTK	0.883229	1	0.518258	0.307426
HRH1	Histamine H1 receptor	P35367	Y321	DY(1)VAVNR	1	1	0.647689	0.309412
STX7	Syntaxin-7	O15400	Y3	S(0.099)Y(0.901)TPGVGGDPAQLAQR	0.901379	1	0.551488	0.311331
F11R	Junctional adhesion molecule A	Q9Y624	Y280	VIY(1)SQPSAR	0.999998	1	0.606145	0.31219
HSP90AB1;HSP90AB3P;HSP90AB2P	Heat shock protein HSP 90-beta;Putative heat shock protein HSP 90-beta-3;Putative heat shock protein HSP 90-beta 2	P08238;Q58FF7;Q58FF8	Y56;Y56;Y56	Y(1)ESLTDPSKLDSGK	1	1	0.289989	0.312809
HSP90AA1;HSP90AA2P	Heat shock protein HSP 90-alpha;Heat shock protein HSP 90-alpha A2	P07900;Q14568	Y61;Y61	Y(1)ESLTDPSKLDSGK	1	1	0.327339	0.312809
ADAM9	Disintegrin and metalloproteinase domain-containing protein 9	Q13443	Y736	SQTY(0.999)ESDGKNQANPSR	0.999471	1	NA	0.313843
MEPCE	7SK snRNA methylphosphate capping enzyme	Q7L2J0	Y136	NGY(1)QPHRPPGGGGGK	1	1	NA	0.314804
DCBLD1	Discoidin, CUB and LCCL domain-containing protein 1	Q8N8Z6	Y652	HSLSSGGFSPVAGVGAQDGDY(0.954)QRPHS(0.046)AQPADR	0.954133	1	0.376298	0.314827
ITGB4	Integrin beta-4	P16144	Y1469	MTTT(0.001)S(0.001)AAAY(0.997)GT(0.084)HLS(0.916)PHVPHR	0.997492	1;2	0.795518	0.315616
STAT3	Signal transducer and activator of transcription 3	P40763	Y705	YCRPESQEHPEADPGSAAPY(1)LK	1	1	0.48902	0.316379
FGFRL1	Fibroblast growth factor receptor-like 1	Q8N441	Y475	LY(1)TDIHTHTHTHSHTHSHVEGK	0.999966	1	NA	0.319466
PCNXL3	Pecanex-like protein 3	Q9H6A9	Y279	RGAGGY(1)QPLDRR	1	1	NOZ Parental Only	0.320277
PLCG1	1-phosphatidylinositol 4,5-bisphosphate phosphodiesterase gamma-1	P19174	Y1253	Y(1)QQPFEDFR	1	1	0.481342	0.322144
ALDOA	Fructose-bisphosphate aldolase A	P04075	Y5	PYQY(1)PALTPEQK	1	1	NOZ Parental Only	0.322268
ITGB4	Integrin beta-4	P16144	Y1510	DY(1)STLTSVSSHDSR	1	1;2	0.523911	0.323033
ANXA5	Annexin A5	P08758	Y94	LYDAY(1)ELK	1	1	0.406587	0.325253
GAB1	GRB2-associated-binding protein 1	Q13480	Y406	DASSQDCY(1)DIPR	1	1	0.544717	0.32552
HRH1	Histamine H1 receptor	P35367	Y301	SPVVFSQEDDREVDKLY(1)CFPLDIVHMQAAAEGSSR	0.999747	1	0.769896	0.325571
ADAM9	Disintegrin and metalloproteinase domain-containing protein 9	Q13443	Y769	HVS(1)PVT(1)PPREVPIY(1)ANR	1	1;2;3	0.790964	0.327727
MST1R	Macrophage-stimulating protein receptor;Macrophage-stimulating protein receptor alpha chain;Macrophage-stimulating protein receptor beta chain	Q04912	Y1238	DILDREY(0.985)Y(0.015)SVQQHR	0.9851	1	NA	0.329883
EGFR	Epidermal growth factor receptor	P00533	Y1092	YSSDPTGALTEDSIDDTFLPVPEY(0.892)INQS(0.108)VPK	0.892057	1	0.509982	0.33085
DCBLD2	Discoidin, CUB and LCCL domain-containing protein 2	Q96PD2	Y732	TDSCSSAQAQY(1)DTPK	0.999997	1	0.299866	0.335221
TMEM106B	Transmembrane protein 106B	Q9NUM4	Y18	SLSHLPLHSSKEDAY(1)DGVTSENMR	1	1	0.597642	0.336324
SLC9A8	Sodium/hydrogen exchanger 8	Q9Y2E8	Y563	TLTNKWY(1)EEVR	1	1	1.06111	0.338136
ARHGEF5	Rho guanine nucleotide exchange factor 5	Q12774	Y836	IY(1)RPLPPLPIIDPPTEPPPLPPK	1	1	0.682222	0.341583
FRS2	Fibroblast growth factor receptor substrate 2	Q8WU20	Y306	LVY(1)ENINGLSIPSASGVR	1	1	0.81983	0.34268
CTNND1	Catenin delta-1	O60716	Y248	YRPSMEGY(1)R	1	1	NOZ Parental Only	0.343535
TMEM9B	Transmembrane protein 9B	Q9NQ34	Y174	ANVLNKVEY(1)AQQR	1	1	NOZ Parental Only	0.344228
PLD3	Phospholipase D3	Q8IV08	Y7	LMY(1)QELKVPAEEPANELPMNEIEAWK	1	1	0.832138	0.344687
ERBB2IP	Protein LAP2	Q96RT1	Y884	IY(1)DILSDNGPQQPSTTVK	1	1	NA	0.3456
SGMS2	Phosphatidylcholine:ceramide cholinephosphotransferase 2	Q8NHU3	Y59	KYPDY(1)IQIAMPTESR	1	1	0.991548	0.350084
CD2AP	CD2-associated protein	Q9Y5K6	Y361	Y(1)FSLKPEEKDEK	1	1	NA	0.350099
EGFR	Epidermal growth factor receptor	P00533	Y1197	GSTAENAEY(1)LR	1	1	0.347391	0.352075
ABCC1	Multidrug resistance-associated protein 1	P33527	Y277	VVY(0.995)S(0.004)SKDPAQPK	0.995405	1	NA	0.353242
ZDHHC5;ZDHHC8	Palmitoyltransferase ZDHHC5;Probable palmitoyltransferase ZDHHC8	Q9C0B5;Q9ULC8	Y711;Y761	KVSGVGGTTY(1)EISV	0.999576	1	0.319185	0.3538
APP	Amyloid-beta precursor protein	P05067	Y762	MQQNGYENPT(0.004)Y(0.996)K	0.995517	1;2	0.566482	0.356442
VANGL1	Vang-like protein 1	Q8TAA9	Y12	MDTESTYSGY(0.001)S(0.143)Y(0.747)Y(0.09)S(0.017)S(0.002)HSK	0.747407	1	NA	0.358074
NOTCH2	Neurogenic locus notch homolog protein 1	Q04721	Y2392	YPTPPSQHS(0.129)Y(0.868)AS(0.003)SNAAER	0.867732	1	1.93706	0.358308
ROR1	Inactive tyrosine-protein kinase transmembrane receptor ROR1	Q01973	Y828	FIPINGY(0.003)PIPPGY(0.996)AAFPAAHY(0.001)QPTGPPR	0.995992	1;2	NOZ Parental Only	0.359205
PDCD6IP	Programmed cell death 6-interacting protein	Q8WUM4	Y727	EPSAPSIPTPAY(0.967)QS(0.028)S(0.005)PAGGHAPTPPTPAPR	0.966743	1	0.348438	0.361671
PGAM1;PGAM4	Phosphoglycerate mutase 1;Probable phosphoglycerate mutase 4	P18669;Q8N0Y7	Y133;Y133	SYDVPPPPMEPDHPFY(0.762)S(0.162)NIS(0.076)K	0.762109	1	NA	0.364043
MYOF	Myoferlin	Q9NZM1	Y1458	FY(1)ASSGEHEK	0.999946	1	NA	0.364635
CTNND1	Catenin delta-1	O60716	Y257	QDVY(1)GPQPQVR	1	1	0.554308	0.364966
EEF1A1;EEF1A1P5	Elongation factor 1-alpha 1;Putative elongation factor 1-alpha-like 3	P68104;Q5VTE0	Y177;Y177	EVST(0.007)Y(0.993)IK	0.992689	1	0.605334	0.365574
EGFR	Epidermal growth factor receptor	P00533	Y1172	GSHQISLDNPDY(1)QQDFFPK	1	1	0.551042	0.365859
TLN1	Talin-1	Q9Y490	Y26	TMQFEPST(0.001)MVY(0.999)DACR	0.998919	1	1.65296	0.366008
PKP3	Plakophilin-3	Q9Y446	Y176	ADY(1)DTLSLR	1	1	0.479274	0.367547
TRIP6	Thyroid receptor-interacting protein 6	Q15654	Y123	QAY(1)EPPPPPAYR	1	1	1.08096	0.367801
PCDH7	Protocadherin-7	O60245	Y948	QPLY(0.999)S(0.001)SIVTVEASKPNGQR	0.998626	1	0.618984	0.368486
MET	Hepatocyte growth factor receptor	P08581	Y1234	DMYDKEY(1)YSVHNK	0.99985	1;2	0.300212	0.369117
HEG1	Protein HEG homolog 1	Q9ULI3	Y1350	NGLY(0.001)PAY(0.843)T(0.156)GLPGSR	0.843221	1	NA	0.370236
CDCP1	CUB domain-containing protein 1	Q9H5V8	Y806	LATEEPPPRS(1)PPES(0.001)ES(0.003)EPY(0.962)T(0.035)FSHPNNGDVSSK	0.961802	1;2	0.64005	0.37091
KIRREL	Kin of IRRE-like protein 1	Q96J84	Y572	AIY(1)SSFKDDVDLK	0.999932	1	0.712794	0.37219
ITGB1	Integrin beta-1	P05556	Y795	SAVTTVVNPKY(1)EGK	1	1	0.668282	0.377225
PLEC	Plectin	Q15149	Y4155	AVTGYKDPY(1)SGK	0.999607	1	0.330064	0.378315
HGS	Hepatocyte growth factor-regulated tyrosine kinase substrate	O14964	Y216	VCEPCY(1)EQLNR	1	1	0.592652	0.378336
AXL	Tyrosine-protein kinase receptor UFO	P30530	Y759	GQTPYPGVENSEIY(0.994)DY(0.005)LR	0.994407	1	0.873112	0.381032
VANGL1	Vang-like protein 1	Q8TAA9	Y10	MDTEST(0.001)Y(0.082)S(0.102)GY(0.723)S(0.066)Y(0.013)Y(0.013)S(0.001)SHSKK	0.723202	1	NA	0.381502
STAM	Signal transducing adapter molecule 1	Q92783	Y384	LMNEDPMYS(0.009)MY(0.991)AK	0.991065	1	NA	0.382659
CRIM1	Cysteine-rich motor neuron 1 protein;Processed cysteine-rich motor neuron 1 protein	Q9NZV1	Y1019	FSGFY(1)SMQK	0.999976	1	1.05159	0.384469
CTNND1	Catenin delta-1	O60716	Y96	LNGPQDHSHLLY(0.973)S(0.024)T(0.003)IPR	0.972614	1	0.516158	0.387817
GPRC5A	Retinoic acid-induced protein 3	Q8NFJ5	Y350	AHAWPS(0.001)PY(0.999)KDY(1)EVKK	1	1;2	0.594217	0.390716
KRAS;NRAS	GTPase KRas;GTPase NRas	P01116;P01111	Y137;Y137	S(0.023)Y(0.977)GIPFIETSAK	0.977029	1	0.213641	0.391413
CTNND1	Catenin delta-1	O60716	Y904	SLDNNY(1)STPNER	0.999955	1	0.447766	0.393803
TNK2	Activated CDC42 kinase 1	Q07912	Y859	KVSST(0.013)HY(0.983)Y(0.003)LLPERPSYLER	0.983274	1;2	1.27261	0.396297
ERBB2IP	Protein LAP2	Q96RT1	Y1164	TMSVSDFNY(0.772)S(0.228)R	0.771622	1	0.571238	0.397205
KIF23	Kinesin-like protein KIF23	Q02241	Y582	TTTIY(1)EEDKR	0.99997	1	NA	0.397932
PDAP1	28 kDa heat- and acid-stable phosphoprotein	Q13442	Y17	ARQY(0.965)T(0.029)S(0.006)PEEIDAQLQAEK	0.964803	1	NA	0.39922
EIF4A3	Eukaryotic initiation factor 4A-III	P38919	Y155	KLDY(1)GQHVVAGTPGR	1	1	NOZ Parental Only	0.399994
PIK3R1	Phosphatidylinositol 3-kinase regulatory subunit alpha	P27986	Y580	DQY(1)LMWLTQK	1	1	0.657859	0.400447
USP8	Ubiquitin carboxyl-terminal hydrolase 8	P40818	Y749	ENKPT(0.003)CY(0.997)PK	0.996579	1	NA	0.403241
ADRA1B	Alpha-1B adrenergic receptor	P35368	Y388	LGGCAYT(0.014)Y(0.986)RPWTR	0.98618	1	NA	0.404178
TPD52L2	Tumor protein D54	O43399	Y106	SWHDVQVSSAY(1)VK	0.999978	1	NOZ Parental Only	0.40626
EFNB2;EFNB1	Ephrin-B2;Ephrin-B1	P52799;P98172	Y331;Y344	VSGDYGHPVYIVQEMPPQSPANIY(0.101)Y(0.899)KV	0.899268	1	0.679706	0.407297
EFNB2;EFNB1	Ephrin-B2;Ephrin-B1	P52799;P98172	Y330;Y343	VSGDYGHPVYIVQEMPPQSPANIY(0.5)Y(0.5)KV	0.499981	1	NA	0.407297
ADAM9	Disintegrin and metalloproteinase domain-containing protein 9	Q13443	Y815	PAPAPPLY(0.99)S(0.005)S(0.004)LT	0.990498	1	0.891638	0.411465
AXL	Tyrosine-protein kinase receptor UFO	P30530	Y703	KIYNGDY(1)Y(1)RQGR	1	1;2	0.909181	0.411616
DDX3X	ATP-dependent RNA helicase DDX3X	O00571	Y104	GRS(0.009)DY(0.991)DGIGSR	0.991453	1	NA	0.414273
EPHA2	Ephrin type-A receptor 2	P29317	Y772	VLEDDPEATY(1)TTSGGK	0.999894	1;2	0.701936	0.416379
PRAG1	Inactive tyrosine-protein kinase PRAG1	Q86YV5	Y413	EATQPEPIY(0.999)AES(0.001)TKR	0.99924	1	0.482984	0.416717
RPL35A	60S ribosomal protein L35a	P18077	Y34	IEGVY(1)AR	1	1	0.370393	0.418092
EPHA2	Ephrin type-A receptor 2	P29317	Y594	SEQLKPLKT(0.922)Y(0.078)VDPHT(0.017)Y(0.983)EDPNQAVLK	0.983378	1;2	0.665659	0.420676
MFAP3	Microfibril-associated glycoprotein 3	P55082	Y284	IKERPALNAQGGIY(1)VINPEMGR	1	1	0.548998	0.421502
LSR	Lipolysis-stimulated lipoprotein receptor	Q86X29	Y309	CCCPEALY(1)AAGK	1	1	0.438172	0.424092
SCAMP3	Secretory carrier-associated membrane protein 3	O14828	Y86	NYGS(0.003)Y(0.997)STQASAAAATAELLK	0.996909	1	0.995146	0.424789
MET	Hepatocyte growth factor receptor	P08581	Y1230	DMY(1)DKEYYSVHNK	1	1	0.399673	0.426454
EGFR	Epidermal growth factor receptor	P00533	Y1138	DPHYQDPHSTAVGNPEY(0.997)LNT(0.003)VQPTCVNSTFDSPAHWAQK	0.996568	1;2	0.3742	0.427682
C11orf52	Uncharacterized protein C11orf52	Q96A22	Y78	SPGLMSEDS(0.002)NLHY(0.996)ADIQVCS(0.001)RPHAR	0.996498	1	0.15033	0.42796
CD99L2	CD99 antigen-like protein 2	Q8TCZ2	Y243	Y(0.897)S(0.101)T(0.003)LHTQSAEPPPPPEPARI	0.896688	1	0.866326	0.429998
EPHA2	Ephrin type-A receptor 2	P29317	Y588	T(0.005)Y(0.995)VDPHTYEDPNQAVLK	0.995384	1;2	0.691892	0.430181
DNAJA1	DnaJ homolog subfamily A member 1	P31689	Y376	RHY(1)NGEAYEDDEHHPR	1	1	NA	0.43244
TPRA1	Transmembrane protein adipocyte-associated 1	Q86W33	Y312	CQVDETEEPDVHLPQPY(1)AVAR	1	1	0.564929	0.433143
SLC38A2	Sodium-coupled neutral amino acid transporter 2	Q96QD8	Y41	QAALKS(1)HY(1)ADVDPENQNFLLESNLGKK	1	1;2	0.328577	0.434104
CNBP	Cellular nucleic acid-binding protein	P62633	Y99	EQCCY(1)NCGKPGHLAR	1	1	NA	0.434109
SHC1	SHC-transforming protein 1	P29353	Y427	ELFDDPS(0.001)Y(0.999)VNVQNLDK	0.999426	1	0.709367	0.4349
RAB13	Ras-related protein Rab-13	P51153	Y5	AY(1)DHLFK	1	1	0.552237	0.440026
ITGB1	Integrin beta-1	P05556	Y783	WDTGENPIY(1)K	1	1	0.785149	0.442089
HGS	Hepatocyte growth factor-regulated tyrosine kinase substrate	O14964	Y286	QKST(0.127)Y(0.807)T(0.048)S(0.018)YPK	0.807342	1	NA	0.442276
RHBDF2	Inactive rhomboid protein 2	Q6PJF5	Y229	SGY(1)SHLPR	0.999799	1	0.767029	0.444153
ZDHHC5;ZDHHC8	Palmitoyltransferase ZDHHC5;Probable palmitoyltransferase ZDHHC8	Q9C0B5;Q9ULC8	Y533;Y541	EPS(1)PVRY(1)DNLSR	0.999906	2	0.518777	0.449077
TAX1BP3	Tax1-binding protein 3	O14907	Y3	S(0.086)Y(0.914)IPGQPVTAVVQR	0.913825	1	0.825742	0.451788
SHC1	SHC-transforming protein 1	P29353	Y349	MAGFDGSAWDEEEEEPPDHQY(1)Y(1)NDFPGKEPPLGGVVDMR	1	1;2	NA	0.452056
SHC1	SHC-transforming protein 1	P29353	Y350	MAGFDGSAWDEEEEEPPDHQY(1)Y(1)NDFPGKEPPLGGVVDMR	1	1;2	NA	0.452056
MAPK3	Mitogen-activated protein kinase 3	P27361	Y204	IADPEHDHTGFLT(1)EY(1)VATR	0.999797	1;2	0.474758	0.452135
PTK2	Focal adhesion kinase 1	Q05397	Y570	Y(1)MEDSTYYK	1	1	0.283508	0.453849
SCAMP3	Secretory carrier-associated membrane protein 3	O14828	Y83	NY(1)GSYSTQASAAAATAELLK	1	1	0.924385	0.461703
ESYT1	Extended synaptotagmin-1	Q9BSJ8	Y121	TLY(1)MSHR	0.999931	1	0.609642	0.463112
HGS	Hepatocyte growth factor-regulated tyrosine kinase substrate	O14964	Y289	STYTS(0.007)Y(0.993)PK	0.992628	1	0.362883	0.46878
ACSL4	Long-chain-fatty-acid--CoA ligase 4	O60488	Y59	AKPTSDKPGS(0.12)PY(0.88)R	0.88031	1	NA	0.468971
JAG1	Protein jagged-1	P78504	Y1176	QPAY(0.997)T(0.003)LVDR	0.996597	1	0.466463	0.47469
ERBB2IP	Protein LAP2	Q96RT1	Y1104	RAQIPEGDY(1)LSYR	0.999998	1	0.462457	0.477902
DCBLD2	Discoidin, CUB and LCCL domain-containing protein 2	Q96PD2	Y750	AGKPGLPAPDELVY(1)QVPQSTQEVSGAGR	1	1	0.727985	0.479684
AXL	Tyrosine-protein kinase receptor UFO	P30530	Y866	Y(1)VLCPSTTPSPAQPADR	1	1;2	0.980049	0.485484
HEG1	Protein HEG homolog 1	Q9ULI3	Y1295	SGDFQMSPY(1)AEYPKNPR	0.999929	1	0.935111	0.489579
ERBB2IP	Protein LAP2	Q96RT1	Y920	SATLLY(1)DQPLQVFTGSSSSSDLISGTK	0.999543	1	NA	0.492075
CBL	E3 ubiquitin-protein ligase CBL	P22681	Y674	IKPSSSANAIY(0.83)S(0.17)LAARPLPVPK	0.829675	1	0.435511	0.494292
FRAS1	Extracellular matrix protein FRAS1	Q86XX4	Y3982	NVNILSEPEAAY(0.875)T(0.125)FKGAK	0.874792	1	0.700079	0.49432
STX12	Syntaxin-12	Q86Y82	Y3	S(0.015)Y(0.985)GPLDMYRNPGPSGPQLR	0.984686	1	0.801622	0.499219
TNS4	Tensin-4	Q8IZW8	Y150	Y(1)IEVTSAR	1	1	0.807489	0.501018
PDLIM4	PDZ and LIM domain protein 4	P50479	Y316	VKPPEGY(1)DVVAVYPNAK	0.999977	1	NA	0.501952
CRK	Adapter molecule crk	P46108	Y136	QEEAEY(1)VR	1	1	0.676279	0.50298
ABI2	Abl interactor 2	Q9NYB9	Y213	TLEPVRPPVVPNDY(0.989)VPS(0.009)PT(0.002)R	0.989266	1	0.476542	0.50349
UNK	RING finger protein unkempt homolog	Q9C0B0	Y232	QGY(1)ACPYYHNS(1)KDRR	1	2	NA	0.504011
TNS3	Tensin-3	Q68CZ2	Y855	ESMCSTPAFPVSPET(0.002)PY(0.998)VK	0.998189	1	0.53913	0.504775
PKP4	Plakophilin-4	Q99569	Y478	NNYALNT(0.001)T(0.012)AT(0.117)Y(0.869)AEPYRPIQYR	0.868811	1	NA	0.505304
LRIG3	Leucine-rich repeats and immunoglobulin-like domains protein 3	Q6UXM1	Y1053	RPHLDAY(0.987)S(0.012)S(0.001)FGQPSDCQPR	0.986785	1	NA	0.506437
FRAS1	Extracellular matrix protein FRAS1	Q86XX4	Y3966	NVNRHY(1)CTVR	0.999995	1	NA	0.510518
TYRO3	Tyrosine-protein kinase receptor TYRO3	Q06418	Y849	Y(1)ILTPGGLAEQPGQAEHQPESPLNETQR	1	1	0.681076	0.515661
ZNF207	BUB3-interacting and GLEBS motif-containing protein ZNF207	O43670	Y45	KLY(0.841)T(0.159)GPGLAIHCMQVHK	0.840898	1	NA	0.517807
ABCB4	Multidrug resistance protein 3	P21439	Y279	Y(1)QKHLENAK	1	1	0.426993	0.519369
PTPN14	Tyrosine-protein phosphatase non-receptor type 14	Q15678	Y445	HSAIIVPSYRPT(0.013)PDY(0.955)ET(0.031)VMR	0.955408	1	0.54583	0.520958
ITSN2	Intersectin-2	Q9NZM3	Y968	REEPEALY(1)AAVNK	1	1	0.647636	0.522009
SOGA3	Protein SOGA3	Q5TF21	Y736	VLMS(0.573)NMQRY(0.947)DLAS(0.48)HLGIR	0.946853	2	NA	0.522381
SLC39A3	Zinc transporter ZIP3	Q9BRY0	Y147	GHALY(1)VEPHGHGPSLSVQGLSR	1	1	1.22257	0.526869
TMEM192	Transmembrane protein 192	Q8IY95	Y213	AKPEPDILEEEKIY(0.996)AY(0.004)PSNITSETGFR	0.99581	1	1.12923	0.530861
SMAGP	Small cell adhesion glycoprotein	Q0VAQ4	Y95	GSEKEEY(1)FI	0.999996	1	0.496491	0.53144
HNRNPD	Heterogeneous nuclear ribonucleoprotein D0	Q14103	Y244	Y(1)HNVGLSK	1	1	NA	0.534185
SHB	SH2 domain-containing adapter protein B	Q15464	Y268	GESAGY(1)MEPYEAQR	1	1	0.497735	0.535739
PTK2	Focal adhesion kinase 1	Q05397	Y397	THAVSVSETDDY(1)AEIIDEEDTYTMPSTR	0.99999	1	0.879177	0.539787
YTHDC1	YTH domain-containing protein 1	Q96MU7	Y553	IDY(0.997)PPEFHQRPGY(0.003)LKDPR	0.99728	1	1.15191	0.542725
PRKCD	Protein kinase C delta type	Q05655	Y374	GRGEY(1)FAIK	1	1	0.563493	0.543703
ADD3	Gamma-adducin	Q9UEY8	Y446	WLNSPNT(0.017)Y(0.983)MK	0.982932	1	0.519905	0.54551
YES1;FYN;SRC	Tyrosine-protein kinase Yes;Tyrosine-protein kinase Fyn;Proto-oncogene tyrosine-protein kinase Src	P07947;P06241;P12931	Y446;Y440;Y439	WTAPEAALY(1)GR	1	1	0.754964	0.545767
PMEPA1	Protein TMEPAI	Q969W9	Y239	MEGPPPTYS(0.001)EVIGHY(0.991)PGS(0.004)S(0.004)FQHQQSSGPPSLLEGTR	0.991272	1;2	1.577	0.547266
DOK4	Docking protein 4	Q8TEW6	Y165	LQIT(0.008)HENIY(0.992)LWDIHNPR	0.991933	1	NA	0.549288
OCC1	Overexpressed in colon carcinoma 1 protein	Q8TAD7	Y38	RNY(0.996)GGVY(0.004)VGLPSEAVNMVSSQTK	0.99582	1	1.00113	0.549962
EEF1A1;EEF1A1P5;EEF1A2	Elongation factor 1-alpha 1;Putative elongation factor 1-alpha-like 3;Elongation factor 1-alpha 2	P68104;Q5VTE0;Q05639	Y141;Y141;Y141	EHALLAY(0.998)T(0.002)LGVK	0.998479	1	0.65325	0.550946
STX16	Syntaxin-16	O14662	Y214	SQHFFDTSVPLMDDGDDNT(0.023)LY(0.977)HR	0.97656	1	NOZ Parental Only	0.551294
PMEPA1	Protein TMEPAI	Q969W9	Y219	LGGPCPPSSNSGISATCY(0.943)GS(0.057)GGR	0.94253	1	2.06566	0.551557
SDC3	Syndecan-3	O75056	Y441	QASVTYQKPDKQEEFY(1)A	0.999998	1	NA	0.556765
COPA	Coatomer subunit alpha;Xenin;Proxenin	P53621	Y249	GHY(1)NNVSCAVFHPR	1	1	0.519982	0.557136
LASP1	LIM and SH3 domain protein 1	Q14847	Y57	KPYCNAHY(1)PK	1	1	NA	0.558485
CBL	E3 ubiquitin-protein ligase CBL	P22681	Y700	LPPGEQCEGEEDTEY(1)MTPSSRPLRPLDTSQSSR	0.999787	1	0.384971	0.559332
WDR61	WD repeat-containing protein 61	Q9GZS3	Y282	Y(1)NGNGSK	0.999942	1	NA	0.55978
DDX3X;DDX3Y	ATP-dependent RNA helicase DDX3X;ATP-dependent RNA helicase DDX3Y	O00571;O15523	Y266;Y264	KQY(1)PISLVLAPTR	1	1	0.466753	0.561033
ABI2	Abl interactor 2	Q9NYB9	Y371	HTPPTIGGSLPY(1)R	0.999927	1	0.400495	0.562209
ARHGAP12	Rho GTPase-activating protein 12	Q8IWW6	Y243	AT(0.002)T(0.998)PPNQGRPDS(1)PVY(1)ANLQELK	1	1;2;3	1.51924	0.566088
SCAF8	Protein SCAF8	Q9UPN6	Y17	TFNSELYSLNDY(0.999)KPPISK	0.999181	1	1.08078	0.566358
PTPN6	Tyrosine-protein phosphatase non-receptor type 6	P29350	Y564	HKEDVY(1)ENLHTK	1	1	NA	0.566791
PIK3R3	Phosphatidylinositol 3-kinase regulatory subunit gamma	Q92569	Y199	EYDRLY(1)EEYTR	1	1	0.939696	0.579875
MLLT4	Afadin	P55196	Y1230	EY(1)FTFPASK	1	1	0.408522	0.581519
TMEM106B	Transmembrane protein 106B	Q9NUM4	Y50	NGDVSQFPY(0.999)VEFT(0.001)GR	0.998865	1	0.830768	0.585366
PTPRA	Receptor-type tyrosine-protein phosphatase alpha	P18433	Y798	VVQEYIDAFS(0.001)DY(0.999)ANFK	0.998927	1	0.766948	0.585714
KCNJ2	Inward rectifier potassium channel 2	P63252	Y9	Y(0.952)S(0.048)IVSSEEDGMK	0.951877	1	1.02066	0.585932
MINK1	Misshapen-like kinase 1	Q8N4C8	Y906	NLLHADS(0.001)NGY(0.943)T(0.057)NLPDVVQPSHSPTENSK	0.942641	1	NOZ Parental Only	0.588114
CTNND1	Catenin delta-1	O60716	Y228	HYEDGYPGGS(0.001)DNY(0.921)GS(0.072)LS(0.006)R	0.920697	1	NOZ Parental Only	0.589095
PGAM1;PGAM2;PGAM4	Phosphoglycerate mutase 1;Phosphoglycerate mutase 2;Probable phosphoglycerate mutase 4	P18669;P15259;Q8N0Y7	Y92;Y92;Y92	HY(1)GGLTGLNK	1	1	0.592548	0.592506
ADRA1B	Alpha-1B adrenergic receptor	P35368	Y386	LGGCAY(0.989)T(0.009)Y(0.002)RPWTR	0.989273	1	1.35063	0.603772
ERBB2	Receptor tyrosine-protein kinase erbB-2	P04626	Y877	LLDIDET(0.005)EY(0.995)HADGGKVPIK	0.995282	1	1.07097	0.604499
JAG1	Protein jagged-1	P78504	Y1139	HGANTVPIKDY(1)ENK	1	1	1.21107	0.609918
MTHFS	5-formyltetrahydrofolate cyclo-ligase	P49914	Y83	Y(1)RFQSNHMDMVR	1	1	0.981878	0.613435
ITGB5	Integrin beta-5	P18084	Y766	Y(1)EMASNPLYR	1	1	NA	0.617272
PRAG1	Inactive tyrosine-protein kinase PRAG1	Q86YV5	Y489	TIY(1)LSSPDSAVGVQWPR	0.999884	1	NOZ Parental Only	0.617877
ACLY	ATP-citrate synthase	P53396	Y682	TTDGVY(1)EGVAIGGDRYPGSTFMDHVLR	1	1	NA	0.618235
DOK1	Docking protein 1	Q99704	Y449	SHNSALY(1)SQVQK	0.999981	1	0.759337	0.618251
YES1	Tyrosine-protein kinase Yes	P07947	Y537	KDPDERPTFEYIQSFLEDYFTATEPQY(1)QPGENL	0.99999	1	NA	0.620424
WASL	Neural Wiskott-Aldrich syndrome protein	O00401	Y256	VIY(1)DFIEK	1	1	0.878481	0.621571
SHB	SH2 domain-containing adapter protein B	Q15464	Y246	KDKVTIADDY(0.999)S(0.001)DPFDAK	0.999279	1	0.578233	0.621607
DOCK1	Dedicator of cytokinesis protein 1	Q14185	Y1811	GSVADY(1)GNLMENQDLLGSPTPPPPPPHQR	1	1	0.609685	0.62541
PTK2	Focal adhesion kinase 1	Q05397	Y861	GSIDREDGSLQGPIGNQHIY(1)QPVGKPDPAAPPK	1	1;2	0.891927	0.630393
CLINT1	Clathrin interactor 1	Q14677	Y159	NKDKY(1)VGVSSDSVGGFR	0.999883	1	0.560761	0.630819
DOCK4	Dedicator of cytokinesis protein 4	Q8N1I0	Y1906	TPPPY(0.002)S(0.029)VY(0.969)ER	0.969016	1	0.543499	0.63157
PLCG1	1-phosphatidylinositol 4,5-bisphosphate phosphodiesterase gamma-1	P19174	Y783	NPGFY(1)VEANPMPTFK	1	1	0.343229	0.635198
ABCA1	ATP-binding cassette sub-family A member 1	O95477	Y1151	NSSSTVS(0.028)Y(0.971)LK	0.971262	1	NA	0.635641
HGS	Hepatocyte growth factor-regulated tyrosine kinase substrate	O14964	Y334	Y(1)LNRNY(1)WEK	1	1;2	0.778193	0.636475
PTK2	Focal adhesion kinase 1	Q05397	Y577	YMEDST(0.008)Y(0.992)Y(1)KASK	0.999805	1;2	0.792725	0.637328
FAF2	FAS-associated factor 2	Q96CS3	Y79	IY(1)SYVVSRPQPR	0.999929	1	1.25486	0.643374
CCDC88A	Girdin	Q3V6T2	Y1799	DSNPY(0.988)AT(0.012)LPR	0.987695	1	0.446619	0.646333
GAB2	GRB2-associated-binding protein 2	Q9UQC2	Y476	AGDNSQSVY(1)IPMSPGAHHFDSLGYPSTTLPVHR	0.999998	1;2	0.767117	0.646907
HNRNPA1	Heterogeneous nuclear ribonucleoprotein A1	P09651	Y167	Y(1)HTVNGHNCEVR	0.999994	1	NA	0.65094
HSP90AB1	Heat shock protein HSP 90-beta	P08238	Y596	LVSSPCCIVT(0.001)S(0.002)T(0.037)Y(0.958)GWT(0.003)ANMER	0.957507	1	0.800275	0.653802
ACTB;ACTG1;ACTA1;ACTC1;ACTA2;ACTG2	Actin, cytoplasmic 1;Actin, cytoplasmic 1, N-terminally processed;Actin, cytoplasmic 2;Actin, cytoplasmic 2, N-terminally processed;Actin, alpha skeletal muscle;Actin, alpha cardiac muscle 1;Actin, aortic smooth muscle;Actin, gamma-enteric smooth muscle	P60709;P63261;P68133;P68032;P62736;P63267	Y53;Y53;Y55;Y55;Y55;Y54	DSY(1)VGDEAQSK	1	1	1.25534	0.65705
MYO1E	Unconventional myosin-Ie	Q12965	Y989	SLY(1)TSMARPPLPR	0.999997	1	1.22234	0.661113
TUBA1B;TUBA4A;TUBA1A;TUBA3E	Tubulin alpha-1B chain;Tubulin alpha-4A chain;Tubulin alpha-1A chain;Tubulin alpha-3E chain	P68363;P68366;Q71U36;P0DPH8;P0DPH7;Q6PEY2	Y282;Y282;Y282;Y282;Y282;Y282	AY(0.999)HEQLS(0.001)VAEITNACFEPANQMVK	0.998929	1	0.61425	0.661869
PLEKHN1	Pleckstrin homology domain-containing family N member 1	Q494U1	Y518	SCSSGPAGPY(0.982)LLS(0.018)K	0.98166	1	NA	0.662343
DLG3	Disks large homolog 3	Q92796	Y673	RDNEVDGQDY(1)HFVVSR	1	1	0.55455	0.663564
PKM	Pyruvate kinase PKM	P14618	Y83	LNFSHGTHEY(1)HAETIK	0.999581	1	1.0325	0.665027
STAM2	Signal transducing adapter molecule 2	O75886	Y192	SLY(1)PSSEIQLNNK	0.999999	1	0.701561	0.667469
HSP90AA1;HSP90AA5P	Heat shock protein HSP 90-alpha;Putative heat shock protein HSP 90-alpha A5	P07900;Q58FG0	Y492;Y177	HIY(0.989)Y(0.011)ITGETK	0.98891	1	0.355889	0.670579
SCAMP3	Secretory carrier-associated membrane protein 3	O14828	Y35	QY(1)ATLDVYNPFETR	1	1	NA	0.677627
PTPN6	Tyrosine-protein phosphatase non-receptor type 6	P29350	Y536	GQESEY(1)GNITYPPAMK	0.999992	1	0.720551	0.682055
ANXA1	Annexin A1	P04083	Y39	GGPGSAVSPY(1)PTFNPSSDVAALHK	0.999998	1	0.74178	0.683658
CPNE1	Copine-1	Q99829	Y386	LY(1)GPTNFAPIINHVAR	1	1	0.607478	0.683727
CLDN1	Claudin-1	O95832	Y210	PYPKPAPSSGKDY(1)V	0.999992	1	0.376142	0.684255
PTK2	Focal adhesion kinase 1	Q05397	Y925	SNDKVY(1)ENVTGLVK	1	1	0.765944	0.687465
CALM3;CALM2;CALM1	Calmodulin-3;Calmodulin-2;Calmodulin-1	P0DP25;P0DP24;P0DP23	Y100;Y100;Y100	VFDKDGNGY(1)ISAAELR	0.999999	1	0.592078	0.689177
ARHGEF5	Rho guanine nucleotide exchange factor 5	Q12774	Y656	DY(1)STVSASPTALSTLK	0.99978	1	NOZ Parental Only	0.690045
MAPK14	Mitogen-activated protein kinase 14	Q16539	Y182	HTDDEMTGY(1)VATR	1	1	0.675099	0.691432
MAGI1	Membrane-associated guanylate kinase, WW and PDZ domain-containing protein 1	Q96QZ7	Y373	IEDPVY(0.999)GIY(0.001)YVDHINRK	0.998609	1	0.957892	0.692263
HNRNPA3	Heterogeneous nuclear ribonucleoprotein A3	P51991	Y188	Y(1)HTINGHNCEVKK	0.99984	1	NA	0.69261
GPRC5B	G-protein coupled receptor family C group 5 member B	Q9NZH0	Y376	SNVY(1)QPTEMAVVLNGGTIPTAPPSHTGR	0.999981	1	1.67943	0.694608
ITGB4	Integrin beta-4	P16144	Y1207	VCAYGAQGEGPY(0.956)S(0.042)S(0.002)LVSCR	0.955601	1	NA	0.69517
ACTB;ACTG1	Actin, cytoplasmic 1;Actin, cytoplasmic 2	P60709;P63261	Y166;Y166	TTGIVMDSGDGVT(0.001)HT(0.001)VPIY(0.997)EGY(0.001)ALPHAILR	0.996668	1	3.84378	0.695704
ACACA	Acetyl-CoA carboxylase 1	Q13085	Y1370	DKFEEDRIY(1)R	1	1	0.727774	0.696635
RPL15	60S ribosomal protein L15	P61313	Y59	QGY(1)VIYR	0.999995	1	0.657091	0.697331
IQGAP1	Ras GTPase-activating-like protein IQGAP1	P46940	Y759	CRGY(1)LVR	1	1	0.648792	0.69976
RPL13A	60S ribosomal protein L13a	P40429	Y71	MNTNPS(0.01)RGPY(0.99)HFR	0.990017	1	NOZ Parental Only	0.700108
ANXA2;ANXA2P2	Annexin A2;Putative annexin A2-like protein	P07355;A6NMY6	Y318;Y318	SLYYY(1)IQQDTK	0.999983	1	0.72824	0.706402
RICTOR	Rapamycin-insensitive companion of mTOR	Q6R327	Y1269	TSHY(1)LTPQSNHLSLSK	0.999993	1	0.632512	0.708302
PLEC	Plectin	Q15149	Y4615	GYYS(0.001)PY(0.999)SVSGSGSTAGSR	0.99895	1	0.455817	0.70957
CAV1	Caveolin-1	Q03135	Y25	EQGNIY(1)KPNNK	1	1;2	2.39594	0.709854
AXL	Tyrosine-protein kinase receptor UFO	P30530	Y702	KIYNGDY(1)Y(1)RQGR	1	1;2	0.838633	0.710455
PLXNA2	Plexin-A2	O75051	Y1605	QTS(0.015)S(0.086)Y(0.899)NIPASASISR	0.898525	1	1.69605	0.712025
SHB	SH2 domain-containing adapter protein B	Q15464	Y336	LPQDDDRPADEY(1)DQPWEWNR	1	1	0.352971	0.715797
ATIC	Bifunctional purine biosynthesis protein ATIC	P31939	Y104	VVACNLY(1)PFVK	1	1	0.911351	0.717818
KRT18	Keratin, type I cytoskeletal 18	P05783	Y13	STFSTNY(1)R	0.999993	1	0.347783	0.721876
PURA	Transcriptional activator protein Pur-alpha	Q00577	Y156	KY(0.275)Y(0.725)MDLK	0.725372	1	NA	0.723053
EPS8	Epidermal growth factor receptor kinase substrate 8	Q12929	Y485	RLSTEHSSVSEY(1)HPADGYAFSSNIYTR	0.999984	1	0.765643	0.728116
MPP5	MAGUK p55 subfamily member 5	Q8N3R9	Y243	VY(1)ESIGQYGGETVK	1	1	NA	0.728174
TUBB;TUBB4B;TUBB4A;TUBB3;TUBB2B;TUBB2A;TUBB6	Tubulin beta chain;Tubulin beta-4B chain;Tubulin beta-4A chain;Tubulin beta-3 chain;Tubulin beta-2B chain;Tubulin beta-2A chain;Tubulin beta-6 chain	P07437;P68371;P04350;Q13509;Q9BVA1;Q13885;Q9BUF5	Y340;Y340;Y340;Y340;Y340;Y340;Y340	NSSY(1)FVEWIPNNVK	0.999599	1	0.713362	0.735186
LDHA	L-lactate dehydrogenase A chain	P00338	Y10	DQLIY(1)NLLK	1	1	0.783245	0.736536
PPA1	Inorganic pyrophosphatase	Q15181	Y193	Y(1)KVPDGKPENEFAFNAEFK	1	1	0.38525	0.73695
PTK2	Focal adhesion kinase 1	Q05397	Y5	AAAY(1)LDPNLNHTPNSSTK	1	1	1.33921	0.73873
PARD3	Partitioning defective 3 homolog	Q8TEW0	Y489	DVTIGGSAPIY(1)VK	0.999896	1	0.521293	0.739935
HSP90AB1;HSP90AB2P	Heat shock protein HSP 90-beta;Putative heat shock protein HSP 90-beta 2	P08238;Q58FF8	Y484;Y260	SIY(0.995)Y(0.005)ITGESK	0.995013	1	NA	0.740969
WIPF2	WAS/WASL-interacting protein family member 2	Q8TF74	Y255	TGPSGQSLAPPPPPY(1)RQPPGVPNGPS(0.486)S(0.486)PT(0.027)NESAPELPQR	0.999999	2	1.30188	0.741761
PHPT1	14 kDa phosphohistidine phosphatase	Q9NRX4	Y93	IHVY(0.001)GY(0.978)S(0.021)MAYGPAQHAISTEK	0.977918	1	0.805913	0.743971
TNS3	Tensin-3	Q68CZ2	Y802	AGVDY(1)APNLPPFPSPADVK	1	1	0.785135	0.744114
DOK1	Docking protein 1	Q99704	Y409	VKEEGYELPYNPAT(0.002)DDY(0.998)AVPPPR	0.99775	1	0.687096	0.744171
TAOK1	Serine/threonine-protein kinase TAO1	Q7L7X3	Y610	QRQY(1)LELECR	1	1	NOZ GemR Only	0.747711
PABPC1;PABPC3	Polyadenylate-binding protein 1;Polyadenylate-binding protein 3	P11940;Q9H361	Y364;Y364	IVAT(0.003)KPLY(0.997)VALAQR	0.996523	1	0.795716	0.748344
TNS2	Tensin-2	Q63HR2	Y483	GPLDGSPY(1)AQVQRPPR	0.9997	1	0.688437	0.7511
PMEPA1	Protein TMEPAI	Q969W9	Y110	REDALSSEGCLWPSESTVS(0.002)GNGIPEPQVY(0.963)APPRPT(0.035)DR	0.963187	1	NA	0.751203
CDK1	Cyclin-dependent kinase 1	P06493	Y19	IGEGT(0.02)Y(0.009)GVVY(0.971)KGR	0.971485	1	NA	0.756957
HNRNPU	Heterogeneous nuclear ribonucleoprotein U	Q00839	Y824	NQSQGYNQWQQGQFWGQKPWSQHYHQGY(0.5)Y(0.5)	0.499965	1	NA	0.757212
HNRNPU	Heterogeneous nuclear ribonucleoprotein U	Q00839	Y825	NQSQGYNQWQQGQFWGQKPWSQHYHQGY(0.5)Y(0.5)	0.499965	1	NA	0.757212
JUP	Junction plakoglobin	P14923	Y480	LNY(1)GIPAIVK	1	1	0.698364	0.758565
SNRNP70	U1 small nuclear ribonucleoprotein 70 kDa	P08621	Y126	REFEVY(1)GPIKR	1	1	0.8557	0.759711
HIPK3	Homeodomain-interacting protein kinase 3	Q9H422	Y359	TVCST(0.002)Y(0.997)LQSR	0.997484	1	0.922575	0.768293
CRKL	Crk-like protein	P46109	Y251	RVPCAY(1)DK	1	1	NA	0.775834
CPD	Carboxypeptidase D	O75976	Y1376	SLLSHEFQDET(0.989)DT(0.011)EEET(0.003)LY(0.989)S(0.007)S(0.001)KH	0.988702	1;2	1.94556	0.776822
ACTR3	Actin-related protein 3	P61158	Y231	Y(0.998)S(0.002)YVCPDLVK	0.998414	1	0.844876	0.778066
KATNB1	Katanin p80 WD40 repeat-containing subunit B1	Q9BVA0	Y337	IY(0.999)ERPST(0.001)TCSKPQR	0.9991	1	NA	0.783098
SERINC5	Serine incorporator 5	Q86VE9	Y345	Y(1)AAPELEIAR	1	1	2.24155	0.78347
PLEC	Plectin	Q15149	Y3577	AVT(0.027)GY(0.131)RDPY(0.715)S(0.11)GS(0.015)T(0.002)ISLFQAMQK	0.715193	1	NOZ Parental Only	0.78472
LMNB1	Lamin-B1	P20700	Y138	LREY(1)EAALNSK	1	1	0.773807	0.785509
PIK3R1	Phosphatidylinositol 3-kinase regulatory subunit alpha	P27986	Y467	EYDRLY(1)EEYTR	1	1	1.05167	0.789021
ANXA2;ANXA2P2	Annexin A2;Putative annexin A2-like protein	P07355;A6NMY6	Y317;Y317	SLY(0.001)Y(0.999)YIQQDTK	0.999234	1	0.675715	0.789507
GBE1	1,4-alpha-glucan-branching enzyme	Q04446	Y173	EGDNVNY(1)DWIHWDPEHSYEFK	1	1	NA	0.789938
EPS8	Epidermal growth factor receptor kinase substrate 8	Q12929	Y491	LSTEHSSVSEYHPADGY(1)AFSSNIYTR	0.999955	1	NA	0.791259
LHPP	Phospholysine phosphohistidine inorganic pyrophosphate phosphatase	Q9H008	Y158	Y(0.895)Y(0.105)KETSGLMLDVGPYMK	0.895461	1	1.05884	0.7945
PKP4	Plakophilin-4	Q99569	Y415	SAVSPDLHIT(0.004)PIY(0.996)EGR	0.995577	1	NA	0.804102
LMNA	Prelamin-A/C;Lamin-A/C	P02545	Y259	AQHEDQVEQY(1)KK	1	1	NA	0.806868
MYOF	Myoferlin	Q9NZM1	Y1405	FRCDPY(1)AGKEDIVPQLK	1	1	NOZ Parental Only	0.807238
EMD	Emerin	P50402	Y161	DSAY(1)QSITHYRPVSASR	0.999999	1	0.565152	0.807593
HEG1	Protein HEG homolog 1	Q9ULI3	Y1330	NLLQMT(0.002)DVY(0.897)Y(0.089)S(0.012)PTSVR	0.897361	1	NA	0.807605
PTK2	Focal adhesion kinase 1	Q05397	Y576	YMEDST(0.008)Y(0.992)Y(1)KASK	0.991935	1;2	0.756283	0.810184
ARHGAP35	Rho GTPase-activating protein 35	Q9NRY4	Y1087	KSVSSSPWLPQDGFDPS(0.019)DY(0.981)AEPMDAVVKPR	0.980557	1;2	0.712283	0.811606
YES1;FYN;FGR	Tyrosine-protein kinase Yes;Tyrosine-protein kinase Fyn;Tyrosine-protein kinase Fgr	P07947;P06241;P09769	Y194;Y185;Y180	GAY(1)SLSIR	0.999983	1	1.20765	0.81393
ACTB;ACTBL2;ACTG1;ACTA1;ACTC1;ACTA2;ACTG2	Actin, cytoplasmic 1;Beta-actin-like protein 2;Actin, cytoplasmic 2;Actin, alpha skeletal muscle;Actin, alpha cardiac muscle 1;Actin, aortic smooth muscle;Actin, gamma-enteric smooth muscle	P60709;Q562R1;P63261;P68133;P68032;P62736;P63267	Y188;Y189;Y188;Y190;Y190;Y190;Y189	DLT(0.001)DY(0.999)LMK	0.998716	1	NOZ Parental Only	0.817353
HNRNPA3	Heterogeneous nuclear ribonucleoprotein A3	P51991	Y360	SSGSPY(1)GGGYGSGGGSGGYGSR	1	1	0.902676	0.81761
CRKL	Crk-like protein	P46109	Y132	TLY(1)DFPGNDAEDLPFK	0.999507	1	NA	0.818364
ANXA1	Annexin A1	P04083	Y21	QAWFIENEEQEY(0.997)VQT(0.003)VK	0.997307	1	0.809638	0.818602
MYOF	Myoferlin	Q9NZM1	Y798	IPAHQVLY(0.999)S(0.001)TSGENASGK	0.998533	1	NOZ GemR Only	0.822342
LCK;YES1;FYN;SRC	Tyrosine-protein kinase Lck;Tyrosine-protein kinase Yes;Tyrosine-protein kinase Fyn;Proto-oncogene tyrosine-protein kinase Src	P06239;P07947;P06241;P12931	Y394;Y426;Y420;Y419	LIEDNEY(0.997)T(0.003)AR	0.997138	1	1.00516	0.822991
CCNL1	Cyclin-L1	Q9UK58	Y376	QQASKS(1)PY(1)NGVR	1	2	NA	0.827701
CLMP	CXADR-like membrane protein	Q9H6B4	Y333	TLSTDAAPQPGLATQAY(0.929)S(0.071)LVGPEVR	0.929011	1	1.98105	0.829793
RAB14	Ras-related protein Rab-14	P61106	Y8	ATAPY(0.036)NY(0.692)S(0.248)Y(0.024)IFK	0.691981	1	1.36719	0.835513
TARS	Threonine--tRNA ligase, cytoplasmic	P26639	Y298	IY(1)GISFPDPK	1	1	1.04437	0.836914
CAV1	Caveolin-1	Q03135	Y14	YVDSEGHLY(0.997)T(0.003)VPIREQGNIYKPNNK	0.996505	1;2	1.68514	0.837487
ARHGAP35	Rho GTPase-activating protein 35	Q9NRY4	Y1105	NEEENIY(0.998)S(0.002)VPHDSTQGK	0.998114	1	0.877315	0.837704
BCAR3	Breast cancer anti-estrogen resistance protein 3	O75815	Y117	HGETFTFRDPHLLDPTVEY(1)VK	0.999993	1	1.0744	0.838654
ACTR3	Actin-related protein 3	P61158	Y16	AGRLPACVVDCGTGY(1)TK	0.99976	1	0.416318	0.8413
RANBP1	Ran-specific GTPase-activating protein	P43487	Y103	ICANHY(0.977)IT(0.023)PMMELKPNAGSDR	0.977085	1	NOZ Parental Only	0.842575
ERBB2IP	Protein LAP2	Q96RT1	Y1132	T(0.008)Y(0.991)SIDGPNASRPQSARPSINEIPER	0.991492	1	NOZ Parental Only	0.844631
RBMX;RBMXL1	RNA-binding motif protein, X chromosome;RNA binding motif protein, X-linked-like-1	P38159;Q96E39	Y255;Y255	DYGHSSSRDDY(1)PSR	0.99953	1	NA	0.848034
RPSA	40S ribosomal protein SA	P08865	Y139	ADHQPLTEAS(0.001)Y(0.999)VNLPTIALCNTDSPLR	0.999323	1	NA	0.84905
ANKS1A	Ankyrin repeat and SAM domain-containing protein 1A	Q92625	Y455	EEDEHPY(1)ELLLTAETKK	1	1	0.795469	0.852939
ARHGDIA	Rho GDP-dissociation inhibitor 1	P52565	Y133	YIQHT(0.252)Y(0.748)R	0.747595	1	NA	0.860331
AGFG1	Arf-GAP domain and FG repeat-containing protein 1	P52594	Y327	AGLQT(0.144)ADKY(0.856)AALANLDNIFSAGQGGDQGSGFGTTGK	0.855951	1	NA	0.866191
RAB2A	Ras-related protein Rab-2A	P61019	Y3	AY(1)AYLFK	0.999986	1	1.03711	0.866533
NUF2	Kinetochore protein Nuf2	Q9BZD4	Y37	NDLY(1)PNPKPEVLHMIYMR	1	1	1.24698	0.872921
RAI14	Ankycorbin	Q9P0K7	Y519	LGLVS(0.008)PES(0.205)MDNY(0.54)S(0.247)HFHELR	0.540145	1	NA	0.872985
ABLIM1	Actin-binding LIM protein 1	O14639	Y461	STSQGSINS(0.001)PVY(0.895)S(0.104)R	0.895181	1	NOZ Parental Only	0.874392
SPATC1	Speriolin	Q76KD6	Y504	Y(0.884)VS(0.116)VMNR	0.883695	1	NA	0.876167
PARD3	Partitioning defective 3 homolog	Q8TEW0	Y1080	ERDY(1)AEIQDFHR	1	1	0.67957	0.876586
DBNL	Drebrin-like protein	Q9UJU6	Y162	FQDVGPQAPVGSVY(1)QK	0.999604	1	0.941999	0.885053
TNK2	Activated CDC42 kinase 1	Q07912	Y284	ALPQNDDHY(1)VMQEHRK	1	1	1.54957	0.891219
PKM	Pyruvate kinase PKM	P14618	Y148	ITLDNAY(1)MEK	1	1	NA	0.891439
TOM1L2	TOM1-like protein 2	Q6ZVM7	Y404	TVT(0.004)Y(0.996)EDPQAVGGLASALDNRK	0.995644	1	1.22933	0.893313
RAPH1	Ras-associated and pleckstrin homology domains-containing protein 1	Q70E73	Y1226	AGYGGSHIS(0.009)GY(0.987)AT(0.004)LR	0.986818	1	0.771438	0.893337
EEF1A1;EEF1A1P5;EEF1A2	Elongation factor 1-alpha 1;Putative elongation factor 1-alpha-like 3;Elongation factor 1-alpha 2	P68104;Q5VTE0;Q05639	Y29;Y29;Y29	STTTGHLIY(1)K	1	1	0.792097	0.895244
BCAR1	Breast cancer anti-estrogen resistance protein 1	P56945	Y267	GLLPSQYGQEVY(0.993)DT(0.007)PPMAVK	0.992846	1	1.48142	0.896955
ACTB;POTEE;POTEF;POTEI;POTEJ;POTEKP;ACTG1;ACTA1;ACTC1	Actin, cytoplasmic 1;Actin, cytoplasmic 1, N-terminally processed;POTE ankyrin domain family member E;POTE ankyrin domain family member F;POTE ankyrin domain family member I;POTE ankyrin domain family member J;Putative beta-actin-like protein 3;Putative beta-actin-like protein 3, N-terminally processed;Actin, cytoplasmic 2;Actin, cytoplasmic 2, N-terminally processed;Actin, alpha skeletal muscle;…	P60709;Q6S8J3;A5A3E0;P0CG38;P0CG39;Q9BYX7;P63261;P68133;P68032	Y91;Y791;Y791;Y791;Y754;Y91;Y91;Y93;Y93	IWHHT(0.002)FY(0.998)NELR	0.998213	1	0.985011	0.901024
HSPA4	Heat shock 70 kDa protein 4	P34932	Y336	LKKEDIY(1)AVEIVGGATR	1	1	0.830486	0.90163
CPNE3	Copine-3	O75131	Y392	LY(1)GPTNFSPIINHVAR	1	1	0.9899	0.905175
CRK	Adapter molecule crk	P46108	Y251	RVPNAY(1)DKTALALEVGELVK	0.999705	1	1.29954	0.90828
ATIC	Bifunctional purine biosynthesis protein ATIC	P31939	Y208	Y(1)GMNPHQTPAQLYTLQPK	1	1	NOZ GemR Only	0.908307
EZR;MSN;RDX	Ezrin;Moesin;Radixin	P15311;P26038;P35241	Y270;Y270;Y270	APDFVFY(1)APR	1	1	1.0626	0.910389
LCK	Tyrosine-protein kinase Lck	P06239	Y192	NLDNGGFY(0.999)IS(0.001)PR	0.999276	1	0.50884	0.911443
YES1;FYN	Tyrosine-protein kinase Yes;Tyrosine-protein kinase Fyn	P07947;P06241	Y222;Y213	KLDNGGY(1)YITTR	0.999998	1	0.81779	0.91499
RPS27;RPS27L	40S ribosomal protein S27;40S ribosomal protein S27-like	P42677;Q71UM5	Y31;Y31	LVQSPNS(0.167)Y(0.833)FMDVK	0.833463	1	1.22484	0.91544
MPZL1	Myelin protein zero-like protein 1	O95297	Y241	SLPSGSHQGPVIY(1)AQLDHSGGHHSDKINK	1	1;2	1.54569	0.915567
LDHA	L-lactate dehydrogenase A chain	P00338	Y239	QVVES(0.009)AY(0.991)EVIK	0.990679	1	0.977401	0.918692
ERRFI1	ERBB receptor feedback inhibitor 1	Q9UJM3	Y394	VSS(0.001)T(0.005)HY(0.991)Y(0.003)LLPERPPYLDKYEK	0.990955	1	1.24061	0.92293
PLXND1	Plexin-D1	Q9Y4D7	Y1371	Y(1)VLPSQTLNSQGSSQAQETHPLLGEWK	1	1	1.62112	0.926405
INPP5D	Phosphatidylinositol 3,4,5-trisphosphate 5-phosphatase 1	Q92835	Y1161	GRDY(1)RDNTELPHHGK	0.99951	1	NA	0.929476
PRAG1	Inactive tyrosine-protein kinase PRAG1	Q86YV5	Y864	LNLSHSETNVHDESHFS(0.042)Y(0.948)S(0.01)LSPGNR	0.94801	1	NA	0.929569
MPZL1	Myelin protein zero-like protein 1	O95297	Y263	SESVVY(1)ADIR	0.999999	1;2	1.83103	0.932125
MISP	Mitotic interactor and substrate of PLK1	Q8IVT2	Y350	GRPSLY(1)VQR	0.99992	1	NA	0.937432
SEPTIN2	Septin-2	Q15019	Y17	QQPTQFINPET(0.002)PGY(0.998)VGFANLPNQVHR	0.997634	1	0.682507	0.939168
NUDT5	ADP-sugar pyrophosphatase	Q9UKK9	Y74	T(0.187)LHY(0.813)ECIVLVK	0.812795	1	NA	0.943151
FCHSD2	F-BAR and double SH3 domains protein 2	O94868	Y659	EIQISPSPKPHASLPPLPLY(1)DQPPSSPYPSPDKR	0.999909	1;2	1.0221	0.943211
GGCX	Vitamin K-dependent gamma-carboxylase	P38435	Y690	FLLRKLY(1)VFR	1	1	NA	0.943443
GAB1	GRB2-associated-binding protein 1	Q13480	Y659	SSGSGSSVADERVDY(1)VVVDQQK	1	1	NA	0.943731
LHPP	Phospholysine phosphohistidine inorganic pyrophosphate phosphatase	Q9H008	Y159	Y(0.5)Y(0.5)KETSGLMLDVGPYMK	0.5	1	0.897603	0.945245
RAB8B;RAB8A	Ras-related protein Rab-8B;Ras-related protein Rab-8A	Q92930;P61006	Y5;Y5	T(0.003)Y(0.997)DYLFK	0.997053	1	1.275	0.945278
GSK3B;GSK3A	Glycogen synthase kinase-3 beta;Glycogen synthase kinase-3 alpha	P49841;P49840	Y216;Y279	GEPNVS(0.001)Y(0.999)ICSR	0.999498	1;2	1.04356	0.948264
ITGB4	Integrin beta-4	P16144	Y1189	VPSVELTNLY(0.019)PY(0.981)CDYEMK	0.980681	1	NA	0.95966
RASA1	Ras GTPase-activating protein 1	P20936	Y460	EIY(1)NTIR	1	1	0.523894	0.95969
CD46	Membrane cofactor protein	P15529	Y378	GTY(1)LTDETHR	0.999976	1	NOZ Parental Only	0.960147
CDC42BPB	Serine/threonine-protein kinase MRCK beta	Q9Y5S2	Y1638	NKPY(0.935)IS(0.065)WPSSGGSEPSVTVPLR	0.935164	1	1.03536	0.960978
RIN1	Ras and Rab interactor 1	Q13671	Y36	EKPAQDPLY(1)DVPNASGGQAGGPQRPGR	1	1	1.1958	0.963113
HNRNPF	Heterogeneous nuclear ribonucleoprotein F	P52597	Y210	FMSVQRPGPY(0.989)DRPGT(0.011)AR	0.988531	1	NOZ GemR Only	0.963701
TUBA1B;TUBA4A;TUBA1A	Tubulin alpha-1B chain;Tubulin alpha-4A chain;Tubulin alpha-1A chain	P68363;P68366;Q71U36;P0DPH8;P0DPH7	Y103;Y103;Y103;Y103;Y103	QLFHPEQLITGKEDAANNY(1)AR	1	1	0.610917	0.964902
HIPK1;HIPK2	Homeodomain-interacting protein kinase 1;Homeodomain-interacting protein kinase 2	Q86Z02;Q9H2X6	Y352;Y361	AVCSTY(1)LQSR	0.999652	1	0.997496	0.966142
AKAP2	A-kinase anchor protein 2	Q9Y2D5	Y204	LFEDDEHEKEQY(1)CIR	1	1	NA	0.966225
HSP90AA1;HSP90AA2P;HSP90AB1;HSP90AB2P	Heat shock protein HSP 90-alpha;Heat shock protein HSP 90-alpha A2;Heat shock protein HSP 90-beta;Putative heat shock protein HSP 90-beta 2	P07900;Q14568;P08238;Q58FF8	Y284;Y283;Y276;Y198	Y(1)IDQEELNK	1	1	0.297508	0.968324
IGF1R;INSR	Insulin-like growth factor 1 receptor;Insulin-like growth factor 1 receptor alpha chain;Insulin-like growth factor 1 receptor beta chain;Insulin receptor;Insulin receptor subunit alpha;Insulin receptor subunit beta	P08069;P06213	Y1165;Y1189	DIYETDY(0.995)Y(0.005)R	0.994517	1;2	1.08236	0.973668
TNK2	Activated CDC42 kinase 1	Q07912	Y860	VSSTHY(0.012)Y(0.988)LLPERPSYLER	0.987685	1;2	1.17921	0.974945
STAM	Signal transducing adapter molecule 1	Q92783	Y198	QQSTTLSTLY(1)PSTSSLLTNHQHEGRK	0.999597	1	0.654345	0.975994
ANXA2;ANXA2P2	Annexin A2;Putative annexin A2-like protein	P07355;A6NMY6	Y316;Y316	SLY(1)YYIQQDTK	0.999912	1	0.881751	0.986535
CDK2;CDK3	Cyclin-dependent kinase 2;Cyclin-dependent kinase 3	P24941;Q00526	Y15;Y15	IGEGT(1)Y(1)GVVYK	1	1;2	0.889566	0.989026
COPB1	Coatomer subunit beta	P53618	Y521	LVTEMGT(0.166)Y(0.805)AT(0.028)QS(0.001)ALSSSRPTKK	0.804699	1	NA	0.991818
CDK1	Cyclin-dependent kinase 1	P06493	Y15	IGEGT(1)Y(1)GVVYK	1	1;2	0.906332	0.997753
SRSF6	Serine/arginine-rich splicing factor 6	Q13247	Y80	RDRDGY(0.982)S(0.014)Y(0.004)GSR	0.982152	1	NA	0.998365
HSPA1A;HSPA1B;HSPA1L;HSPA8;HSPA2;HSPA6;HSPA7	Heat shock 70 kDa protein 1A;Heat shock 70 kDa protein 1B;Heat shock 70 kDa protein 1-like;Heat shock cognate 71 kDa protein;Heat shock-related 70 kDa protein 2;Heat shock 70 kDa protein 6;Putative heat shock 70 kDa protein 7	P0DMV8;P0DMV9;P34931;P11142;P54652;P17066;P48741	Y41;Y41;Y43;Y41;Y42;Y43;Y43	TTPS(0.036)Y(0.96)VAFT(0.004)DTER	0.959939	1	0.647488	0.998523
TNS3	Tensin-3	Q68CZ2	Y354	WDS(1)YENLSADGEVLHTQGPVDGS(0.001)LY(0.999)AK	0.999434	2	1.28221	1.00204
WDR1	WD repeat-containing protein 1	O75083	Y238	AHDGGIY(1)AISWSPDSTHLLSASGDKTSK	0.999976	1	0.713712	1.00632
GPRC5A	Retinoic acid-induced protein 3	Q8NFJ5	Y347	AHAWPS(0.001)PY(0.999)KDY(1)EVKK	0.999077	1;2	0.640459	1.00837
PYGB	Glycogen phosphorylase, brain form	P11216	Y197	ARPEY(1)MLPVHFYGR	1	1	0.995994	1.01573
CLTC	Clathrin heavy chain 1	Q00610	Y634	ALEHFTDLY(1)DIKR	1	1	1.13821	1.01857
TUBA1B;TUBA4A;TUBA1A;TUBA3E	Tubulin alpha-1B chain;Tubulin alpha-4A chain;Tubulin alpha-1A chain;Tubulin alpha-3E chain	P68363;P68366;Q71U36;P0DPH8;P0DPH7;Q6PEY2	Y357;Y357;Y357;Y357;Y357;Y357	VGINY(1)QPPTVVPGGDLAK	1	1	0.869892	1.02022
ABI1	Abl interactor 1	Q8IZP0	Y198	NT(0.001)PY(0.991)KT(0.008)LEPVKPPTVPNDY(0.924)MT(0.062)S(0.014)PAR	0.990842	1;2	0.641102	1.02401
TPX2	Targeting protein for Xklp2	Q9ULW0	Y400	STAELEAEELEKLQQY(1)KFK	1	1	0.987488	1.02673
MAPK7	Mitogen-activated protein kinase 7	Q13164	Y221	GLCTSPAEHQYFMT(0.001)EY(0.996)VAT(0.003)R	0.995912	1	0.709944	1.0269
NPHP3	Nephrocystin-3	Q7Z494	Y1187	HLAILY(1)KK	1	1	1.15491	1.02703
RAB2B	Ras-related protein Rab-2B	Q8WUD1	Y3	T(0.017)Y(0.983)AYLFK	0.983301	1	NA	1.02791
ABL2	Abelson tyrosine-protein kinase 2	P42684	Y718	CY(1)GGSFAQR	1	1	1.30359	1.0287
ROCK2	Rho-associated protein kinase 2	O75116	Y722	LADKNKIY(0.997)ES(0.003)IEEAK	0.9972	1	NOZ Parental Only	1.04171
HP1BP3	Heterochromatin protein 1-binding protein 3	Q5SSJ5	Y379	KYVLENHPGTNSNY(1)QMHLLK	0.999998	1	1.03854	1.04974
WEE1	Wee1-like protein kinase	P30291	Y132	SPAAPY(1)FLGSSFSPVR	1	1	0.62565	1.05473
SND1	Staphylococcal nuclease domain-containing protein 1	Q7KZF4	Y109	EY(1)GMIYLGK	1	1	NOZ Parental Only	1.06089
EHD4	EH domain-containing protein 4	Q9H223	Y451	DKPVY(0.998)DELFY(0.002)TLSPINGK	0.998081	1	0.648413	1.06929
ZBED2	Zinc finger BED domain-containing protein 2	Q9BTP6	Y75	AGHHPNQY(0.979)AT(0.021)CR	0.979306	1	NA	1.07129
MAPK1	Mitogen-activated protein kinase 1	P28482	Y187	VADPDHDHTGFLTEY(1)VATR	0.999992	1;2	0.967723	1.07927
PIK3R1	Phosphatidylinositol 3-kinase regulatory subunit alpha	P27986	Y556	QAAEY(1)REIDKR	1	1	NA	1.08123
S100A10	Protein S100-A10	P60903	Y25	FAGDKGY(1)LTK	0.999735	1	1.05698	1.08612
DIAPH1	Protein diaphanous homolog 1	O60610	Y773	KLY(1)KPEVQLR	1	1	NOZ GemR Only	1.08628
CNN2	Calponin-2	Q99439	Y184	CASQS(0.001)GMT(0.029)AY(0.804)GT(0.166)RR	0.803755	1	NA	1.08698
ATP1A1	Sodium/potassium-transporting ATPase subunit alpha-1	P05023	Y542	EQPLDEELKDAFQNAY(1)LELGGLGER	1	1	NOZ GemR Only	1.08982
DYRK1A;DYRK1B	Dual specificity tyrosine-phosphorylation-regulated kinase 1A;Dual specificity tyrosine-phosphorylation-regulated kinase 1B	Q13627;Q9Y463	Y321;Y273	IYQY(1)IQSR	0.999692	1	1.04481	1.0901
ANXA1	Annexin A1	P04083	Y207	ALY(1)EAGERR	1	1	NA	1.09067
PTK6	Protein-tyrosine kinase 6	Q13882	Y114	VSEKPS(0.002)ADY(0.997)VLS(0.001)VR	0.996587	1	1.2343	1.09262
PSMA6	Proteasome subunit alpha type-6	P60900	Y103	Y(0.943)KY(0.054)GY(0.002)EIPVDMLCKR	0.943386	1	0.831658	1.09986
TBCB	Tubulin-folding cofactor B	Q99426	Y98	LGEY(1)EDVSRVEK	1	1	0.820276	1.10077
ACTB;ACTG1	Actin, cytoplasmic 1;Actin, cytoplasmic 2	P60709;P63261	Y294;Y294	KDLY(1)ANTVLSGGTTMYPGIADR	0.999998	1	1.89366	1.10295
RCN1	Reticulocalbin-1	Q15293	Y290	HLVY(1)ESDKNKDEK	0.999984	1	NA	1.11114
CASKIN2	Caskin-2	Q8WXE0	Y253	NT(0.039)Y(0.961)NQTALDIVNQFTTSQASR	0.960765	1	0.975096	1.1128
PARD3	Partitioning defective 3 homolog	Q8TEW0	Y1310	KQPPSEGPS(0.081)NY(0.882)DS(0.035)Y(0.003)K	0.881739	1	NA	1.11876
TJP2	Tight junction protein ZO-2	Q9UDY2	Y1118	IEIAQKHPDIY(1)AVPIK	1	1	0.908515	1.12516
CAV1	Caveolin-1	Q03135	Y6	Y(1)VDSEGHLYTVPIR	1	1;2	1.95244	1.12557
LIPI	Lipase member I	Q6XZB0	Y302	EKS(0.155)CPRLGY(0.845)QAK	0.845157	1	NA	1.12715
PRPF4B	Serine/threonine-protein kinase PRP4 homolog	Q13523	Y849	LCDFGSASHVADNDITPY(1)LVSR	0.999725	1;2	1.1141	1.13015
FLNA	Filamin-A	P21333	Y373	SPFEVY(1)VDKSQGDASK	1	1	1.6163	1.13026
TNK2	Activated CDC42 kinase 1	Q07912	Y827	Y(1)ATPQVIQAPGPR	0.999998	1	1.22998	1.1341
CUEDC2	CUE domain-containing protein 2	Q9H467	Y275	AT(0.001)Y(0.999)INLKPAR	0.999335	1	NA	1.13499
VASP	Vasodilator-stimulated phosphoprotein	P50552	Y39	VQIY(1)HNPTANSFR	1	1	1.37443	1.13933
CRIP1	Cysteine-rich protein 1	P50238	Y12	EVY(1)FAER	1	1	1.9414	1.1405
ANXA2;ANXA2P2	Annexin A2;Putative annexin A2-like protein	P07355;A6NMY6	Y30;Y30	AY(1)TNFDAER	1	1	1.08109	1.14284
ATP13A1	Manganese-transporting ATPase 13A1	Q9HD20	Y690	VLALGY(1)KELGHLTHQQAR	1	1	NOZ Parental Only	1.1448
DBNL	Drebrin-like protein	Q9UJU6	Y140	ASGANY(0.998)S(0.002)FHK	0.998275	1	NA	1.14505
HMGB1	High mobility group protein B1	P09429	Y109	RPPSAFFLFCS(0.006)EY(0.994)RPK	0.994292	1	1.14619	1.14562
DDX39A;DDX39B	ATP-dependent RNA helicase DDX39A;Spliceosome RNA helicase DDX39B	O00148;Q13838	Y38;Y39	GS(0.011)Y(0.989)VSIHSSGFR	0.988724	1	1.11828	1.14774
PTRF	Polymerase I and transcript release factor	Q6NZI2	Y156	VMIY(1)QDEVKLPAK	1	1;2	1.36067	1.14836
CTTN	Src substrate cortactin	Q14247	Y154	HASQKDY(1)SSGFGGK	0.999923	1	NA	1.15225
PIK3R2	Phosphatidylinositol 3-kinase regulatory subunit beta	O00459	Y464	SREYDQLY(1)EEYTR	1	1	1.44349	1.15288
SPTAN1	Spectrin alpha chain, non-erythrocytic 1	Q13813	Y2423	ALSSEGKPY(0.991)VT(0.009)KEELYQNLTR	0.990918	1	1.22924	1.15373
PPP1CA	Serine/threonine-protein phosphatase PP1-alpha catalytic subunit	P62136	Y306	Y(1)GQFSGLNPGGRPITPPR	1	1	1.13997	1.16046
PFN1	Profilin-1	P07737	Y60	SSFY(1)VNGLTLGGQK	0.999999	1	0.773432	1.16191
CDV3	Protein CDV3 homolog	Q9UKY7	Y190	KTPQGPPEIY(0.999)S(0.001)DTQFPSLQSTAK	0.999424	1	0.918186	1.16925
ENO1;ENO2;ENO3	Alpha-enolase;Gamma-enolase;Beta-enolase	P06733;P09104;P13929	Y44;Y44;Y44	AAVPSGAS(0.001)T(0.008)GIY(0.99)EALELR	0.990471	1	1.17327	1.18014
PGRMC1	Membrane-associated progesterone receptor component 1	O00264	Y107	KFY(1)GPEGPYGVFAGR	1	1	1.18199	1.18108
HNRNPA2B1	Heterogeneous nuclear ribonucleoproteins A2/B1	P22626	Y331	NMGGPY(1)GGGNYGPGGSGGSGGYGGR	1	1	1.19976	1.18341
MYH9	Myosin-9	P35579	Y9	AQQAADKY(0.995)LY(0.005)VDKNFINNPLAQADWAAK	0.995208	1	NA	1.18464
PTPRE	Receptor-type tyrosine-protein phosphatase epsilon	P23469	Y696	VVQDFIDIFS(0.008)DY(0.992)ANFK	0.991607	1	1.17935	1.18776
PRRC2C	Protein PRRC2C	Q9Y520	Y1218	GHT(0.002)RDY(0.998)PQYR	0.997924	1	NA	1.1883
ECI2	Enoyl-CoA delta isomerase 2, mitochondrial	O75521	Y285	ATFHTPFSHLGQSPEGCS(0.029)S(0.146)Y(0.575)T(0.25)FPK	0.575342	1	NA	1.18941
HNRNPA2B1	Heterogeneous nuclear ribonucleoproteins A2/B1	P22626	Y347	NMGGPYGGGNYGPGGSGGS(0.052)GGY(0.947)GGR	0.94731	1	NA	1.19
PPP1R18	Phostensin	Q6NYC8	Y230	LSPGESAY(1)QK	0.999935	1	0.818412	1.19532
DNMBP	Dynamin-binding protein	Q6XZF7	Y430	S(0.001)QY(0.017)Y(0.979)S(0.003)T(0.001)VGGSHPHSEQYPDLLPLEAR	0.978821	1	1.16079	1.19796
INPPL1	Phosphatidylinositol 3,4,5-trisphosphate 5-phosphatase 2	O15357	Y986	NSFNNPAY(0.97)Y(0.03)VLEGVPHQLLPPEPPSPAR	0.969911	1	0.807526	1.19835
INCENP	Inner centromere protein	Q9NQS7	Y73	ISY(1)VQDENRDPIRR	0.999977	1	1.19316	1.1992
ABL2	Abelson tyrosine-protein kinase 2	P42684	Y568	AASSSSVVPY(1)LPR	0.999797	1	1.18041	1.20062
RPS10	40S ribosomal protein S10	P46783	Y12	IAIY(1)ELLFK	1	1	1.45187	1.20265
CFL1	Cofilin-1	P23528	Y140	LTGIKHELQANCY(1)EEVKDR	1	1	1.40892	1.20682
MLLT4	Afadin	P55196	Y584	VEQQPDY(1)RR	1	1	NA	1.21022
ELFN2	Protein phosphatase 1 regulatory subunit 29	Q5R3F8	Y743	DST(0.001)Y(0.999)SQLSPR	0.999284	1	NOZ GemR Only	1.21175
CDK5	Cyclin-dependent-like kinase 5	Q00535	Y15	IGEGT(0.002)Y(0.997)GT(0.001)VFK	0.997435	1	0.682727	1.21469
PFN1	Profilin-1	P07737	Y129;Y129	KCY(1)EMASHLR	1	1	1.08923	1.21554
HNRNPK	Heterogeneous nuclear ribonucleoprotein K	P61978	Y380	GS(0.085)Y(0.915)GDLGGPIITTQVTIPK	0.915134	1	NA	1.22569
SAMD4B	Protein Smaug homolog 2	Q5PRF9	Y166	SRPEPSY(1)HSR	0.999857	1	NA	1.22706
PYGB	Glycogen phosphorylase, brain form	P11216	Y204	ARPEYMLPVHFY(1)GR	1	1	1.03004	1.22761
AHNAK	Neuroblast differentiation-associated protein AHNAK	Q09666	Y160	RVTAY(0.996)T(0.004)VDVTGR	0.996195	1	NOZ GemR Only	1.2295
MAPK12	Mitogen-activated protein kinase 12	P53778	Y185	QADSEMTGY(1)VVTR	0.999943	1	1.0113	1.23181
CYFIP1;CYFIP2	Cytoplasmic FMR1-interacting protein 1;Cytoplasmic FMR1-interacting protein 2	Q7L576;Q96F07	Y1054;Y1078	Y(1)APLHLVPLIER	1	1	1.17368	1.23509
PTPN11	Tyrosine-protein phosphatase non-receptor type 11	Q06124	Y580	VY(1)ENVGLMQQQK	1	1	0.885253	1.23659
PTK2	Focal adhesion kinase 1	Q05397	Y898	KPPRPGAPGHLGSLASLSSPADS(0.145)Y(0.855)NEGVK	0.855328	1	NA	1.23943
TUBB	Tubulin beta chain	P07437	Y50	ISVY(0.94)Y(0.059)NEATGGK	0.940422	1	NA	1.24052
ABI1	Abl interactor 1	Q8IZP0	Y213	TLEPVKPPTVPNDY(0.971)MT(0.024)S(0.005)PAR	0.970872	1;2	2.21185	1.24721
STMN3	Stathmin-3	Q9NZ72	Y8	AST(0.026)IS(0.975)AY(0.999)KEK	0.998725	2	1.07265	1.24985
TLN2	Talin-2	Q9Y4G6	Y1665	ECDY(1)SIDGINR	0.999977	1	1.50748	1.25388
GOLIM4	Golgi integral membrane protein 4	O00461	Y407	FQSPY(1)EEQLEQQR	1	1	NOZ GemR Only	1.25729
GNAI2	Guanine nucleotide-binding protein G(i) subunit alpha-2	P04899	Y61	IIHEDGY(0.976)S(0.024)EEECR	0.976482	1	NOZ Parental Only	1.25791
RBMX	RNA-binding motif protein, X chromosome	P38159	Y266	GYSDRDGY(1)GR	0.999998	1	NA	1.26984
EPS8	Epidermal growth factor receptor kinase substrate 8	Q12929	Y525	HIDRNY(1)EPLK	1	1	1.0674	1.27563
GIT2	ARF GTPase-activating protein GIT2	Q14161	Y484	KQAT(0.011)T(0.007)NVY(0.982)QVQTGSEYTDTSNHSSLK	0.982073	1	NA	1.27672
PTPN11	Tyrosine-protein phosphatase non-receptor type 11	Q06124	Y63	IQNTGDY(0.339)Y(0.661)DLYGGEK	0.660696	1	NA	1.2775
RPL15	60S ribosomal protein L15	P61313	Y81	GAT(0.007)Y(0.993)GKPVHHGVNQLK	0.992559	1	NA	1.27958
BCAR1	Breast cancer anti-estrogen resistance protein 1	P56945	Y128	AQQGLY(1)QVPGPSPQFQSPPAK	1	1	1.67825	1.28015
BCAR1	Breast cancer anti-estrogen resistance protein 1	P56945	Y327	EETY(1)DVPPAFAK	0.999906	1	1.48212	1.28051
EPB41L2	Band 4.1-like protein 2	O43491	Y623	VEGDNIY(1)VR	1	1	0.623642	1.28264
ICT1	Peptidyl-tRNA hydrolase ICT1, mitochondrial	Q14197	Y49	SIYS(0.006)LDKLY(0.994)PESQGSDTAWR	0.993524	1	NA	1.28499
MOB1B;MOB1A	MOB kinase activator 1B;MOB kinase activator 1A	Q7L9L4;Q9H8S9	Y26;26	KNIPEGSHQY(1)ELLK	0.999926	1	NA	1.28553
INPP5D	Phosphatidylinositol 3,4,5-trisphosphate 5-phosphatase 1	Q92835	Y1022	NAGDTLPQEDLPLTKPEMFENPLY(0.897)GS(0.091)LS(0.011)S(0.001)FPKPAPR	0.896874	1	1.19654	1.29154
DOK1	Docking protein 1	Q99704	Y398	VKEEGY(1)ELPYNPATDDYAVPPPR	0.999985	1	1.64323	1.2995
BCR	Breakpoint cluster region protein	P11274	Y177	KGHGQPGADAEKPFY(1)VNVEFHHER	1	1	0.773012	1.30185
ESYT1	Extended synaptotagmin-1	Q9BSJ8	Y822	HLSPY(1)ATLTVGDSSHK	0.999868	1	1.0331	1.30267
RIN1	Ras and Rab interactor 1	Q13671	Y632	VAY(1)QDPSSGCTSK	1	1	NA	1.30366
SPTBN1;SPTBN2	Spectrin beta chain, non-erythrocytic 1;Spectrin beta chain, non-erythrocytic 2	Q01082;O15020	Y1680;Y1676	VDKLY(1)AGLKDLAEER	1	1	1.58771	1.31323
AKAP12	A-kinase anchor protein 12	Q02952	Y1270	TEGTQEADQY(1)ADEKTK	0.999551	1	NA	1.31622
ACTA1;ACTC1;ACTA2;ACTG2	Actin, alpha skeletal muscle;Actin, alpha cardiac muscle 1;Actin, aortic smooth muscle;Actin, gamma-enteric smooth muscle	P68133;P68032;P62736;P63267	Y71;Y71;Y71;Y70	Y(1)PIEHGIITNWDDMEK	1	1	1.87533	1.31667
CFL1;CFL2	Cofilin-1;Cofilin-2	P23528;Q9Y281	Y85;85	YALY(1)DATYETK	0.999999	1	1.07996	1.32077
GSTP1	Glutathione S-transferase P	P09211	Y8	PPYTVVY(1)FPVR	1	1	1.37291	1.32395
WIPF2	WAS/WASL-interacting protein family member 2	Q8TF74	Y74	GSSGGY(1)GSGGAALQPK	1	1	1.19844	1.32973
CARKD	ATP-dependent (S)-NAD(P)H-hydrate dehydratase	Q8IW45	Y85	IGVVGGCQEY(0.975)T(0.025)GAPYFAAISALK	0.974757	1	1.85837	1.33071
RASAL2	Ras GTPase-activating protein nGAP	Q9UJF2	Y786	RPLHPALNQPGGLQPLSFQNPVY(1)HLNNPIPAMPK	0.999985	1	1.56988	1.33191
BCAR1	Breast cancer anti-estrogen resistance protein 1	P56945	Y410	ERVLPPEVADGGVVDSGVY(1)AVPPPAER	0.99999	1	1.90684	1.33434
SHANK2	SH3 and multiple ankyrin repeat domains protein 2	Q9UPX8	Y610	GQMPENPY(0.98)S(0.02)EVGK	0.979959	1	1.14286	1.34282
BCAR1	Breast cancer anti-estrogen resistance protein 1	P56945	Y249	HLLAPGPQDIY(1)DVPPVR	1	1	1.34249	1.34813
NCK1	Cytoplasmic protein NCK1	P16333	Y112	LYDLNMPAY(1)VK	1	1	1.50248	1.35188
DOK1	Docking protein 1	Q99704	Y315	IAPCPSQDS(0.003)LY(0.946)S(0.051)DPLDSTSAQAGEGVQR	0.945892	1	1.57476	1.35324
RCN1	Reticulocalbin-1	Q15293	Y147	QATY(0.016)GY(0.848)Y(0.136)LGNPAEFHDSSDHHTFKK	0.847891	1	NA	1.35811
PHLDB2	Pleckstrin homology-like domain family B member 2	Q86SQ0	Y567	ASSES(0.01)S(0.109)Y(0.867)LS(0.014)ILPK	0.867159	1	NOZ GemR Only	1.37229
LARP1	La-related protein 1	Q6PKG0	Y361	THFDY(1)QFGYR	1	1	1.0301	1.37908
CLTC	Clathrin heavy chain 1	Q00610	Y1206	LAELEEFINGPNNAHIQQVGDRCY(1)DEK	1	1	NOZ GemR Only	1.38101
PGK1	Phosphoglycerate kinase 1	P00558	Y196	KELNY(1)FAK	1	1	1.14575	1.38683
ACTB;ACTG1	Actin, cytoplasmic 1;Actin, cytoplasmic 2	P60709;P63261	Y198;Y198	GY(1)SFTTTAER	0.999971	1	0.809034	1.387
PTRF	Polymerase I and transcript release factor	Q6NZI2	Y316	TAVY(1)KVPPFTFHVK	0.999998	1	1.74854	1.38824
PEBP1	Phosphatidylethanolamine-binding protein 1;Hippocampal cholinergic neurostimulating peptide	P30086	Y181	LY(1)EQLSGK	1	1	1.39752	1.39143
PEAK1	Pseudopodium-enriched atypical kinase 1	Q9H792	Y641	VPIVINPNAY(1)DNLAIY(1)K	1	1;2	0.654612	1.40035
ABLIM1	Actin-binding LIM protein 1	O14639	Y357	TSSESIY(0.795)S(0.196)RPGS(0.003)S(0.006)IPGSPGHTIYAK	0.794772	1	0.938725	1.40183
IQGAP1	Ras GTPase-activating-like protein IQGAP1	P46940	Y172	LGLAPQIQDLY(1)GK	1	1	1.26525	1.406
GIT1	ARF GTPase-activating protein GIT1	Q9Y2X7	Y545	LQPFHSTELEDDAIY(0.826)S(0.174)VHVPAGLYR	0.825976	1	3.03673	1.41475
BCAR1	Breast cancer anti-estrogen resistance protein 1	P56945	Y287	GPNGRDPLLEVY(1)DVPPSVEK	0.999995	1	1.27302	1.42034
ANXA2;ANXA2P2	Annexin A2;Putative annexin A2-like protein	P07355;A6NMY6	Y238;Y238	SYSPY(1)DMLESIRK	0.999997	1	1.3226	1.42169
BCAR1	Breast cancer anti-estrogen resistance protein 1	P56945	Y306	GLPPSNHHAVY(0.999)DVPPSVSK	0.999435	1	1.50834	1.42496
ZYX	Zyxin	Q15942	Y316	LGHPEALSAGTGSPQPPS(0.005)FT(0.142)Y(0.853)AQQR	0.853105	1	0.595089	1.42651
BCAR3	Breast cancer anti-estrogen resistance protein 3	O75815	Y266	CLEEHY(1)GTSPGQAR	0.999844	1	1.47821	1.43043
HIST1H2BL;HIST1H2BH;HIST1H2BN;HIST1H2BC;HIST1H2BD;HIST1H2BK;HIST2H2BF;HIST1H2BM;H2BFS	Histone H2B type 1-L;Histone H2B type 1-H;Histone H2B type 1-N;Histone H2B type 1-C/E/F/G/I;Histone H2B type 1-D;Histone H2B type 1-K;Histone H2B type 2-F;Histone H2B type 1-M;Histone H2B type F-S	Q99880;Q93079;Q99877;P62807;P58876;O60814;Q5QNW6;Q99879;P57053	Y41;Y41;Y41;Y41;Y41;Y41;Y41;Y41;Y41	KESYSVY(1)VYK	0.999986	1	1.28326	1.43191
DYNLL1;DYNLL2	Dynein light chain 1, cytoplasmic;Dynein light chain 2, cytoplasmic	P63167;Q96FJ2	Y65;Y65	NFGS(0.016)Y(0.984)VTHETK	0.983518	1	0.741091	1.43206
BCAR1	Breast cancer anti-estrogen resistance protein 1	P56945	Y234	VGQGYVYEAAQPEQDEY(1)DIPR	1	1	1.60889	1.47014
PXN	Paxillin	P49023	Y88	FIHQQPQSSSPVY(0.997)GS(0.002)SAK	0.99743	1;2	1.76609	1.4825
DAB2	Disabled homolog 2	P98082	Y685	KGEQTSSGTLSAFAS(0.089)Y(0.905)FNS(0.007)K	0.904724	1	NOZ GemR Only	1.48423
PDLIM1	PDZ and LIM domain protein 1	O00151	Y151	VITNQYNNPAGLY(0.967)S(0.026)S(0.007)ENISNFNNALESK	0.966574	1	1.16069	1.48449
INPPL1	Phosphatidylinositol 3,4,5-trisphosphate 5-phosphatase 2	O15357	Y886	ERLY(1)EWISIDKDEAGAK	1	1	0.999786	1.48525
TYK2	Non-receptor tyrosine-protein kinase TYK2	P29597	Y292	LLAQAEGEPCY(1)IR	1	1	1.23844	1.50007
ZNF185	Zinc finger protein 185	O15231	Y581	GILFVKEY(1)VNASEVSSGKPVSAR	0.999999	1	0.922002	1.50412
CFL1;CFL2	Cofilin-1;Cofilin-2	P23528;Q9Y281	Y82;82	Y(1)ALYDATYETK	1	1	0.965941	1.51489
PKM	Pyruvate kinase PKM	P14618	Y105	TATESFASDPILY(1)RPVAVALDTK	0.999987	1	1.44211	1.51489
TJP2	Tight junction protein ZO-2	Q9UDY2	Y1007	TQNKEES(0.091)Y(0.909)DFSK	0.90878	1	0.678615	1.52516
TLN1	Talin-1	Q9Y490	Y70	ALDY(1)YMLR	0.99957	1	1.37483	1.5329
FER	Tyrosine-protein kinase Fer	P16591	Y402	VQENDGKEPPPVVNY(1)EEDAR	1	1	1.30692	1.54019
PSMC1	26S protease regulatory subunit 4	P62191	Y25	KY(1)EPPVPTR	1	1	1.6495	1.54039
HNRNPA2B1	Heterogeneous nuclear ribonucleoproteins A2/B1	P22626	Y336	NMGGPYGGGNY(1)GPGGSGGSGGYGGR	1	1	0.855831	1.55295
ICK	Serine/threonine-protein kinase ICK	Q9UPZ9	Y159	SKPPYT(1)DY(1)VSTR	0.999714	1;2	1.18525	1.55542
ANXA2;ANXA2P2	Annexin A2;Putative annexin A2-like protein	P07355;A6NMY6	Y24;Y24	LSLEGDHSTPPSAY(1)GSVK	0.999979	1;2	1.25186	1.55634
TUBA1B;TUBA4A;TUBA1A;TUBA3E	Tubulin alpha-1B chain;Tubulin alpha-4A chain;Tubulin alpha-1A chain;Tubulin alpha-3E chain	P68363;P68366;Q71U36;P0DPH8;P0DPH7;Q6PEY2	Y272;Y272;Y272;Y272;Y272;Y272	IHFPLAT(0.084)Y(0.916)APVISAEK	0.916282	1	1.83166	1.55716
PXN	Paxillin	P49023	Y118	VGEEEHVY(0.995)S(0.005)FPNKQK	0.994514	1	2.04958	1.57707
PRMT1	Protein arginine N-methyltransferase 1	Q99873	Y309	TGFSTSPES(0.023)PY(0.82)T(0.157)HWK	0.820234	1	1.15298	1.58694
BCAR3	Breast cancer anti-estrogen resistance protein 3	O75815	Y42	SPLAEHRPDAY(1)QDVSIHGTLPR	0.999996	1	NA	1.5954
CTTN	Src substrate cortactin	Q14247	Y453	GPVSGTEPEPVYSMEAADY(1)R	0.999999	1	1.25124	1.59656
FXR1	Fragile X mental retardation syndrome-related protein 1	P51114	Y477	SSISSVLKDPDSNPY(0.999)S(0.001)LLDNTESDQTADTDASESHHSTNR	0.999222	1	1.12205	1.59729
CFL1	Cofilin-1	P23528	Y68	EILVGDVGQTVDDPY(0.951)AT(0.049)FVK	0.950814	1	0.957905	1.60543
ABL1;ABL2	Tyrosine-protein kinase ABL1;Abelson tyrosine-protein kinase 2	P00519;P42684	Y393;Y439	LMTGDT(0.004)Y(0.983)T(0.013)AHAGAK	0.983217	1	1.20909	1.60944
GDI2	Rab GDP dissociation inhibitor beta	P50395	Y203	TDDYLDQPCY(0.994)ET(0.006)INR	0.994448	1	0.855907	1.61074
ACOT7	Cytosolic acyl coenzyme A thioester hydrolase	O00154	Y194	Y(1)EAQKLER	1	1	NA	1.6123
RBM3	RNA-binding protein 3	P98179	Y127	YYDSRPGGY(0.047)GY(0.952)GY(0.001)GR	0.952175	1	0.936226	1.61821
RBM3	RNA-binding protein 3	P98179	Y129	YYDSRPGGYGY(0.5)GY(0.5)GR	0.499952	1	NA	1.61821
NANS	Sialic acid synthase	Q9NR45	Y71	ALERPY(0.993)T(0.007)SK	0.993194	1	NA	1.62461
DCTN2	Dynactin subunit 2	Q13561	Y6	Y(1)ADLPGIAR	1	1	1.42676	1.6361
BCAR1	Breast cancer anti-estrogen resistance protein 1	P56945	Y387	RPGPGTLY(1)DVPR	0.999999	1	1.84838	1.65162
LPP	Lipoma-preferred partner	Q93052	Y273	GGMDY(0.955)AY(0.045)IPPPGLQPEPGYGYAPNQGR	0.955498	1	2.12191	1.65493
RASA1	Ras GTPase-activating protein 1	P20936	Y615	HFT(0.002)NPY(0.998)CNIYLNSVQVAK	0.998061	1	2.01395	1.66399
AFAP1	Actin filament-associated protein 1	Q8N556	Y491	VISANPYLGGT(0.002)S(0.058)NGY(0.923)AHPS(0.013)GT(0.003)ALHYDDVPCINGSLK	0.92282	1	NA	1.67795
ELMO2	Engulfment and cell motility protein 2	Q96JJ3	Y48	EVCDGWSLPNPEY(0.838)Y(0.128)T(0.034)LR	0.838267	1	NA	1.67895
PRKCD	Protein kinase C delta type	Q05655	Y313	RSDSASSEPVGIY(1)QGFEK	1	1;2	1.74558	1.68606
HNRNPA1	Heterogeneous nuclear ribonucleoprotein A1	P09651	Y341	SSGPY(1)GGGGQYFAKPR	1	1	1.22719	1.69835
TAGLN2;TAGLN3	Transgelin-2;Transgelin-3	P37802;Q9UI15	Y192;Y192	GASQAGMT(0.001)GY(0.999)GMPR	0.999081	1	1.48444	1.71185
TJP1	Tight junction protein ZO-1	Q07157	Y1165	HEEQPAPGY(0.986)DT(0.014)HGR	0.986498	1	NA	1.72747
ACTN4;ACTN1	Alpha-actinin-4;Alpha-actinin-1	O43707;P12814	Y265;Y246	AIMTYVSSFY(1)HAFSGAQK	0.999732	1	1.60939	1.74126
RBM39	RNA-binding protein 39	Q14498	Y99	YRS(0.998)PY(0.966)S(0.036)GPK	0.965505	2	NA	1.74304
FER	Tyrosine-protein kinase Fer	P16591	Y714	QEDGGVY(1)SSSGLK	0.99994	1	1.39908	1.74541
S100A11	Protein S100-A11	P31949	Y30	DGY(1)NYTLSK	1	1	1.49643	1.74886
ACTN1	Alpha-actinin-1	P12814	Y193	HRPELIDY(1)GK	1	1	1.49454	1.7491
INPP5D	Phosphatidylinositol 3,4,5-trisphosphate 5-phosphatase 1	Q92835	Y865	EKLY(1)DFVK	1	1	1.46732	1.74988
PRKD2	Serine/threonine-protein kinase D2	Q9BZL6	Y717	SVVGT(0.006)PAY(0.993)LAPEVLLNQGYNR	0.993444	1	0.877365	1.76245
TJP1	Tight junction protein ZO-1	Q07157	Y1435	RYEPIQATPPPPPLPS(0.043)QY(0.954)AQPS(0.003)QPVTSASLHIHSK	0.953995	1	1.43732	1.76749
LPP	Lipoma-preferred partner	Q93052	Y300	Y(0.003)Y(0.008)EGY(0.932)Y(0.057)AAGPGYGGR	0.932198	1	NA	1.78397
BCAR3	Breast cancer anti-estrogen resistance protein 3	O75815	Y341	AHQSES(0.002)Y(0.998)LPIGCK	0.997758	1	1.32248	1.78872
ARHGAP42	Rho GTPase-activating protein 42	A6NI28	Y376	EPIY(0.994)T(0.006)LPAIISK	0.994042	1	2.05978	1.79763
JAK2	Tyrosine-protein kinase JAK2	O60674	Y570	EVGDY(1)GQLHETEVLLK	1	1	1.20138	1.80189
TLN1	Talin-1	Q9Y490	Y436	STVLQQQY(1)NR	1	1	8.68615	1.82366
HNRNPA0	Heterogeneous nuclear ribonucleoprotein A0	Q13151	Y180	AVPKEDIY(0.979)S(0.021)GGGGGGSR	0.979243	1	NA	1.82404
PTBP1	Polypyrimidine tract-binding protein 1	P26599	Y127	GQPIY(1)IQFSNHK	1	1	1.09238	1.84653
AKAP2	A-kinase anchor protein 2	Q9Y2D5	Y418	EGPY(1)SEPSKR	0.999998	1	NA	1.85886
HNRNPH3	Heterogeneous nuclear ribonucleoprotein H3	P31942	Y296	DGMDNQGGY(0.997)GS(0.003)VGR	0.996822	1	NOZ Parental Only	1.86978
AHNAK	Neuroblast differentiation-associated protein AHNAK	Q09666	Y1469	MKGDY(1)DVTVPK	0.99997	1	1.26252	1.88884
MAPK8;MAPK10	Mitogen-activated protein kinase 8;Mitogen-activated protein kinase 10	P45983;P53779	Y185;Y223	TAGTS(0.001)FMMT(0.999)PY(0.999)VVT(0.001)R	0.999351	1;2	1.86046	1.8949
PPP1R11	Protein phosphatase 1 regulatory subunit 11	O60927	Y64	CCCIY(1)EKPR	1	1	1.21236	1.90436
EPHB2	Ephrin type-B receptor 2	P29323	Y584	ADSEY(0.989)T(0.012)DKLQHY(0.984)T(0.013)S(0.002)GHMTPGMK	0.983731	1;2	2.90333	1.91653
SON	Protein SON	P18583	Y949	LGQDPY(0.999)RLGHDPY(0.001)R	0.998969	1	0.556115	1.91797
SHANK2	SH3 and multiple ankyrin repeat domains protein 2	Q9UPX8	Y538	VY(1)GTIKPAFNQNSAAK	1	1	0.87872	1.92659
CACYBP	Calcyclin-binding protein	Q9HB71	Y199	KIY(1)EDGDDDMKR	1	1	NA	1.94432
WDR18	WD repeat-containing protein 18	Q9BV38	Y61	NY(1)ISAWELQR	1	1	1.86844	1.94753
DAPK3	Death-associated protein kinase 3	O43293	Y305	LKEY(0.988)T(0.012)IK	0.988397	1	1.62395	1.95152
PTRF	Polymerase I and transcript release factor	Q6NZI2	Y308	SFTPDHVVY(1)AR	1	1;2	1.44412	1.96215
MAP1B	Microtubule-associated protein 1B	P46821	Y1921	SPSDSGY(0.999)SYETIGK	0.999432	1	1.10839	1.96367
LGALS1	Galectin-1	P09382	Y105	LPDGY(1)EFKFPNR	1	1	1.91656	1.9721
ARHGAP42	Rho GTPase-activating protein 42	A6NI28	Y792	LDTASSNGY(1)QRPGSVVAAK	1	1	2.17863	1.97734
CTTN	Src substrate cortactin	Q14247	Y334	NASTFEDVTQVSS(0.001)AY(0.999)QK	0.99903	1	1.51489	1.98084
FLNB	Filamin-B	O75369	Y2502	SSTETCY(0.994)S(0.006)AIPK	0.993574	1	0.843427	1.98121
RAPH1	Ras-associated and pleckstrin homology domains-containing protein 1	Q70E73	Y524	TESAY(1)DWTSLSSSSIK	0.999995	1	NOZ GemR Only	1.99626
CBLB	E3 ubiquitin-protein ligase CBL-B	Q13191	Y889	TSQDY(1)DQLPSCSDGSQAPARPPKPR	1	1	1.42692	2.03263
PPAP2A	Lipid phosphate phosphohydrolase 1	O14494	Y278	KEEDSHTTLHETPTT(0.002)GNHY(0.997)PSNHQP	0.997131	1	NA	2.03657
INPP5D	Phosphatidylinositol 3,4,5-trisphosphate 5-phosphatase 1	Q92835	Y915	APPCSGSSITEIINPNY(1)MGVGPFGPPMPLHVK	0.999987	1	NA	2.03913
FAM120A;C9orf129	Constitutive coactivator of PPAR-gamma-like protein 1;Putative uncharacterized protein C9orf129	Q9NZB2;Q5T035	Y431;Y80	HTPLY(1)ER	1	1	1.20947	2.0704
PACS1	Phosphofurin acidic cluster sorting protein 1	Q6VY07	Y251	IY(1)SLSSQPIDHEGIK	0.999976	1	NOZ GemR Only	2.09353
HNRNPM	Heterogeneous nuclear ribonucleoprotein M	P52272	Y64	FEPY(0.999)ANPT(0.001)KR	0.99855	1	NA	2.09485
S100A16	Protein S100-A16	Q96FQ6	Y26	YVS(0.001)KY(0.969)S(0.03)LVK	0.969263	1	NA	2.12602
MYH9	Myosin-9	P35579	Y11	Y(0.017)LY(0.983)VDKNFINNPLAQADWAAK	0.983284	1	1.51192	2.13381
DYRK3	Dual specificity tyrosine-phosphorylation-regulated kinase 3	O43781	Y369	LYTY(1)IQSR	0.999735	1	1.70217	2.142
PCM1	Pericentriolar material 1 protein	Q15154	Y1176	TEY(1)MAFPKPFESSSSIGAEKPR	0.999988	1	1.68094	2.1433
TWF2	Twinfilin-2	Q6IBS0	Y262	HTHEGDPLESVVFIYSMPGY(1)K	0.999994	1	NOZ GemR Only	2.15998
TNS3	Tensin-3	Q68CZ2	Y780	LSLGQY(1)DNDAGGQLPFSK	1	1;2	1.01131	2.16494
ATP13A1	Manganese-transporting ATPase 13A1	Q9HD20	Y179	IKY(0.973)S(0.024)Y(0.003)DALEK	0.973229	1	NA	2.17348
AHNAK	Neuroblast differentiation-associated protein AHNAK	Q09666	Y715	VKGEY(1)DVTVPK	0.999934	1	1.38165	2.18633
PIK3R2	Phosphatidylinositol 3-kinase regulatory subunit beta	O00459	Y505	CSKEY(1)LER	0.999983	1	NA	2.25018
LPP	Lipoma-preferred partner	Q93052	Y317	NDSDPTY(1)GQQGHPNTWK	0.999868	1	3.71544	2.26098
C10orf54	Platelet receptor Gi24	Q9H7M9	Y265	VRHPLSY(1)VAQR	0.999651	1	5.13413	2.26224
ZCCHC6	Terminal uridylyltransferase 7	Q5VYS8	Y77	KGPCAVSSNPY(1)AFKNPIYSQPAWMNDSHK	0.999959	1	0.605052	2.26615
BCAR3	Breast cancer anti-estrogen resistance protein 3	O75815	Y212	LSEAY(0.999)S(0.001)R	0.999249	1	NA	2.28436
PDLIM1	PDZ and LIM domain protein 1	O00151	Y321	ERVTPPEGY(1)EVVTVFPK	0.999973	1	0.936865	2.28564
AHNAK	Neuroblast differentiation-associated protein AHNAK	Q09666	Y964	VKGEY(1)DMTVPK	0.999863	1	1.53724	2.32037
MYH9	Myosin-9	P35579	Y1408	VAAY(1)DKLEK	1	1	2.78034	2.37722
MAP1B	Microtubule-associated protein 1B	P46821	Y1174	YESSLYS(0.146)QEY(0.708)S(0.146)KPADVTPLNGFSEGSK	0.707554	1	NA	2.40536
CTTN	Src substrate cortactin	Q14247	Y446	GPVSGTEPEPVY(0.977)S(0.023)MEAADYR	0.976763	1	2.94766	2.42681
TPX2	Targeting protein for Xklp2	Q9ULW0	Y519	AQPVPHY(1)GVPFKPQIPEAR	1	1	1.42404	2.43267
VIM	Vimentin	P08670	Y30	S(0.002)Y(0.998)VTTSTR	0.998203	1	NA	2.44112
DYRK4;DYRK2	Dual specificity tyrosine-phosphorylation-regulated kinase 4;Dual specificity tyrosine-phosphorylation-regulated kinase 2	Q9NR20;Q92630	Y264;Y382	VYTY(1)IQSR	0.99998	1	2.66439	2.47411
AHNAK	Neuroblast differentiation-associated protein AHNAK	Q09666	Y836	GPNVKGEY(1)DVTMPK	0.999989	1	2.09099	2.47712
EPHB2	Ephrin type-B receptor 2	P29323	Y780	FLEDDTSDPT(0.161)Y(0.838)T(0.001)SALGGK	0.838096	1	2.14514	2.47983
G6PD	Glucose-6-phosphate 1-dehydrogenase	P11413	Y401	VQPNEAVY(0.915)T(0.085)K	0.91546	1	NOZ GemR Only	2.55718
MAP1B	Microtubule-associated protein 1B	P46821	Y2042	TPDTSTY(0.002)CY(0.998)ET(0.001)AEK	0.997627	1	1.92009	2.60553
ATP1A1	Sodium/potassium-transporting ATPase subunit alpha-1	P05023	Y10	DKY(1)EPAAVSEQGDKK	1	1	NA	2.70698
RPS17	40S ribosomal protein S17	P08708	Y53	IAGY(1)VTHLMK	0.999995	1	1.38902	2.71953
TAGLN2	Transgelin-2	P37802	Y8	ANRGPAY(1)GLSR	1	1	1.79699	2.72165
EPHB2	Ephrin type-B receptor 2	P29323	Y577	ADSEY(0.999)T(0.001)DKLQHYTSGHMTPGMK	0.999473	1;2	3.18976	2.73253
PEAK1	Pseudopodium-enriched atypical kinase 1	Q9H792	Y635	VPIVINPNAY(1)DNLAIY(1)K	1	1;2	3.04825	2.7419
MAPK9	Mitogen-activated protein kinase 9	P45984	Y185	TACTNFMMT(0.997)PY(1)VVT(0.003)R	0.999776	1;2	1.99429	2.77056
VIM	Vimentin	P08670	Y53	SLY(1)ASSPGGVYATR	0.999951	1	1.78213	2.80045
MAP1B	Microtubule-associated protein 1B	P46821	Y1062	AAEAGGAEEQY(1)GFLTTPTK	1	1	1.49559	2.84904
AFAP1L2	Actin filament-associated protein 1-like 2	Q8N4X5	Y537	ESDRVY(1)LDLTPVK	0.999904	1	NOZ GemR Only	2.9101
AHNAK	Neuroblast differentiation-associated protein AHNAK	Q09666	Y5836	SKGHY(1)EVT(0.001)GS(0.999)DDETGKLQGSGVSLASK	0.999997	1;2	1.74764	2.97356
CFL1;DSTN;CFL2	Cofilin-1;Destrin;Cofilin-2	P23528;P60981;Q9Y281	Y117;Y117;Y117	MIY(1)ASSK	0.999999	1	0.952755	2.9953
HVCN1	Voltage-gated hydrogen channel 1	Q96D96	Y42	HFTVVGDDYHAWNINY(1)K	1	1	NA	3.02197
CAPG	Macrophage-capping protein	P40121	Y2	MY(0.983)T(0.017)AIPQSGSPFPGSVQDPGLHVWR	0.983016	1	0.80553	3.02858
PDLIM1	PDZ and LIM domain protein 1	O00151	Y144	VIT(0.205)NQY(0.795)NNPAGLYSSENISNFNNALESK	0.795395	1	NA	3.06387
LYN	Tyrosine-protein kinase Lyn	P07948	Y32	TIY(1)VRDPTSNK	1	1	3.28331	3.06523
NCK1	Cytoplasmic protein NCK1	P16333	Y105	LY(1)DLNMPAYVK	1	1	4.31431	3.08353
FGD6	FYVE, RhoGEF and PH domain-containing protein 6	Q6ZV73	Y748	SVTSLCAPEY(1)ENIR	1	1	2.16312	3.11326
IRS2	Insulin receptor substrate 2	Q9Y4H2	Y675	SDDY(1)MPMSPASVSAPK	0.99983	1	3.35705	3.15348
ABL1	Tyrosine-protein kinase ABL1	P00519	Y185	LY(1)VSSESR	1	1	2.31025	3.19772
LPP	Lipoma-preferred partner	Q93052	Y244	SAQPSPHYMAAPS(0.002)S(0.008)GQIY(0.984)GS(0.006)GPQGYNTQPVPVSGQCPPPSTR	0.98406	1	2.46761	3.22357
OPHN1	Oligophrenin-1	O60890	Y370	LWMEAMDGKEPIY(0.991)HS(0.009)PITK	0.990921	1	3.67789	3.23441
CNN3	Calponin-3	Q15417	Y261	GMSVY(1)GLGR	0.999789	1	2.09253	3.30704
TGM2	Protein-glutamine gamma-glutamyltransferase 2	P21980	Y369	SEGT(0.001)Y(0.999)CCGPVPVR	0.998872	1	2.6721	3.32259
PTPRB	Receptor-type tyrosine-protein phosphatase beta	P23467	Y1981	SEQENPLFPIY(1)ENVNPEYHR	0.999719	1	5.2983	3.40992
IRS1	Insulin receptor substrate 1	P35568	Y632	KGSGDY(1)MPMSPK	1	1	NOZ GemR Only	3.47814
PJA2	E3 ubiquitin-protein ligase Praja-2	O43164	Y42	HAY(1)VSFKPCMTR	0.999992	1	NOZ GemR Only	3.51803
MYLK	Myosin light chain kinase, smooth muscle	Q15746	Y611	SEY(1)LLPVAPSKPTAPIFLQGLSDLK	0.999859	1	2.19089	3.81722
ACTN4	Alpha-actinin-4	O43707	Y212	HRPELIEY(1)DKLR	1	1	2.14937	3.84615
VCL	Vinculin	P18206	Y822	SFLDSGY(1)R	0.999999	1	3.27418	3.94833
LMO7	LIM domain only protein 7	Q8WWI1	Y185	AQSNPY(0.999)Y(0.001)NGPHLNLK	0.999414	1	4.19306	3.99235
CTTN	Src substrate cortactin	Q14247	Y421	LPSSPVY(1)EDAASFK	0.999997	1;2;3	5.83733	4.04928
FRK	Tyrosine-protein kinase FRK	P42685	Y46	HGHY(1)FVALFDYQAR	1	1	4.5082	4.39275
VCL	Vinculin	P18206	Y692	ILLRNPGNQAAY(1)EHFETMK	1	1	2.28769	5.00599
AFAP1L2	Actin filament-associated protein 1-like 2	Q8N4X5	Y383	DNHLHFY(1)QDRNR	1	1	NOZ GemR Only	5.23257
ATP1A1	Sodium/potassium-transporting ATPase subunit alpha-1	P05023	Y260	GIVVY(1)TGDRTVMGR	0.999884	1	1.39911	5.26462
MAGOH;MAGOHB	Protein mago nashi homolog;Protein mago nashi homolog 2	P61326;Q96A72	Y40;Y42	YANNS(0.005)NY(0.995)KNDVMIR	0.994514	1	1.64364	5.44597
EPB41L1	Band 4.1-like protein 1	Q9H4G0	Y343	IRPGEY(1)EQFESTIGFKLPNHR	1	1	2.59658	6.20045
AFAP1L2	Actin filament-associated protein 1-like 2	Q8N4X5	Y413	VAQQPLSLVGCEVVPDPS(0.005)PDHLY(0.851)S(0.144)FR	0.850736	1	NA	6.49687
IRS1	Insulin receptor substrate 1	P35568	Y612	RGGHHRPDSSTLHTDDGY(1)MPMSPGVAPVPSGR	0.999988	1	4.35796	8.13172
RIPK2	Receptor-interacting serine/threonine-protein kinase 2	O43353	Y381	KAQDCY(1)FMK	1	1	1.82908	8.1866
ATP1A1	Sodium/potassium-transporting ATPase subunit alpha-1	P05023	Y55	KY(1)GTDLSR	1	1	1.87791	9.41337
YWHAZ	14-3-3 protein zeta/delta	P63104	Y128	Y(1)LAEVAAGDDKK	1	1	0.170697	NA
BST2	Bone marrow stromal antigen 2	Q10589	Y6	AST(0.002)S(0.001)Y(0.953)DY(0.045)CR	0.952698	1	0.204392	NA
SRC	Proto-oncogene tyrosine-protein kinase Src	P12931	Y530	KEPEERPTFEYLQAFLEDYFTS(0.001)T(0.001)EPQY(0.997)QPGENL	0.997114	1	0.23482	NA
ERBB2IP	Protein LAP2	Q96RT1	Y1270	MPLSNGQMGQPLRPQANY(0.87)S(0.13)QIHHPPQASVAR	0.870381	1	0.284457	NA
EPHA2	Ephrin type-A receptor 2	P29317	Y735	YLANMNY(1)VHR	1	1	0.30532	NA
KRT18	Keratin, type I cytoskeletal 18	P05783	Y36	PVSSAAS(0.017)VY(0.975)AGAGGS(0.001)GS(0.007)R	0.974851	1	0.324272	NA
FAM171A1	Protein FAM171A1	Q5VUB5	Y724	HSY(1)IDLQR	0.999997	1	0.328492	NA
RYK	Tyrosine-protein kinase RYK	P34925	Y298	ADTPNNATPIT(0.073)S(0.285)Y(0.568)PT(0.073)LR	0.568329	1	0.33429	NA
PCDHGB3	Protocadherin gamma-B3	Q9Y5G1	Y750	TLPY(0.763)S(0.127)Y(0.11)NPCAASHSSNTEFK	0.763211	1	0.350043	NA
ACTB;ACTG1	Actin, cytoplasmic 1;Actin, cytoplasmic 2	P60709;P63261	Y169;Y169	TTGIVMDSGDGVT(0.002)HT(0.002)VPIY(0.054)EGY(0.942)ALPHAILR	0.94249	1	0.37308	NA
ZNRF3	E3 ubiquitin-protein ligase ZNRF3	Q9ULT6	Y440	AY(1)SPAHPFR	0.999983	1	0.390196	NA
ABCC1	Multidrug resistance-associated protein 1	P33527	Y920	QLSSSS(0.003)S(0.08)Y(0.894)S(0.023)GDISR	0.89425	1	0.426516	NA
NMD3	60S ribosomal export protein NMD3	Q96D46	Y236	LISQDIHS(0.001)NT(0.015)Y(0.967)NY(0.017)K	0.967137	1	0.451293	NA
YWHAB	14-3-3 protein beta/alpha	P31946	Y130	Y(1)LSEVASGDNK	0.999791	1	0.489411	NA
PGAM1;PGAM4	Phosphoglycerate mutase 1;Probable phosphoglycerate mutase 4	P18669;Q8N0Y7	Y119;Y119	RS(0.154)Y(0.846)DVPPPPMEPDHPFYSNISK	0.845607	1	0.491466	NA
SLC7A11	Cystine/glutamate transporter	Q9UPY5	Y15	GGY(1)LQGNVNGR	1	1	0.498898	NA
TFRC	Transferrin receptor protein 1	P02786	Y20	SAFSNLFGGEPLS(0.242)Y(0.517)T(0.242)R	0.516617	1	0.518956	NA
ITGB4	Integrin beta-4	P16144	Y920	VAPGY(0.904)Y(0.096)TLTADQDAR	0.903835	1	0.534426	NA
EIF3C;EIF3CL	Eukaryotic translation initiation factor 3 subunit C;Eukaryotic translation initiation factor 3 subunit C-like protein	Q99613;B5ME19	Y881;Y882	QGT(0.024)Y(0.969)GGY(0.007)FR	0.969262	1	0.534885	NA
PTPN14	Tyrosine-protein phosphatase non-receptor type 14	Q15678	Y496	ERHPY(0.885)T(0.089)VPY(0.026)GPQGVYSNK	0.884741	1	0.540739	NA
KIRREL	Kin of IRRE-like protein 1	Q96J84	Y704	FNSHPFPGAAGYPT(0.031)Y(0.969)R	0.968791	1	0.552024	NA
LEMD2	LEM domain-containing protein 2	Q8NC56	Y122	GLAY(1)PARPAQLR	1	1	0.553926	NA
DNMBP	Dynamin-binding protein	Q6XZF7	Y1477	NFRHPEIVGY(0.984)S(0.016)VPGR	0.983855	1	0.557001	NA
STAT5B;STAT5A	Signal transducer and activator of transcription 5B;Signal transducer and activator of transcription 5A	P51692;P42229	Y699;Y694	AVDGY(1)VKPQIK	1	1	0.559192	NA
PLCG1	1-phosphatidylinositol 4,5-bisphosphate phosphodiesterase gamma-1	P19174	Y771	IGTAEPDY(0.999)GALY(0.001)EGR	0.998791	1	0.570542	NA
ACTN1	Alpha-actinin-1	P12814	Y681	SIVNY(1)KPK	0.999989	1	0.59572	NA
CRIP1	Cysteine-rich protein 1	P50238	Y51	TLTSGGHAEHEGKPY(1)CNHPCYAAMFGPK	0.999721	1	0.610753	NA
DMD	Dystrophin	P11532	Y972	LSIPQLS(0.118)VT(0.118)DY(0.763)EIMEQR	0.763422	1	0.619835	NA
EPS8	Epidermal growth factor receptor kinase substrate 8	Q12929	Y602	ADPPY(0.762)T(0.226)HT(0.012)IQK	0.762357	1	0.625557	NA
CEP89	Centrosomal protein of 89 kDa	Q96ST8	Y157	GGHSDDLY(1)AVPHR	0.999996	1	0.632517	NA
CCT8	T-complex protein 1 subunit theta	P50990	Y436	QITSYGET(0.001)CPGLEQY(0.998)AIKK	0.998485	1	0.640375	NA
ETFB	Electron transfer flavoprotein subunit beta	P38117	Y192	Y(1)ATLPNIMK	0.999988	1	0.644051	NA
LRIG3	Leucine-rich repeats and immunoglobulin-like domains protein 3	Q6UXM1	Y944	GNVYGS(0.001)DPFET(0.209)Y(0.733)HT(0.051)GCS(0.006)PDPR	0.733356	1	0.649115	NA
MYL6	Myosin light polypeptide 6	P60660	Y86	NKDQGT(0.035)Y(0.964)EDYVEGLR	0.964257	1	0.653647	NA
PLEC	Plectin	Q15149	Y4518	KGWLY(0.096)Y(0.904)EAGQR	0.9041	1	0.66371	NA
EPB41L1	Band 4.1-like protein 1	Q9H4G0	Y864	AVVY(0.86)RET(0.139)DPS(0.001)PEER	0.860228	1	0.675866	NA
TRIP6	Thyroid receptor-interacting protein 6	Q15654	Y149	TGSLKPNPASPLPAS(0.038)PY(0.692)GGPT(0.259)PAS(0.006)Y(0.002)T(0.001)T(0.001)ASTPAGPAFPVQVK	0.691846	1	0.677739	NA
PDLIM5	PDZ and LIM domain protein 5	Q96HC4	Y247	Y(0.996)T(0.004)EFYHVPTHSDASK	0.99555	1	0.681942	NA
RPS9	40S ribosomal protein S9	P46781	Y96	MKLDY(1)ILGLK	1	1	0.688829	NA
SSFA2	Sperm-specific antigen 2	P28290	Y943	GPDPAAAPY(0.92)S(0.053)T(0.027)QK	0.92012	1	0.709415	NA
ZDHHC18	Palmitoyltransferase ZDHHC18	Q9NUE0	Y6	MKDCEY(1)QQISPGAAPLPASPGAR	0.999955	1	0.737029	NA
PPAP2C	Lipid phosphate phosphohydrolase 2	O43688	Y91	S(1)DFNNY(0.996)VAAVY(0.004)K	0.996024	2	0.737399	NA
ATIC	Bifunctional purine biosynthesis protein ATIC	P31939	Y293	VCMVY(0.389)DLY(0.611)K	0.610872	1	0.745548	NA
OR5B17	Olfactory receptor 5B17	Q8NGF7	Y308	Y(0.997)S(0.003)LDSVF	0.996773	1	0.771226	NA
FCGBP	IgGFc-binding protein	Q9Y6R7	Y5097	S(0.001)LAAY(1)T(0.999)AACQAAGVAVK	0.999842	2	0.820392	NA
PSIP1;HDGFRP3;HDGF;HDGFRP2	PC4 and SFRS1-interacting protein;Hepatoma-derived growth factor-related protein 3;Hepatoma-derived growth factor;Hepatoma-derived growth factor-related protein 2	O75475;Q9Y3E1;P51858;Q7Z4V5	Y18;Y22;Y23;Y18	MKGY(1)PHWPAR	1	1	0.821538	NA
SPTAN1	Spectrin alpha chain, non-erythrocytic 1	Q13813	Y2430	ALSSEGKPYVTKEELY(0.827)QNLT(0.173)R	0.827105	1	0.848005	NA
HEG1	Protein HEG homolog 1	Q9ULI3	Y1347	NGLY(0.835)PAY(0.16)T(0.004)GLPGSR	0.835442	1	0.858902	NA
FGFR1	Fibroblast growth factor receptor 1	P11362	Y653	DIHHIDY(0.571)Y(0.429)KK	0.570834	1	0.869722	NA
ALDOA	Fructose-bisphosphate aldolase A	P04075	Y3	PY(1)QYPALTPEQK	0.999999	1	0.873629	NA
PPP1R2	Protein phosphatase inhibitor 2	P41236	Y63	WDEMNILATYHPADKDY(1)GLMK	0.999991	1	0.881682	NA
KIAA1549L	UPF0606 protein KIAA1549L	Q6ZVL6	Y1417	KGY(0.981)Y(0.019)DFPAVETSK	0.981146	1	0.882656	NA
TJP2	Tight junction protein ZO-2	Q9UDY2	Y506	TFLRPSPEDEAIY(1)GPNTK	1	1	0.90297	NA
ILF3	Interleukin enhancer-binding factor 3	Q12906	Y764	KQPHGGQQKPSYGSGYQSHQGQQQSYNQS(0.001)PY(0.787)S(0.179)NY(0.033)GPPQGK	0.787118	1	0.909891	NA
DGKA	Diacylglycerol kinase alpha	P23743	Y22	YMEY(0.878)S(0.042)T(0.08)K	0.878052	1	0.923077	NA
MYH9	Myosin-9	P35579	Y1805	Y(1)KASITALEAK	0.999947	1	0.92328	NA
ABLIM1	Actin-binding LIM protein 1	O14639	Y373	TSSESIYSRPGSSIPGSPGHT(0.02)IY(0.98)AK	0.979519	1	0.925981	NA
HIST1H3A;H3F3A;HIST2H3A;HIST3H3;H3F3C;HIST2H3PS2	Histone H3.1;Histone H3.3;Histone H3.2;Histone H3.1t;Histone H3.3C;Histone H3	P68431;P84243;Q71DI3;Q16695;Q6NXT2;Q5TEC6	Y42;Y42;Y42;Y42;Y41;Y42	Y(1)RPGTVALR	1	1	0.949436	NA
FER	Tyrosine-protein kinase Fer	P16591	Y497	ESHGKPGEYVLS(0.005)VY(0.968)S(0.027)DGQRR	0.968231	1	0.985046	NA
IQGAP1	Ras GTPase-activating-like protein IQGAP1	P46940	Y17	SAADEVDGLGVARPHY(0.751)GS(0.249)VLDNER	0.750739	1	0.997827	NA
IL13RA1	Interleukin-13 receptor subunit alpha-1	P78552	Y405	KYDIY(1)EK	1	1	1.0005	NA
ANXA3	Annexin A3	P12429	Y183	QDAQILY(1)K	1	1	1.00055	NA
EPB41L2	Band 4.1-like protein 2	O43491	Y88	QKS(0.072)Y(0.707)T(0.22)LVVAK	0.707187	1	1.01753	NA
PLEC	Plectin	Q15149	Y3362	ARQEELY(0.853)S(0.147)ELQAR	0.852751	1	1.02973	NA
CTTN	Src substrate cortactin	Q14247	Y162	Y(1)GVQADRVDK	1	1	1.03536	NA
SPATS2L	SPATS2-like protein	Q9NUQ6	Y15	EKIY(1)AVR	1	1	1.04473	NA
TUBA1B;TUBAL3;TUBA4A;TUBA1A	Tubulin alpha-1B chain;Tubulin alpha chain-like 3;Tubulin alpha-4A chain;Tubulin alpha-1A chain	P68363;A6NHL2;P68366;Q71U36	Y312;Y319;Y312;Y312	Y(1)MACCLLYR	0.999936	1	1.08777	NA
DCTN2	Dynactin subunit 2	Q13561	Y313	VHQLY(1)ETIQR	0.999999	1	1.0918	NA
SRSF1	Serine/arginine-rich splicing factor 1	Q07955	Y189	SHEGETAY(1)IR	1	1	1.10992	NA
NSFL1C	NSFL1 cofactor p47	Q9UNZ2	Y167	LGAAPEEES(0.052)AY(0.948)VAGEKR	0.94811	1	1.14354	NA
PDLIM5	PDZ and LIM domain protein 5	Q96HC4	Y251	YTEFY(1)HVPTHSDASK	1	1	1.16612	NA
MYRF	Myelin regulatory factor	Q9Y2G1	Y95	HGPLPPPGY(0.957)GT(0.043)PLNCNNNNGMGAAPKPFPGGTGPPIKAEPK	0.957361	1	1.18024	NA
ITSN2	Intersectin-2	Q9NZM3	Y553	LIY(1)LVPEK	1	1	1.19797	NA
IGBP1	Immunoglobulin-binding protein 1	P78318	Y277	Y(1)GALPDQGIAK	1	1	1.22069	NA
PTPN11	Tyrosine-protein phosphatase non-receptor type 11	Q06124	Y62	IQNTGDY(0.732)Y(0.268)DLYGGEK	0.731817	1	1.24626	NA
SORBS2	Sorbin and SH3 domain-containing protein 2	O94875	Y232	SSILQHERPAS(0.101)LY(0.544)QS(0.297)S(0.059)IDR	0.543573	1	1.27831	NA
RAB10	Ras-related protein Rab-10	P61026	Y6	KT(0.396)Y(0.604)DLLFK	0.604199	1	1.29094	NA
G3BP1	Ras GTPase-activating protein-binding protein 1	Q13283	Y56	NSSYVHGGLDSNGKPADAVY(1)GQK	1	1	1.29906	NA
PDLIM1	PDZ and LIM domain protein 1	O00151	Y197	TAASGVEANSRPLDHAQPPSSLVIDKES(0.016)EVY(0.984)K	0.983653	1	1.305	NA
TJP1	Tight junction protein ZO-1	Q07157	Y1419	Y(1)EPIQATPPPPPLPSQYAQPSQPVTSASLHIHSK	0.999643	1	1.31644	NA
AGXT2	Alanine--glyoxylate aminotransferase 2, mitochondrial	Q9BYV1	Y81	VLEIHKEHLS(0.63)PVVT(0.63)AY(0.74)FQK	0.740033	2	1.33745	NA
ACTB;POTEE;POTEF;ACTBL2;POTEKP;ACTG1;ACTA1;ACTC1;ACTA2;ACTG2	Actin, cytoplasmic 1;Actin, cytoplasmic 1, N-terminally processed;POTE ankyrin domain family member E;POTE ankyrin domain family member F;Beta-actin-like protein 2;Putative beta-actin-like protein 3;Putative beta-actin-like protein 3, N-terminally processed;Actin, cytoplasmic 2;Actin, cytoplasmic 2, N-terminally processed;Actin, alpha skeletal muscle;Actin, alpha cardiac muscle 1;Actin, aortic sm…	P60709;Q6S8J3;A5A3E0;Q562R1;Q9BYX7;P63261;P68133;P68032;P62736;P63267	Y240;Y940;Y940;Y241;Y240;Y240;Y242;Y242;Y242;Y241	S(0.221)Y(0.779)ELPDGQVITIGNER	0.779384	1	1.40184	NA
PAPSS2	Bifunctional 3'-phosphoadenosine 5'-phosphosulfate synthase 2;Sulfate adenylyltransferase;Adenylyl-sulfate kinase	O95340	Y20	STNVVY(1)QAHHVSR	0.999919	1	1.54048	NA
RAB1B	Ras-related protein Rab-1B	Q9H0U4	Y5	MNPEY(0.841)DY(0.159)LFK	0.840594	1	1.60742	NA
UACA	Uveal autoantigen with coiled-coil domains and ankyrin repeats	Q9BZF9	Y723	EIEKVY(1)LDNK	1	1	1.64049	NA
ANXA2;ANXA2P2	Annexin A2;Putative annexin A2-like protein	P07355;A6NMY6	Y109;Y109	TPAQY(1)DASELK	0.999648	1	1.64598	NA
MISP	Mitotic interactor and substrate of PLK1	Q8IVT2	Y95	GLHSENREDEGWQVY(1)R	0.999996	1	1.67575	NA
PYGB	Glycogen phosphorylase, brain form	P11216	Y473	QSVFKDFY(1)ELEPEKFQNK	0.999998	1	1.79603	NA
WRNIP1	ATPase WRNIP1	Q96S55	Y500	AGEEHY(1)NCISALHK	0.999803	1	2.07997	NA
IQGAP1	Ras GTPase-activating-like protein IQGAP1	P46940	Y1510	LQQT(0.029)Y(0.971)AALNSK	0.971264	1	2.12405	NA
TXNRD1	Thioredoxin reductase 1, cytoplasmic	Q16881	Y281	VVYENAY(1)GQFIGPHR	0.99982	1	2.20711	NA
EXOSC6	Exosome complex component MTR3	Q5RKV6	Y40	LRPVY(1)AR	1	1	NOZ GemR Only	NA
TNKS1BP1	182 kDa tankyrase-1-binding protein	Q9C0C2	Y876	DSLGT(0.017)Y(0.949)S(0.017)S(0.017)R	0.949483	1	NOZ GemR Only	NA
CTGF	Connective tissue growth factor	P29279	Y340	TCACHYNCPGDNDIFES(0.031)LY(0.826)Y(0.143)R	0.826049	1	NOZ GemR Only	NA
BPTF	Nucleosome-remodeling factor subunit BPTF	Q12830	Y1956	DVGPY(1)GIR	1	1	NOZ GemR Only	NA
PSMC1	26S protease regulatory subunit 4	P62191	Y439	KQEGTPEGLY(1)L	0.999996	1	NOZ GemR Only	NA
PCDH1	Protocadherin-1	Q08174	Y969	IHLPLNY(0.001)PPGS(0.999)PDLGRHY(1)R	0.999869	2	NOZ GemR Only	NA
CTTN	Src substrate cortactin	Q14247	Y141	SAVGFEY(0.997)QGKT(0.003)EK	0.997193	1	NOZ GemR Only	NA
CA12	Carbonic anhydrase 12	O43570	Y342	GVIY(0.999)KPAT(0.001)K	0.99868	1	NOZ GemR Only	NA
PLXND1	Plexin-D1	Q9Y4D7	Y1367	CSSLY(1)EER	1	1	NOZ GemR Only	NA
ARHGAP29	Rho GTPase-activating protein 29	Q52LW3	Y1128	GVTTSLQISGDHS(0.002)INAT(0.005)QPS(0.061)KPY(0.932)AEPVR	0.931673	1	NOZ GemR Only	NA
MAP1B	Microtubule-associated protein 1B	P46821	Y2025	ITSFPESEGY(0.182)S(0.042)Y(0.764)ET(0.008)S(0.001)T(0.003)K	0.763596	1	NOZ GemR Only	NA
AXL;MERTK	Tyrosine-protein kinase receptor UFO;Tyrosine-protein kinase Mer	P30530;Q12866	Y726;Y777	WIAIESLADRVY(0.678)T(0.106)S(0.216)K	0.677661	1	NOZ GemR Only	NA
MGP	Matrix Gla protein	P08493	Y82	Y(1)AMVYGYNAAYNR	1	1	NOZ GemR Only	NA
PAK2	Serine/threonine-protein kinase PAK 2	Q13177	Y139	Y(1)LSFTPPEKDGFPSGTPALNAK	0.999802	1	NOZ GemR Only	NA
CLTC	Clathrin heavy chain 1	Q00610	Y899	ENPY(0.795)Y(0.188)DS(0.018)R	0.794954	1	NOZ GemR Only	NA
CDON	Cell adhesion molecule-related/down-regulated by oncogenes	Q4KMG0	Y1070	VPNAVNGIVNGSLNGGLY(0.805)S(0.169)GHS(0.016)NS(0.003)LT(0.006)R	0.80531	1	NOZ GemR Only	NA
RPS8	40S ribosomal protein S8	P62241	Y117	QWYES(0.045)HY(0.955)ALPLGR	0.955149	1	NOZ GemR Only	NA
NCK2	Cytoplasmic protein NCK2	O43639	Y50	T(0.006)GY(0.994)VPSNYVER	0.993956	1	NOZ GemR Only	NA
LMO7	LIM domain only protein 7	Q8WWI1	Y1142	WIDATS(0.001)GIY(0.901)NS(0.098)EK	0.901084	1	NOZ GemR Only	NA
MPRIP	Myosin phosphatase Rho-interacting protein	Q6WCQ1	Y267	VES(0.001)GY(0.994)FS(0.005)LEK	0.994495	1	NOZ GemR Only	NA
TLN1	Talin-1	Q9Y490	Y127	IGITNHDEY(0.998)S(0.002)LVR	0.997612	1	NOZ GemR Only	NA
INPPL1	Phosphatidylinositol 3,4,5-trisphosphate 5-phosphatase 2	O15357	Y1162	GLPSDY(1)GR	0.999854	1	NOZ GemR Only	NA
HIST1H4A	Histone H4	P62805	Y52	ISGLIY(0.994)EET(0.006)R	0.994146	1	NOZ GemR Only	NA
ZC3HAV1	Zinc finger CCCH-type antiviral protein 1	Q7Z2W4	Y410	KGTGLLSS(0.001)DY(0.999)R	0.998888	1	NOZ GemR Only	NA
CDK16;CDK17	Cyclin-dependent kinase 16;Cyclin-dependent kinase 17	Q00536;Q00537	Y176;Y203	LGEGT(0.105)Y(0.805)AT(0.007)VY(0.083)K	0.804648	1	NOZ GemR Only	NA
ANKRD62	Ankyrin repeat domain-containing protein 62	A6NC57	Y516	IMEEQY(1)R	1	1	NOZ GemR Only	NA
ELFN2	Protein phosphatase 1 regulatory subunit 29	Q5R3F8	Y502	GNY(1)IEVR	1	1	NOZ GemR Only	NA
ASAP2	Arf-GAP with SH3 domain, ANK repeat and PH domain-containing protein 2	O43150	Y724	EDRPIS(0.048)FY(0.952)QLGSNQLQSNAVSLAR	0.952425	1	NOZ GemR Only	NA
PSMB2	Proteasome subunit beta type-2	P49721	Y146	Y(0.845)Y(0.155)TPTISR	0.844828	1	NOZ GemR Only	NA
HINT1	Histidine triad nucleotide-binding protein 1	P49773	Y109	MVVNEGSDGGQS(0.011)VY(0.989)HVHLHVLGGR	0.989417	1	NOZ GemR Only	NA
IRS2	Insulin receptor substrate 2	Q9Y4H2	Y542	DGGGGGEFY(0.157)GY(0.787)MT(0.055)MDRPLSHCGR	0.78745	1	NOZ GemR Only	NA
MAP1B	Microtubule-associated protein 1B	P46821	Y1923	SPSDSGYS(0.047)Y(0.953)ETIGK	0.953394	1	NOZ GemR Only	NA
KALRN	Kalirin	O60229	Y2302	ISTSNGSPGFEY(1)HQPGDKFEASK	0.999975	1	NOZ GemR Only	NA
AFAP1	Actin filament-associated protein 1	Q8N556	Y501	VISANPYLGGTSNGYAHPS(0.011)GT(0.011)ALHY(0.976)DDVPCINGS(0.001)LK	0.976337	1	NOZ GemR Only	NA
CLTC	Clathrin heavy chain 1	Q00610	Y1438	AVNY(0.996)FS(0.004)K	0.99606	1	NOZ GemR Only	NA
MYH9	Myosin-9	P35579	Y754	ALELDSNLY(1)R	0.999999	1	NOZ GemR Only	NA
ABL1	Tyrosine-protein kinase ABL1	P00519	Y226	NKPT(0.054)VY(0.906)GVS(0.039)PNY(0.001)DKWEMER	0.905841	1	NOZ GemR Only	NA
CLTC	Clathrin heavy chain 1	Q00610	Y1211	CYDEKMY(1)DAAK	1	1	NOZ GemR Only	NA
NEDD9	Enhancer of filamentation 1	Q14511	Y112	DTIY(0.044)QVPPS(0.18)Y(0.763)QNQGIY(0.01)QVPT(0.001)GHGT(0.001)QEQEVYQVPPSVQR	0.763126	1	NOZ GemR Only	NA
PTK2B	Protein-tyrosine kinase 2-beta	Q14289	Y579	YIEDEDY(0.994)Y(0.968)KAS(0.037)VT(0.001)RLPIK	0.993993	2	NOZ GemR Only	NA
RNASEL	2-5A-dependent ribonuclease	Q05823	Y691	IGDPS(0.143)LY(0.857)FQK	0.857416	1	NOZ GemR Only	NA
PTK2B	Protein-tyrosine kinase 2-beta	Q14289	Y580	YIEDEDY(0.994)Y(0.968)KAS(0.037)VT(0.001)RLPIK	0.967589	1;2	NOZ GemR Only	NA
PTPRK	Receptor-type tyrosine-protein phosphatase kappa	Q15262	Y858	YLCEGTES(0.157)PY(0.82)QT(0.023)GQLHPAIR	0.819934	1	NOZ GemR Only	NA
RPL31	60S ribosomal protein L31	P62899	Y108	LYT(0.001)LVT(0.282)Y(0.678)VPVT(0.02)T(0.02)FK	0.678091	1	NOZ Parental Only	NA
EGFR	Epidermal growth factor receptor	P00533	Y1069	Y(0.768)S(0.159)S(0.035)DPT(0.035)GALT(0.001)EDS(0.001)IDDT(0.001)FLPVPEYINQSVPK	0.767969	1	NOZ Parental Only	NA
FMNL2	Formin-like protein 2	Q96PY5	Y441	EIY(1)KDANTQVHTLRK	0.99995	1	NOZ Parental Only	NA
RNF19A	E3 ubiquitin-protein ligase RNF19A	Q9NV58	Y604	AMAGSILNS(0.195)Y(0.805)IPLDK	0.80501	1	NOZ Parental Only	NA
ANKRD26	Ankyrin repeat domain-containing protein 26	Q9UPS8	Y296	KNLEAT(0.008)Y(0.983)GT(0.008)VR	0.983431	1	NOZ Parental Only	NA
ZNF627	Zinc finger protein 627	Q7L945	Y206	AFDY(0.996)PS(0.004)LFR	0.996367	1	NOZ Parental Only	NA
STAMBPL1	AMSH-like protease	Q96FJ0	Y238	SDAT(0.032)NY(0.787)AS(0.147)HS(0.034)PPVNR	0.787054	1	NOZ Parental Only	NA
SMC1A	Structural maintenance of chromosomes protein 1A	Q14683	Y714	LKY(0.999)S(0.001)QSDLEQTK	0.998809	1	NOZ Parental Only	NA
RAN	GTP-binding nuclear protein Ran	P62826	Y155	S(0.17)NY(0.83)NFEKPFLWLAR	0.829939	1	NOZ Parental Only	NA
SPRED1	Sprouty-related, EVH1 domain-containing protein 1	Q7Z699	Y258	Y(0.991)ADY(0.009)RHPDMWK	0.991172	1	NOZ Parental Only	NA
PYGB	Glycogen phosphorylase, brain form	P11216	Y405	HLEIIY(1)AINQR	1	1	NOZ Parental Only	NA
COX6B1	Cytochrome c oxidase subunit 6B1	P14854	Y34	NCWQNY(1)LDFHR	1	1	NOZ Parental Only	NA
GTF2F2	General transcription factor IIF subunit 2	P13984	Y124	AECRPAAS(0.047)ENY(0.953)MR	0.952668	1	NOZ Parental Only	NA
TNFRSF1A	Tumor necrosis factor receptor superfamily member 1A	P19438	Y360	WEDSAHKPQSLDTDDPATLY(1)AVVENVPPLR	0.999997	1	NOZ Parental Only	NA
PKP4	Plakophilin-4	Q99569	Y1115	LQHQQLY(0.998)Y(0.001)SQDDSNRK	0.998498	1	NOZ Parental Only	NA
FASN	Fatty acid synthase;[Acyl-carrier-protein] S-acetyltransferase;[Acyl-carrier-protein] S-malonyltransferase;3-oxoacyl-[acyl-carrier-protein] synthase;3-oxoacyl-[acyl-carrier-protein] reductase;3-hydroxyacyl-[acyl-carrier-protein] dehydratase;Enoyl-[acyl-carrier-protein] reductase;Oleoyl-[acyl-carrier-protein] hydrolase	P49327	Y2269	LSIPT(0.078)Y(0.921)GLQCT(0.001)R	0.921234	1	NOZ Parental Only	NA
CFAP20	Cilia- and flagella-associated protein 20	Q9Y6A4	Y184	LY(1)LPVQNK	1	1	NOZ Parental Only	NA
NES	Nestin	P48681	Y928	NLEEEENLGKGEY(0.756)QES(0.244)LR	0.755638	1	NOZ Parental Only	NA
HNRNPL	Heterogeneous nuclear ribonucleoprotein L	P14866	Y363	Y(0.057)GPQY(0.943)GHPPPPPPPPEYGPHADSPVLMVYGLDQSK	0.942756	1	NOZ Parental Only	NA
PRRC2A	Protein PRRC2A	P48634	Y636	QPPSQGLGY(1)PK	0.999818	1	NOZ Parental Only	NA
DLG5	Disks large homolog 5	Q8TDM6	Y1243	TCS(0.001)DY(0.995)S(0.004)EMR	0.995336	1	NOZ Parental Only	NA
ANKS1A	Ankyrin repeat and SAM domain-containing protein 1A	Q92625	Y568	VGY(1)LTGLPTTNSR	0.999513	1	NOZ Parental Only	NA
ANO1	Anoctamin-1	Q5XXA6	Y458	WDLTGFEEEEEAVKDHPRAEY(1)EAR	1	1	NOZ Parental Only	NA
RPS2	40S ribosomal protein S2	P15880	Y266	ETVFT(0.022)KS(0.272)PY(0.664)QEFT(0.042)DHLVK	0.664316	1	NOZ Parental Only	NA
HIST1H2BB;HIST2H2BE;HIST1H2BO;HIST1H2BJ;HIST3H2BB;HIST2H2BD;HIST2H2BC	Histone H2B type 1-B;Histone H2B type 2-E;Histone H2B type 1-O;Histone H2B type 1-J;Histone H2B type 3-B;Putative histone H2B type 2-D;Putative histone H2B type 2-C	P33778;Q16778;P23527;P06899;Q8N257;Q6DRA6;Q6DN03	Y38;Y38;Y38;Y38;Y38;Y38;Y38	ES(0.017)Y(0.969)S(0.013)IY(0.001)VYK	0.968892	1	NOZ Parental Only	NA
HSP90AA1	Heat shock protein HSP 90-alpha	P07900	Y604	LVT(0.003)S(0.003)PCCIVT(0.011)S(0.03)T(0.03)Y(0.919)GWT(0.004)ANMER	0.919269	1	NOZ Parental Only	NA
PTPRF	Receptor-type tyrosine-protein phosphatase F	P10586	Y1321	RLNY(0.791)QT(0.209)PGMR	0.791316	1	NOZ Parental Only	NA
NHS	Nance-Horan syndrome protein	Q6T4R5	Y804	S(0.157)Y(0.131)VCHY(0.712)AALGPENGQGVGASPGLPDCAWQDYLDHKR	0.712346	1	NOZ Parental Only	NA
YIPF5	Protein YIPF5	Q969M3	Y39	QY(1)AGYDYSQQGR	1	1	NOZ Parental Only	NA
SUGT1	Suppressor of G2 allele of SKP1 homolog	Q9Y2Z0	Y283	NLYPSS(0.001)S(0.006)PY(0.933)T(0.061)R	0.932926	1	NOZ Parental Only	NA
JUP	Junction plakoglobin	P14923	Y550	HVAAGTQQPY(0.876)T(0.124)DGVR	0.875502	1	NOZ Parental Only	NA
G6PD	Glucose-6-phosphate 1-dehydrogenase	P11413	Y507	RVGFQYEGT(0.001)Y(0.999)K	0.998694	1	NOZ Parental Only	NA
HSP90AB1;HSP90AB3P	Heat shock protein HSP 90-beta;Putative heat shock protein HSP 90-beta-3	P08238;Q58FF7	Y619;Y492	DNS(0.002)T(0.016)MGY(0.982)MMAK	0.981633	1	NOZ Parental Only	NA
CYP51A1	Lanosterol 14-alpha demethylase	Q16850	Y439	FAY(1)VPFGAGR	1	1	NOZ Parental Only	NA
HGS	Hepatocyte growth factor-regulated tyrosine kinase substrate	O14964	Y524	KQEY(1)LEVQR	1	1	NOZ Parental Only	NA
MIA2;CTAGE1;CTAGE9	Melanoma inhibitory activity protein 2;cTAGE family member 2;cTAGE family member 9	Q96PC5;Q96RT6;A4FU28	Y1039;Y401;Y433	ISHATEELET(0.135)Y(0.865)R	0.865426	1	NOZ Parental Only	NA
REPS1	RalBP1-associated Eps domain-containing protein 1	Q96D71	Y126	HAAS(0.002)Y(0.004)S(0.002)S(0.002)DS(0.004)ENQGS(0.208)Y(0.708)S(0.071)GVIPPPPGR	0.708434	1	NOZ Parental Only	NA
ZDHHC3	Palmitoyltransferase ZDHHC3	Q9NYG2	Y18	KPEY(1)LQPEK	1	1	NOZ Parental Only	NA
EIF4A1;EIF4A2	Eukaryotic initiation factor 4A-I;Eukaryotic initiation factor 4A-II	P60842;Q14240	Y70;Y71	GY(1)DVIAQAQSGTGK	1	1	NOZ Parental Only	NA
PDCD6IP	Programmed cell death 6-interacting protein	Q8WUM4	Y294	YDEY(1)VNVK	0.999796	1	NOZ Parental Only	NA
ZNRF3	E3 ubiquitin-protein ligase ZNRF3	Q9ULT6	Y415	HGEQSLYSPQTPAY(1)IR	0.999997	1	NOZ Parental Only	NA
FBXL17	F-box/LRR-repeat protein 17	Q9UF56	Y91	DGAY(1)AAASSSQHLAR	1	1	NOZ Parental Only	NA
UBQLN4;UBQLN1	Ubiquilin-4;Ubiquilin-1	Q9NRR5;Q9UMX0	Y279;Y269	ALSNLES(0.03)IPGGY(0.97)NALRR	0.969705	1	NOZ Parental Only	NA
EZR	Ezrin	P15311	Y424	SQEQLAAELAEY(0.727)T(0.273)AK	0.727006	1	NOZ Parental Only	NA
COPB2	Coatomer subunit beta'	P35606	Y354	DMGSCEIY(0.999)PQT(0.001)IQHNPNGR	0.998504	1	NOZ Parental Only	NA
DAGLB	Sn1-specific diacylglycerol lipase beta	Q8NCG7	Y616	FGCCSAAHY(0.993)S(0.007)AK	0.993374	1	NOZ Parental Only	NA
STEAP2	Metalloreductase STEAP2	Q8NFT2	Y166	QVY(1)ICSNNIQAR	1	1	NOZ Parental Only	NA
MAP3K4	Mitogen-activated protein kinase kinase kinase 4	Q9Y6R4	Y1556	RPWHEYEHNFQIMY(1)K	1	1	NOZ Parental Only	NA
FAM171A2	Protein FAM171A2	A8MVW0	Y546	NVMPT(0.001)LVIPAHY(0.999)VR	0.998848	1	NOZ Parental Only	NA
SLC35B3	Adenosine 3'-phospho 5'-phosphosulfate transporter 2	Q9H1N7	Y43	Y(1)ISITVPSK	0.999911	1	NOZ Parental Only	NA
FAM171A1	Protein FAM171A1	Q5VUB5	Y419	LSY(1)STSQEFSSR	0.999975	1	NOZ Parental Only	NA
NUDT3	Diphosphoinositol polyphosphate phosphohydrolase 1	O95989	Y131	VLQY(1)HKPVQASYFETLR	0.999987	1	NOZ Parental Only	NA
PLEKHA1	Pleckstrin homology domain-containing family A member 1	Q9HB21	Y345	GFY(1)ESLAK	0.999886	1	NOZ Parental Only	NA
IL4R	Interleukin-4 receptor subunit alpha;Soluble interleukin-4 receptor subunit alpha	P24394	Y821	IVNFVSVGPT(0.324)Y(0.676)MR	0.676341	1	NOZ Parental Only	NA
SDC1	Syndecan-1	P18827	Y286	KDEGS(0.075)Y(0.851)S(0.075)LEEPK	0.850635	1	NOZ Parental Only	NA
PLIN3	Perilipin-3	O60664	Y53	ES(0.012)Y(0.988)PHIK	0.987956	1	NOZ Parental Only	NA
PIK3CA	Phosphatidylinositol 4,5-bisphosphate 3-kinase catalytic subunit alpha isoform	P42336	Y317	ISTAT(0.009)PY(0.991)MNGETSTK	0.991235	1	NOZ Parental Only	NA
FGFR1	Fibroblast growth factor receptor 1	P11362	Y585	RPPGLEY(0.026)CY(0.9)NPS(0.074)HNPEEQLSSK	0.90009	1	NOZ Parental Only	NA
HNRNPK	Heterogeneous nuclear ribonucleoprotein K	P61978	Y323	GGDLMAY(1)DRR	1	1	NOZ Parental Only	NA
PCDHGC3	Protocadherin gamma-C3	Q9UN70	Y735	APVS(0.998)S(0.002)LY(1)R	1	2	NOZ Parental Only	NA
ZYX	Zyxin	Q15942	Y172	VS(0.047)S(0.035)GY(0.918)VPPPVATPFSSK	0.9181	1	NOZ Parental Only	NA
LSR	Lipolysis-stimulated lipoprotein receptor	Q86X29	Y616	RPHKEEEEEAY(0.173)Y(0.827)PPAPPPYSETDSQASR	0.827005	1	NOZ Parental Only	NA
WWP2	NEDD4-like E3 ubiquitin-protein ligase WWP2	O00308	Y365	TTTWQRPT(0.003)AEY(0.997)VR	0.996879	1	NOZ Parental Only	NA
BROX	BRO1 domain-containing protein BROX	Q5VW32	Y281	SLQEAEKLY(1)AK	1	1	NOZ Parental Only	NA
GNAI2	Guanine nucleotide-binding protein G(i) subunit alpha-2	P04899	Y69	IIHEDGY(0.002)S(0.002)EEECRQY(0.997)R	0.996538	1	NOZ Parental Only	NA
MYH9	Myosin-9	P35579	Y193	VIQY(0.002)LAY(0.94)VAS(0.025)S(0.033)HK	0.940223	1	NOZ Parental Only	NA
KIAA1109	Uncharacterized protein KIAA1109	Q2LD37	Y1434	GS(0.064)IY(0.93)HS(0.006)VEGPLTGHGESIQDSR	0.929767	1	NOZ Parental Only	NA
GOPC	Golgi-associated PDZ and coiled-coil motif-containing protein	Q9HD26	Y457	LDDLHT(0.018)LY(0.982)HKK	0.982179	1	NOZ Parental Only	NA
DYNC1H1	Cytoplasmic dynein 1 heavy chain 1	Q14204	Y1010	YQVGVHY(0.816)ELT(0.184)EEEKFYR	0.815853	1	NOZ Parental Only	NA
TMEM57	Macoilin	Q8N5G2	Y659	FVETSPSGLDPNAS(0.019)VY(0.981)QPLKK	0.98076	1	NOZ Parental Only	NA
ANXA11	Annexin A11	P50995	Y482	S(0.001)LY(0.999)HDISGDTSGDYRK	0.998801	1	NOZ Parental Only	NA
CFL1;CFL2	Cofilin-1;Cofilin-2	P23528;Q9Y281	Y89;89	YALYDAT(0.065)Y(0.934)ET(0.001)K	0.934252	1	NOZ Parental Only	NA
LDLR	Low-density lipoprotein receptor	P01130	Y847	TTEDEVHICHNQDGY(0.543)S(0.907)Y(0.501)PS(0.049)R	0.501204	2	NOZ Parental Only	NA
PLEC	Plectin	Q15149	Y498	VPPGY(1)HPLDVEKEWGK	1	1	NOZ Parental Only	NA
HMGB4	High mobility group protein B4	Q8WW32	Y60	AKY(1)EALAKLDK	1	1	NOZ Parental Only	NA
GPRC5C	G-protein coupled receptor family C group 5 member C	Q9NQ84	Y387	VPSEGAY(1)DIILPR	0.999997	1	NOZ Parental Only	NA
MST1R	Macrophage-stimulating protein receptor;Macrophage-stimulating protein receptor alpha chain;Macrophage-stimulating protein receptor beta chain	Q04912	Y1239	DILDREY(0.003)Y(0.993)S(0.004)VQQHR	0.992854	1	NOZ Parental Only	NA
OAS1	2'-5'-oligoadenylate synthase 1	P00973	Y365	Y(0.998)GY(0.002)IGTHEYPHFSHR	0.998346	1	NOZ Parental Only	NA
LRP10	Low-density lipoprotein receptor-related protein 10	Q7Z4F1	Y474	TQEY(0.984)S(0.016)IFAPLSR	0.983856	1	NOZ Parental Only	NA
EPS8	Epidermal growth factor receptor kinase substrate 8	Q12929	Y498	RLSTEHSSVSEYHPADGYAFS(0.009)S(0.137)NIY(0.634)T(0.219)R	0.63411	1	NOZ Parental Only	NA
PKP2	Plakophilin-2	Q99959	Y12	AAPGAPAEY(0.004)GY(0.996)IR	0.995618	1	NOZ Parental Only	NA
MMP14	Matrix metalloproteinase-14	P50281	Y573	RLLY(1)CQR	1	1	NOZ Parental Only	NA
DLG5	Disks large homolog 5	Q8TDM6	Y181	LAFATHGTAFDKRPY(1)HR	0.999943	1	NOZ Parental Only	NA
RNF43	E3 ubiquitin-protein ligase RNF43	Q68DV7	Y412	LAGAQHPY(1)AQGWGLSHLQSTSQHPAACPVPLRR	0.999848	1	NOZ Parental Only	NA
ZMYND11	Zinc finger MYND domain-containing protein 11	Q15326	Y40	IT(0.006)KY(0.999)MS(0.995)R	0.99895	2	NOZ Parental Only	NA
IL6ST	Interleukin-6 receptor subunit beta	P40189	Y905	SY(1)LPQTVR	0.999928	1	0.509637	NOZ GemR Only
HSPE1	10 kDa heat shock protein, mitochondrial	P61604	Y76	VLLPEY(0.951)GGT(0.049)K	0.950697	1	0.556358	NOZ GemR Only
IL17RD	Interleukin-17 receptor D	Q8NFM7	Y574	Y(1)REPVLEK	1	1	0.66207	NOZ GemR Only
PRAG1	Inactive tyrosine-protein kinase PRAG1	Q86YV5	Y132	QEDAPVVY(0.999)LGS(0.001)FR	0.998854	1	0.689491	NOZ GemR Only
EHBP1	EH domain-binding protein 1	Q8NDI1	Y585	VGNYETDTNSSVDQEKFY(0.999)AELS(0.001)DLKR	0.998738	1	0.796244	NOZ GemR Only
MAP1B	Microtubule-associated protein 1B	P46821	Y1830	TATCHSSSSPPIDAASAEPY(1)GFR	0.999965	1;2	0.943464	NOZ GemR Only
PLEC	Plectin	Q15149	Y3134	VIDRELY(1)QQLQR	1	1	0.958624	NOZ GemR Only
ATP13A1	Manganese-transporting ATPase 13A1	Q9HD20	Y181	IKY(0.001)S(0.015)Y(0.984)DALEKK	0.984448	1	1.07838	NOZ GemR Only
FNBP1L	Formin-binding protein 1-like	Q5T0N5	Y291	SGFEPPGDFPFEDY(0.001)S(0.008)QHIY(0.991)R	0.991172	1	1.10237	NOZ GemR Only
TES	Testin	Q9UGI8	Y251	EGDPAIY(1)AER	1	1	1.45944	NOZ GemR Only
CAV1	Caveolin-1	Q03135	Y42	AMADELS(1)EKQVY(1)DAHTK	0.999998	1;2	1.49461	NOZ GemR Only
NUMA1	Nuclear mitotic apparatus protein 1	Q14980	Y1774	LPPKVESLESLY(0.999)FT(0.001)PIPAR	0.998804	1	1.53238	NOZ GemR Only
PIN4	Peptidyl-prolyl cis-trans isomerase NIMA-interacting 4	Q9Y237	Y122	FGY(1)HIIMVEGR	1	1	1.63386	NOZ GemR Only
MYO1E	Unconventional myosin-Ie	Q12965	Y7	GVY(1)QYHWQSHNVK	0.999985	1	1.73412	NOZ GemR Only
IRS2	Insulin receptor substrate 2	Q9Y4H2	Y823	SYKAPYTCGGDSDQY(1)VLMSSPVGR	0.999996	1	1.76582	NOZ GemR Only
ANXA2;ANXA2P2	Annexin A2;Putative annexin A2-like protein	P07355;A6NMY6	Y199;Y199	DLY(1)DAGVKR	1	1	1.78968	NOZ GemR Only
MAP1B	Microtubule-associated protein 1B	P46821	Y2090	QDVDLCLVSS(0.001)CEY(0.999)KHPK	0.99932	1	1.81281	NOZ GemR Only
CDKL5	Cyclin-dependent kinase-like 5	O76039	Y171	NLSEGNNANYT(0.024)EY(0.972)VAT(0.004)R	0.972004	1	1.84119	NOZ GemR Only
LPP	Lipoma-preferred partner	Q93052	Y297	Y(0.233)Y(0.767)EGYYAAGPGYGGR	0.767429	1	1.89718	NOZ GemR Only
NCK2	Cytoplasmic protein NCK2	O43639	Y110	DAS(0.821)PT(0.143)PS(0.018)T(0.018)DAEY(0.004)PANGS(0.105)GADRIY(0.891)DLNIPAFVK	0.891219	1;2	2.36239	NOZ GemR Only
PPP1R12A	Protein phosphatase 1 regulatory subunit 12A	O14974	Y911	SGS(0.001)Y(0.999)SYLEER	0.998831	1	2.50647	NOZ GemR Only
ATP13A1	Manganese-transporting ATPase 13A1	Q9HD20	Y413	ATTGLKPVDS(0.002)GCVAY(0.998)VLR	0.998046	1	3.00321	NOZ GemR Only
LMO7	LIM domain only protein 7	Q8WWI1	Y223	DSGY(1)GDIWCPERGEFLAPPR	0.999814	1	3.06506	NOZ GemR Only
YBX1	Nuclease-sensitive element-binding protein 1	P67809	Y145	YAADRNHY(1)R	0.999993	1	NA	NOZ GemR Only
SFPQ	Splicing factor, proline- and glutamine-rich	P23246	Y251	QHHPPY(1)HQQHHQGPPPGGPGGR	1	1	NA	NOZ GemR Only
FGD6	FYVE, RhoGEF and PH domain-containing protein 6	Q6ZV73	Y760	HYEEIPEY(1)ENLPFIMAIR	0.99978	1	NA	NOZ GemR Only
LPHN2	Latrophilin-2	O95490	Y1372	DSLY(0.999)TSMPNLR	0.999363	1	NA	NOZ GemR Only
EIF3L	Eukaryotic translation initiation factor 3 subunit L	Q9Y262	Y40	QY(1)EQQTYQVIPEVIK	1	1	NA	NOZ GemR Only
KIAA1671	Uncharacterized protein KIAA1671	Q9BY89	Y1032	ATFFAVT(0.229)Y(0.771)QIPNTQK	0.771164	1	NA	NOZ GemR Only
LPP	Lipoma-preferred partner	Q93052	Y355	KT(0.195)Y(0.799)IT(0.005)DPVSAPCAPPLQPK	0.799042	1	NA	NOZ GemR Only
PTK2	Focal adhesion kinase 1	Q05397	Y441	CIGEGQFGDVHQGIY(0.964)MS(0.036)PENPALAVAIK	0.964331	1	NA	NOZ GemR Only
PDGFRA	Platelet-derived growth factor receptor alpha	P16234	Y1018	LS(0.182)ADS(0.143)GY(0.676)IIPLPDIDPVPEEEDLGKR	0.675527	1	NA	NOZ GemR Only
IGF1R;INSR	Insulin-like growth factor 1 receptor;Insulin-like growth factor 1 receptor alpha chain;Insulin-like growth factor 1 receptor beta chain;Insulin receptor;Insulin receptor subunit alpha;Insulin receptor subunit beta	P08069;P06213	Y1161;Y1185	DIY(1)ET(0.01)DY(0.943)Y(0.048)RK	0.999998	2	NA	NOZ GemR Only
CBL	E3 ubiquitin-protein ligase CBL	P22681	Y141	MY(1)EENSQPR	1	1	NA	NOZ GemR Only
MAP1B	Microtubule-associated protein 1B	P46821	Y1940	TPEDGDY(0.11)S(0.081)Y(0.81)EIIEK	0.809732	1	NA	NOZ GemR Only
EEF1B2	Elongation factor 1-beta	P24534	Y182	LVPVGY(1)GIK	1	1	NA	NOZ GemR Only
RPL4	60S ribosomal protein L4	P36578	Y264	KLDELY(0.749)GT(0.251)WR	0.748804	1	NA	NOZ GemR Only
MTCP1	Protein p13 MTCP-1	P56278	Y21	AGEDVGAPPDHLWVHQEGIY(0.591)RDEY(0.409)QR	0.591204	1	NA	NOZ GemR Only
FLNB	Filamin-B	O75369	Y2276	FNDEHIPES(0.027)PY(0.973)LVPVIAPSDDAR	0.972846	1	NA	NOZ GemR Only
AGTRAP	Type-1 angiotensin II receptor-associated protein	Q6RW13	Y133	S(0.099)AY(0.899)QT(0.002)IDSAEAPADPFAVPEGR	0.898944	1	NA	NOZ GemR Only
CTTN	Src substrate cortactin	Q14247	Y178	SAVGFDY(1)QGKTEK	1	1	NA	NOZ GemR Only
CYR61	Protein CYR61	O00622	Y221	ILY(1)NPLQGQK	1	1	NA	NOZ GemR Only
PSMA2	Proteasome subunit alpha type-2	P25787	Y76	HIGLVY(0.805)S(0.195)GMGPDYR	0.805409	1	NA	NOZ GemR Only
TNS1	Tensin-1	Q9HBL0	Y1326	HVAY(0.003)GGY(0.665)S(0.272)T(0.06)PEDR	0.665383	1	NA	NOZ GemR Only
PLEKHA5	Pleckstrin homology domain-containing family A member 5	Q9HAU0	Y134	ERPISMINEASNYNVT(0.007)S(0.038)DY(0.956)AVHPMSPVGR	0.955594	1	NA	NOZ GemR Only
ATP8B1	Phospholipid-transporting ATPase IC	O43520	Y1217	GY(1)ADLISSGR	1	1	NA	NOZ GemR Only
NEDD9	Enhancer of filamentation 1	Q14511	Y106	DT(0.051)IY(0.943)QVPPS(0.169)Y(0.166)QNQGIY(0.166)QVPT(0.169)GHGT(0.169)QEQEVY(0.165)QVPPS(0.002)VQR	0.943393	2	NA	NOZ GemR Only
TRA2B	Transformer-2 protein homolog beta	P62995	Y260	AAQDRDQIY(1)R	1	1	NA	NOZ GemR Only
MAP1B	Microtubule-associated protein 1B	P46821	Y1870	DSGGKTPGDFS(0.124)Y(0.852)AY(0.024)QKPEETTR	0.851598	1	NA	NOZ GemR Only
LTV1	Protein LTV1 homolog	Q96GA3	Y357	EKWDCESICS(0.034)T(0.034)Y(0.894)S(0.034)NLY(0.002)NHPQLIK	0.89429	1	NA	NOZ GemR Only
RAPGEF1	Rap guanine nucleotide exchange factor 1	Q13905	Y329	ATSGSSLPVGINRQDFDVDCY(1)AQR	0.999999	1	NA	NOZ GemR Only
PCDH1	Protocadherin-1	Q08174	Y1020	HQVVQDLPPANTFVGTGDTTSTGSEQY(0.014)S(0.123)DY(0.672)S(0.095)Y(0.095)R	0.672235	1	NA	NOZ GemR Only
RAC2;RAC3;RAC1	Ras-related C3 botulinum toxin substrate 2;Ras-related C3 botulinum toxin substrate 3;Ras-related C3 botulinum toxin substrate 1	P15153;P60763;P63000	Y154;Y154;Y154	Y(1)LECSALTQR	1	1	NA	NOZ GemR Only
MAP1B	Microtubule-associated protein 1B	P46821	Y1336	TLEVVSPSQSVT(0.001)GS(0.001)AGHT(0.139)PY(0.518)Y(0.338)QS(0.003)PTDEK	0.518011	1	NA	NOZ GemR Only
FLNA	Filamin-A	P21333	Y2379	VHSPSGALEECY(0.998)VT(0.002)EIDQDKYAVR	0.99795	1	NA	NOZ GemR Only
HNRNPR	Heterogeneous nuclear ribonucleoprotein R	O43390	Y431	S(0.002)T(0.002)AY(0.977)EDY(0.007)Y(0.007)Y(0.007)HPPPR	0.976767	1	NA	NOZ GemR Only
CALU	Calumenin	O43852	Y275	HLVY(0.977)ES(0.023)DQNKDGK	0.976845	1	NA	NOZ GemR Only
SUGT1	Suppressor of G2 allele of SKP1 homolog	Q9Y2Z0	Y317	LFQQIY(0.988)S(0.012)DGSDEVKR	0.988152	1	NA	NOZ GemR Only
ITGB4	Integrin beta-4	P16144	Y855	QEVEENLNEVY(1)R	1	1	NA	NOZ GemR Only
MAP1B	Microtubule-associated protein 1B	P46821	Y1974	TTSPPEVS(0.002)GY(0.042)S(0.427)Y(0.525)EKT(0.004)ER	0.52524	1	NA	NOZ GemR Only
DNAJC8	DnaJ homolog subfamily C member 8	O75937	Y129	ALDVIQAGKEY(0.921)VEHT(0.079)VK	0.920747	1	NA	NOZ GemR Only
FAM129B	Niban-like protein 1	Q96TA1	Y482	KYDY(0.999)DSSSVR	0.999477	1	NA	NOZ GemR Only
LRRFIP1	Leucine-rich repeat flightless-interacting protein 1	Q32MZ4	Y597	KELT(0.018)Y(0.679)QNT(0.303)DLSEIKEEEQVK	0.678604	1	NA	NOZ GemR Only
AKAP11	A-kinase anchor protein 11	Q9UKA4	Y424	KPES(0.001)PY(0.999)GNLCDAPDSPRPVK	0.999152	1	NA	NOZ GemR Only
ACTN4;ACTN3;ACTN1;ACTN2	Alpha-actinin-4;Alpha-actinin-3;Alpha-actinin-1;Alpha-actinin-2	O43707;Q08043;P12814;P35609	Y338;Y333;Y319;Y326	LEDFRDY(1)R	1	1	NA	NOZ GemR Only
RHOA	Transforming protein RhoA	P61586	Y156	IGAFGY(0.998)MECS(0.002)AK	0.99833	1	NA	NOZ GemR Only
PPP1R12A	Protein phosphatase 1 regulatory subunit 12A	O14974	Y766	TYDET(0.01)Y(0.99)QR	0.990088	1	NA	NOZ GemR Only
RHOC	Rho-related GTP-binding protein RhoC	P08134	Y156	ISAFGY(1)LECSAK	0.999995	1	NA	NOZ GemR Only
DDX5;DDX17	Probable ATP-dependent RNA helicase DDX5;Probable ATP-dependent RNA helicase DDX17	P17844;Q92841	Y202;Y279	STCIY(1)GGAPK	1	1	NA	NOZ GemR Only
FUBP3	Far upstream element-binding protein 3	Q96I24	Y51	IDSIPHLNNSTPLVDPS(0.068)VY(0.87)GY(0.061)GVQK	0.870427	1	NA	NOZ GemR Only
AKR1C3;AKR1C4;AKR1C2;AKR1C1	Aldo-keto reductase family 1 member C3;Aldo-keto reductase family 1 member C4;Aldo-keto reductase family 1 member C2;Aldo-keto reductase family 1 member C1	P42330;P17516;P52895;Q04828	Y81;Y81;Y81;Y81	REDIFY(0.999)T(0.001)SK	0.999368	1	NA	NOZ GemR Only
TNK2	Activated CDC42 kinase 1	Q07912	Y518	KPT(0.153)Y(0.847)DPVSEDQDPLSSDFK	0.84661	1	NA	NOZ GemR Only
G6PD	Glucose-6-phosphate 1-dehydrogenase	P11413	Y503	VGFQY(1)EGTYK	0.999977	1	NA	NOZ GemR Only
LYN	Tyrosine-protein kinase Lyn	P07948	Y194	SLDNGGY(0.203)Y(0.796)ISPR	0.796322	1	NA	NOZ GemR Only
RPL18	60S ribosomal protein L18	Q07020	Y166	APGTPHSHT(0.008)KPY(0.991)VR	0.991482	1	NA	NOZ GemR Only
FAM20B	Glycosaminoglycan xylosylkinase	O75063	Y138	DHVVEGEPY(0.991)AGY(0.009)DRHNAEVAAFHLDR	0.990738	1	NA	NOZ GemR Only
NXF1	Nuclear RNA export factor 1	Q9UBU9	Y33	WKY(1)GEGNRR	1	1	NA	NOZ GemR Only
RPL29	60S ribosomal protein L29	P47914	Y98	LAY(1)IAHPK	1	1	NA	NOZ GemR Only
LMO7	LIM domain only protein 7	Q8WWI1	Y1401	RPVDS(0.132)Y(0.868)DIPKTEEASSGFLPGDR	0.867777	1	NA	NOZ GemR Only
KHDRBS1;KHDRBS2	KH domain-containing, RNA-binding, signal transduction-associated protein 1;KH domain-containing, RNA-binding, signal transduction-associated protein 2	Q07666;Q5VWX1	Y440;Y346	EHPY(1)GRY	0.999948	1	NA	NOZ GemR Only
ASAP2	Arf-GAP with SH3 domain, ANK repeat and PH domain-containing protein 2	O43150	Y293	QST(0.002)AY(0.991)S(0.007)LHQPQGNKEHGTER	0.990872	1	NA	NOZ GemR Only
SGOL1	Shugoshin-like 1	Q5FBB7	Y450	DITNVS(0.008)LY(0.992)PVVK	0.992309	1	NOZ GemR Only	NOZ GemR Only
PHPT1	14 kDa phosphohistidine phosphatase	Q9NRX4	Y116	AKY(0.037)PDY(0.963)EVTWANDGY	0.962669	1	NOZ GemR Only	NOZ GemR Only
FLOT2	Flotillin-2	Q14254	Y163	DVYDKVDY(0.998)LS(0.001)S(0.001)LGK	0.998488	1	NOZ GemR Only	NOZ GemR Only
GPAM	Glycerol-3-phosphate acyltransferase 1, mitochondrial	Q9HCL2	Y111	LS(1)Y(1)VLFIQER	1	2	NOZ GemR Only	NOZ GemR Only
PPAP2B	Lipid phosphate phosphohydrolase 3	O14495	Y6	MQNYKY(1)DK	0.999719	1	NOZ GemR Only	NOZ GemR Only
PRKCA;PRKCG	Protein kinase C alpha type;Protein kinase C gamma type	P17252;P05129	Y195;Y195	NLIPMDPNGLS(0.003)DPY(0.997)VK	0.996553	1	NOZ GemR Only	NOZ GemR Only
SLAMF7	SLAM family member 7	Q9NQ25	Y304	TILKEDPANTVY(0.947)S(0.038)T(0.015)VEIPK	0.946859	1	NOZ GemR Only	NOZ GemR Only
PDGFRA	Platelet-derived growth factor receptor alpha	P16234	Y742	QADTTQY(1)VPMLER	0.999973	1	NOZ GemR Only	NOZ GemR Only
SHC4	SHC-transforming protein 4	Q6S5L8	Y424	CSSVY(1)ENCLEQSR	1	1	NOZ GemR Only	NOZ GemR Only
PPAP2B	Lipid phosphate phosphohydrolase 3	O14495	Y4	MQNY(1)KYDK	0.999869	1	NOZ GemR Only	NOZ GemR Only
ARHGAP29	Rho GTPase-activating protein 29	Q52LW3	Y1085	IQDKQY(1)EQNSLTAK	0.999787	1	NOZ GemR Only	NOZ GemR Only
NNT	NAD(P) transhydrogenase, mitochondrial	Q13423	Y373	GITHIGY(0.988)T(0.012)DLPSR	0.987964	1	NOZ GemR Only	NOZ GemR Only
LPP	Lipoma-preferred partner	Q93052	Y296	Y(0.5)Y(0.5)EGYYAAGPGYGGR	0.5	1	NOZ GemR Only	NOZ GemR Only
LGR4	Leucine-rich repeat-containing G-protein coupled receptor 4	Q9BXB1	Y932	ACFY(1)QSR	0.999819	1	NOZ GemR Only	NOZ GemR Only
SVIL	Supervillin	O95425	Y582	TEGPY(0.999)GEIS(0.001)MLDTK	0.999406	1	NOZ GemR Only	NOZ GemR Only
TUBB4B	Tubulin beta-4B chain	P68371	Y51	INVYY(1)NEATGGK	0.999982	1	NOZ GemR Only	NOZ GemR Only
MYO1E	Unconventional myosin-Ie	Q12965	Y440	WTPIEY(1)FNNK	1	1	NOZ GemR Only	NOZ GemR Only
LPXN	Leupaxin	O60711	Y22	STLQDSDEY(0.992)S(0.008)NPAPLPLDQHSR	0.992023	1	NOZ GemR Only	NOZ GemR Only
AKR1C2;AKR1C1	Aldo-keto reductase family 1 member C2;Aldo-keto reductase family 1 member C1	P52895;Q04828	Y24;Y24	LNDGHFMPVLGFGT(0.03)Y(0.97)APAEVPK	0.970239	1	NOZ GemR Only	NOZ GemR Only
PODXL	Podocalyxin	O00592	Y507	LTEELQTVENGY(0.996)HDNPT(0.004)LEVMETSSEMQEK	0.995744	1	NOZ GemR Only	NOZ GemR Only
IRS2	Insulin receptor substrate 2	Q9Y4H2	Y653	S(0.009)S(0.009)S(0.009)S(0.009)NLGADDGY(0.963)MPMTPGAALAGSGSGSCR	0.962613	1	NOZ GemR Only	NOZ GemR Only
ABLIM3	Actin-binding LIM protein 3	O94929	Y487	YSPIYSPDPYYAS(0.034)ES(0.172)EY(0.754)WT(0.034)Y(0.006)HGSPK	0.754333	1	NOZ GemR Only	NOZ GemR Only
GPR61	Probable G-protein coupled receptor 61	Q9BZJ8	Y143	Y(0.001)Y(0.008)Y(0.991)VVHPMR	0.9909	1	NOZ GemR Only	NOZ GemR Only
GOLIM4	Golgi integral membrane protein 4	O00461	Y673	GREEHY(1)EEEEEEEEDGAAVAEKS(1)HR	1	1;2	NOZ GemR Only	NOZ GemR Only
KIRREL	Kin of IRRE-like protein 1	Q96J84	Y721	TPY(1)EAYDPIGK	0.999943	1	NOZ GemR Only	NOZ GemR Only
ATM	Serine-protein kinase ATM	Q13315	Y2969	ALY(1)LQQRPEDETELHPTLNADDQECKR	1	1	NOZ GemR Only	NOZ GemR Only
AFAP1L2	Actin filament-associated protein 1-like 2	Q8N4X5	Y56	SSSSDEEYIY(1)MNKVTINK	1	1	NOZ GemR Only	NOZ GemR Only
AFAP1L2	Actin filament-associated protein 1-like 2	Q8N4X5	Y307	YLSAS(0.004)EY(0.978)GS(0.014)S(0.004)VDGHPEVPETK	0.977808	1	NOZ GemR Only	NOZ GemR Only
PDGFRA	Platelet-derived growth factor receptor alpha	P16234	Y768	SLY(1)DRPAS(0.001)Y(0.999)K	0.998638	2	NOZ GemR Only	NOZ GemR Only
PDGFRA	Platelet-derived growth factor receptor alpha	P16234	Y762	SLY(1)DRPAS(0.001)Y(0.999)K	0.999969	1;2	NOZ GemR Only	NOZ GemR Only
AFAP1L2	Actin filament-associated protein 1-like 2	Q8N4X5	Y301	Y(1)LSASEYGSSVDGHPEVPETK	0.999992	1	NOZ GemR Only	NOZ GemR Only
IRS1	Insulin receptor substrate 1	P35568	Y662	VDPNGY(1)MMMSPSGGCSPDIGGGPSSSSSSSNAVPSGTSYGK	0.999824	1	NOZ GemR Only	NOZ GemR Only
PDGFRA	Platelet-derived growth factor receptor alpha	P16234	Y849	DIMHDSNY(1)VSK	0.99998	1	NOZ GemR Only	NOZ GemR Only
NEDD9	Enhancer of filamentation 1	Q14511	Y214	GPVFSVPVGEIKPQGVY(0.991)DIPPT(0.009)K	0.991235	1	NOZ GemR Only	NOZ GemR Only
NEDD9	Enhancer of filamentation 1	Q14511	Y92	LY(1)QVPNPQAAPR	1	1	NOZ GemR Only	NOZ GemR Only
PALMD	Palmdelphin	Q9NP74	Y262	SPTEYHEPVY(1)ANPFYRPTTPQR	0.999996	1	NOZ GemR Only	NOZ GemR Only
VIM	Vimentin	P08670	Y38	T(0.091)Y(0.909)SLGSALRPSTSR	0.90914	1	NOZ GemR Only	NOZ GemR Only
NEDD9	Enhancer of filamentation 1	Q14511	Y166	TGHGYVY(1)EYPSR	1	1	NOZ GemR Only	NOZ GemR Only
NEDD9	Enhancer of filamentation 1	Q14511	Y317	HQSLSPNHPPPQLGQSVGSQNDAY(1)DVPR	0.999886	1	NOZ GemR Only	NOZ GemR Only
NEDD9	Enhancer of filamentation 1	Q14511	Y345	DGVY(1)DVPLHNPPDAK	1	1	NOZ GemR Only	NOZ GemR Only
NEDD9	Enhancer of filamentation 1	Q14511	Y241	EKDY(1)DFPPPMR	1	1	NOZ GemR Only	NOZ GemR Only
RIN1	Ras and Rab interactor 1	Q13671	Y698	LPTTGY(1)LVYR	0.999798	1	NOZ Parental Only	NOZ GemR Only
GAPVD1	GTPase-activating protein and VPS9 domain-containing protein 1	Q14C86	Y460	SSSLEMTPY(0.988)NT(0.012)PQLSPATTPANKK	0.987559	1	NOZ Parental Only	NOZ GemR Only
ABLIM3	Actin-binding LIM protein 3	O94929	Y538	SSS(0.001)Y(0.998)ADPWTPPR	0.99848	1	NOZ Parental Only	NOZ GemR Only
PLIN3	Perilipin-3	O60664	Y95	LEPQIASAS(0.002)EY(0.998)AHR	0.997739	1	NOZ Parental Only	NOZ GemR Only
SLITRK6	SLIT and NTRK-like protein 6	Q9H5Y7	Y690	TTHHT(0.052)T(0.052)ERPS(0.321)AS(0.321)LY(0.254)EQHMVSPMVHVY(1)R	1	1;2	0.0538496	NOZ Parental Only
SLITRK6	SLIT and NTRK-like protein 6	Q9H5Y7	Y678	TTHHT(0.001)T(0.001)ERPS(0.001)AS(0.001)LY(0.997)EQHMVSPMVHVYR	0.997468	1;2	0.0775369	NOZ Parental Only
MERTK	Tyrosine-protein kinase Mer	Q12866	Y754	KIYSGDY(0.001)Y(0.999)R	0.999451	1;2	0.078574	NOZ Parental Only
TYRO3	Tyrosine-protein kinase receptor TYRO3	Q06418	Y686	KIYSGDY(0.001)Y(0.999)R	0.999451	1;2	0.078574	NOZ Parental Only
SPRED2	Sprouty-related, EVH1 domain-containing protein 2	Q7Z698	Y192	RIY(0.444)T(0.556)LGHLHDSYPTDHY(1)HLDQPMPR	0.999998	1;2	0.0903383	NOZ Parental Only
OCLN	Occludin	Q16625	Y368	Y(1)SSGGNFETPSKR	0.999847	1	0.118636	NOZ Parental Only
SPRED2	Sprouty-related, EVH1 domain-containing protein 2	Q7Z698	Y178	IY(1)TLGHLHDSYPTDHYHLDQPMPR	0.999959	1;2	0.129734	NOZ Parental Only
HIST1H4A	Histone H4	P62805	Y89	TVTAMDVVY(1)ALKR	1	1	0.135181	NOZ Parental Only
MCAM	Cell surface glycoprotein MUC18	P43121	Y641	APGDQGEKY(1)IDLRH	1	1	0.166832	NOZ Parental Only
TGFBR2	TGF-beta receptor type-2	P37173	Y284	IFPYEEY(0.963)AS(0.037)WK	0.96304	1	0.176148	NOZ Parental Only
BAG3	BAG family molecular chaperone regulator 3	O95817	Y247	THYPAQQGEY(0.865)QT(0.135)HQPVY(1)HK	0.99994	2	0.18001	NOZ Parental Only
SLC12A7	Solute carrier family 12 member 7	Q9Y666	Y92	LANY(1)TNLSQGVVEHEEDEESR	0.999711	1	0.196529	NOZ Parental Only
EPHB4	Ephrin type-B receptor 4	P54760	Y581	HGQY(1)LIGHGTK	1	1;2	0.19898	NOZ Parental Only
TMEM185B	Transmembrane protein 185B	Q9H7F4	Y337	Y(1)VPPPPKLNIDMPD	1	1;2	0.201111	NOZ Parental Only
PVRL2	Nectin-2	Q92692	Y454	TPYFDAGASCTEQEMPRY(1)HELPTLEER	0.999997	1	0.215401	NOZ Parental Only
GPSM1	G-protein-signaling modulator 1	Q86YR5	Y399	LTSPAASEKPDLAGY(1)EAQGARPK	1	1	0.243349	NOZ Parental Only
DSG2	Desmoglein-2	Q14126	Y979	VYAPASTLVDQPY(1)ANEGTVVVTER	0.999999	1	0.24713	NOZ Parental Only
SPRED1	Sprouty-related, EVH1 domain-containing protein 1	Q7Z699	Y261	YADY(1)RHPDMWK	0.999953	1	0.247796	NOZ Parental Only
DDR1	Epithelial discoidin domain-containing receptor 1	Q08345	Y796	NLYAGDY(1)Y(1)RVQGR	0.999875	1;2	0.252962	NOZ Parental Only
DDR1	Epithelial discoidin domain-containing receptor 1	Q08345	Y797	NLYAGDY(1)Y(1)RVQGR	0.999987	1;2	0.252962	NOZ Parental Only
PCDHGA9	Protocadherin gamma-A9	Q9Y5G4	Y775	KSHLIFPQPNY(1)ADTLISQQSCEK	0.999876	1	0.260694	NOZ Parental Only
GPR126	G-protein coupled receptor 126	Q86SQ4	Y1196	NSHTDNVSY(1)EHSFNK	0.999764	1	0.271353	NOZ Parental Only
FAM171A1	Protein FAM171A1	Q5VUB5	Y574	SVDHLERPTSFPRPGQLICCSSVDQVNDS(0.037)VY(0.963)R	0.962902	1	0.273897	NOZ Parental Only
TMEM30A	Cell cycle control protein 50A	Q9NV96	Y5	AMNY(1)NAKDEVDGGPPCAPGGTAK	1	1	0.28643	NOZ Parental Only
KIRREL	Kin of IRRE-like protein 1	Q96J84	Y724	TPYEAY(1)DPIGK	1	1	0.289662	NOZ Parental Only
TNFRSF21	Tumor necrosis factor receptor superfamily member 21	O75509	Y409	WIY(0.989)Y(0.011)CNGHGIDILK	0.988611	1	0.297318	NOZ Parental Only
TNFRSF21	Tumor necrosis factor receptor superfamily member 21	O75509	Y410	EKWIY(0.116)Y(0.884)CNGHGIDILK	0.884299	1	0.305344	NOZ Parental Only
CMTM6	CKLF-like MARVEL transmembrane domain-containing protein 6	Q9NX76	Y7	MENGAVY(1)SPTTEEDPGPAR	0.999999	1	0.311805	NOZ Parental Only
STX12	Syntaxin-12	Q86Y82	Y9	SYGPLDMY(1)RNPGPSGPQLR	1	1;2	0.320525	NOZ Parental Only
MYOF	Myoferlin	Q9NZM1	Y1659	FGSHCGIPEEY(1)CVSGVNTWR	1	1	0.382842	NOZ Parental Only
NOTCH1	Neurogenic locus notch homolog protein 1	P46531	Y2323	LQSGMVPNQY(1)NPLR	1	1	0.38826	NOZ Parental Only
SLC9A1	Sodium/hydrogen exchanger 1	P19634	Y577	SKEPQLIAFY(1)HK	1	1	0.391005	NOZ Parental Only
WWP2	NEDD4-like E3 ubiquitin-protein ligase WWP2	O00308	Y369	NY(1)EQWQSQR	1	1	0.416009	NOZ Parental Only
FGFR1	Fibroblast growth factor receptor 1	P11362	Y583	RPPGLEY(0.999)CY(0.001)NPSHNPEEQLSSK	0.999084	1	0.42352	NOZ Parental Only
PDCD6IP	Programmed cell death 6-interacting protein	Q8WUM4	Y319	KDNDFIY(1)HDRVPDLK	1	1	0.430019	NOZ Parental Only
GPRC5A	Retinoic acid-induced protein 3	Q8NFJ5	Y320	AYS(1)QEEITQGFEETGDT(0.001)LY(0.013)APY(0.874)S(0.06)T(0.052)HFQLQNQPPQK	0.87409	1;2	0.443634	NOZ Parental Only
SHB	SH2 domain-containing adapter protein B	Q15464	Y297	GIQLY(0.936)DT(0.064)PYEPEGQSVDSDSESTVSPR	0.935946	1	0.456138	NOZ Parental Only
ESYT1	Extended synaptotagmin-1	Q9BSJ8	Y1009	QNGRDPPDPY(0.999)VS(0.001)LLLLPDKNR	0.99941	1	0.459593	NOZ Parental Only
ERRFI1	ERBB receptor feedback inhibitor 1	Q9UJM3	Y395	VS(0.005)S(0.024)T(0.024)HY(0.13)Y(0.816)LLPERPPYLDKYEK	0.815812	1	0.46987	NOZ Parental Only
PI4K2A	Phosphatidylinositol 4-kinase type 2-alpha	Q9BTU6	Y465	SSSESY(1)TQSFQSR	0.999568	1	0.489351	NOZ Parental Only
KIDINS220	Kinase D-interacting substrate of 220 kDa	Q9ULH0	Y1150	Y(0.828)Y(0.172)PGGSQHLISRPSVK	0.827688	1	0.491074	NOZ Parental Only
FAT1	Protocadherin Fat 1;Protocadherin Fat 1, nuclear form	Q14517	Y4523	EPHAPYPPGY(1)QR	0.999999	1	0.498278	NOZ Parental Only
WBP2	WW domain-binding protein 2	Q969T9	Y231	AAEAAAS(0.03)AY(0.889)Y(0.035)NPGNPHNVY(0.045)MPT(0.001)S(0.001)QPPPPPYYPPEDKK	0.889099	1	0.504805	NOZ Parental Only
SPRY4	Protein sprouty homolog 4	Q9C004	Y52	TSHVENDY(1)IDNPSLALTTGPKR	1	1	0.511098	NOZ Parental Only
MYOF	Myoferlin	Q9NZM1	Y458	NDVVGT(0.024)T(0.15)Y(0.766)LHLS(0.061)K	0.765533	1	0.513899	NOZ Parental Only
NPM1	Nucleophosmin	P06748	Y29	ADKDY(1)HFKVDNDENEHQLSLR	1	1	0.53244	NOZ Parental Only
PKP4	Plakophilin-4	Q99569	Y1168	STTNY(1)VDFYSTK	0.999999	1	0.534076	NOZ Parental Only
LRP5	Low-density lipoprotein receptor-related protein 5	O75197	Y1531	PYRPY(1)IIR	0.999997	1	0.544385	NOZ Parental Only
EIF4H	Eukaryotic translation initiation factor 4H	Q15056	Y12	AY(1)SSFGGGR	0.999992	1	0.548865	NOZ Parental Only
PARD3	Partitioning defective 3 homolog	Q8TEW0	Y1127	EGHMMDALY(1)AQVK	1	1	0.554708	NOZ Parental Only
FLVCR1	Feline leukemia virus subgroup C receptor-related protein 1	Q9Y5Y0	Y22	GY(1)LPLPR	1	1	0.559955	NOZ Parental Only
RBBP6	E3 ubiquitin-protein ligase RBBP6	Q7Z6E9	Y898	NIGS(0.012)NY(0.988)PEKLSAR	0.988382	1	0.563704	NOZ Parental Only
RHBDF2	Inactive rhomboid protein 2	Q6PJF5	Y339	GIPHSASPVSPDGVQIPLKEY(1)GR	1	1	0.57808	NOZ Parental Only
WBP1L	WW domain binding protein 1-like	Q9NX94	Y96	EAHNYSALPFY(1)FR	1	1	0.590087	NOZ Parental Only
ATP6V0D1	V-type proton ATPase subunit d 1	P61421	Y347	AKIDNY(1)IPIF	1	1	0.59648	NOZ Parental Only
KIDINS220	Kinase D-interacting substrate of 220 kDa	Q9ULH0	Y1383	LTDKVQAEY(1)R	1	1	0.603323	NOZ Parental Only
CELSR3	Cadherin EGF LAG seven-pass G-type receptor 3	Q9NYQ7	Y3047	AVPAAS(0.002)Y(0.998)GR	0.997716	1	0.605616	NOZ Parental Only
EFNB2;EFNB1	Ephrin-B2;Ephrin-B1	P52799;P98172	Y316;Y329	VS(0.033)GDY(0.024)GHPVY(0.944)IVQEMPPQSPANIYYKV	0.943515	1	0.620568	NOZ Parental Only
VANGL1	Vang-like protein 1	Q8TAA9	Y7	MDTEST(0.019)Y(0.937)S(0.019)GY(0.024)SYYSSHSKK	0.937477	1	0.624907	NOZ Parental Only
YES1	Tyrosine-protein kinase Yes	P07947	Y32	YRPENTPEPVSTSVSHY(1)GAEPTTVSPCPSSSAK	0.999881	1	0.64006	NOZ Parental Only
DCBLD2	Discoidin, CUB and LCCL domain-containing protein 2	Q96PD2	Y569	KTEGTYDLPY(1)WDR	1	1	0.641513	NOZ Parental Only
APLP2	Amyloid-like protein 2	Q06481	Y757	Y(1)LEQMQI	1	1;2	0.658868	NOZ Parental Only
PEBP1	Phosphatidylethanolamine-binding protein 1;Hippocampal cholinergic neurostimulating peptide	P30086	Y81	Y(1)REWHHFLVVNMK	1	1	0.661214	NOZ Parental Only
SRSF7	Serine/arginine-rich splicing factor 7	Q16629	Y33	AFS(0.009)Y(0.958)Y(0.033)GPLR	0.95838	1	0.662054	NOZ Parental Only
ARL13B	ADP-ribosylation factor-like protein 13B	Q3SXY8	Y320	NNEFGLVENY(1)KEALTQQLK	0.999975	1	0.665745	NOZ Parental Only
SMURF2	E3 ubiquitin-protein ligase SMURF2	Q9HAU4	Y268	TTQQGQVY(1)FLHTQTGVSTWHDPR	0.999961	1	0.666238	NOZ Parental Only
SLC6A8	Sodium- and chloride-dependent creatine transporter 1	P48029	Y11	KSAENGIY(1)SVSGDEK	0.999988	1	0.691088	NOZ Parental Only
ZDHHC5	Palmitoyltransferase ZDHHC5	Q9C0B5	Y358	Y(0.002)RPGY(0.848)S(0.13)S(0.02)SSTSAAMPHSSSAK	0.848478	1	0.725627	NOZ Parental Only
ITGB5	Integrin beta-5	P18084	Y774	ARYEMASNPLY(1)R	1	1	0.728879	NOZ Parental Only
DNAJB1;DNAJB4	DnaJ homolog subfamily B member 1;DnaJ homolog subfamily B member 4	P25685;Q9UDY4	Y176;Y172	VSLEEIY(1)SGCTKK	0.999847	1	0.773388	NOZ Parental Only
SLC43A1	Large neutral amino acids transporter small subunit 3	O75387	Y251	VTGDLFY(0.994)T(0.006)HVTTMGQR	0.994191	1	0.785508	NOZ Parental Only
CDV3	Protein CDV3 homolog	Q9UKY7	Y244	LQLDNQY(1)AVLENQK	1	1	0.850982	NOZ Parental Only
DDX3X;DDX3Y	ATP-dependent RNA helicase DDX3X;ATP-dependent RNA helicase DDX3Y	O00571;O15523	Y69;Y69	DKDAY(1)SSFGSR	0.999974	1	0.862851	NOZ Parental Only
ARHGDIA	Rho GDP-dissociation inhibitor 1	P52565	Y156	AEEY(1)EFLTPVEEAPK	1	1	0.89404	NOZ Parental Only
SLC12A6	Solute carrier family 12 member 6	Q9UHW9	Y156	MANY(1)TNLTQGAKEHEEAENITEGK	0.999601	1	0.921949	NOZ Parental Only
HRH1	Histamine H1 receptor	P35367	Y401	QY(1)VSGLHMNR	1	1	0.95843	NOZ Parental Only
PRKCI	Protein kinase C iota type	P41743	Y136	KLY(1)CANGHTFQAK	1	1	1.00325	NOZ Parental Only
MUC1	Mucin-1	P15941	Y1229	YVPPSSTDRS(0.006)PY(0.994)EK	0.993986	1	1.04164	NOZ Parental Only
SH2D4A	SH2 domain-containing protein 4A	Q9H788	Y131	S(0.009)QY(0.991)HDLQAPDNQQTK	0.990876	1	1.11506	NOZ Parental Only
LPCAT2	Lysophosphatidylcholine acyltransferase 2	Q7L5N7	Y367	HLDEY(1)ASIASSSK	0.999974	1	1.1172	NOZ Parental Only
LRIG3	Leucine-rich repeats and immunoglobulin-like domains protein 3	Q6UXM1	Y964	TVLMDHYEPS(0.001)Y(0.999)IK	0.999051	1	1.18467	NOZ Parental Only
SNAP23	Synaptosomal-associated protein 23	O00161	Y139	QPGPVTNGQLQQPTTGAAS(0.004)GGY(0.996)IKR	0.996475	1	1.18738	NOZ Parental Only
PIK3R2	Phosphatidylinositol 3-kinase regulatory subunit beta	O00459	Y460	SREY(1)DQLYEEYTR	0.999988	1	1.57526	NOZ Parental Only
LYN;HCK	Tyrosine-protein kinase Lyn;Tyrosine-protein kinase HCK	P07948;P08631	Y397;Y411	VIEDNEY(0.97)T(0.03)AR	0.970397	1	2.13609	NOZ Parental Only
VIM	Vimentin	P08670	Y117	FANY(1)IDKVR	1	1	3.3472	NOZ Parental Only
MYO1C	Unconventional myosin-Ic	O00159	Y921	VLQALGS(0.006)EPIQY(0.994)AVPVVK	0.994006	1	NA	NOZ Parental Only
ANXA11	Annexin A11	P50995	Y279	TPVLFDIY(1)EIKEAIK	0.999988	1	NA	NOZ Parental Only
CAPN2	Calpain-2 catalytic subunit	P17655	Y377	NY(1)PNTFWMNPQYLIK	0.999999	1	NA	NOZ Parental Only
ERBB2IP	Protein LAP2	Q96RT1	Y1042	ANT(0.009)AY(0.991)HLHQR	0.991491	1	NA	NOZ Parental Only
APBB2	Amyloid beta A4 precursor protein-binding family B member 2	Q92870	Y164	SFLNY(0.885)Y(0.115)ADLETSAR	0.88537	1	NA	NOZ Parental Only
ERBB2IP	Protein LAP2	Q96RT1	Y1293	EQLIDY(1)LMLK	1	1	NA	NOZ Parental Only
NRSN2	Neurensin-2	Q9GZP1	Y33	S(0.035)Y(0.03)LHLFY(0.935)EDCAGT(0.001)ALSDDPEGPPVLCPR	0.934582	1	NA	NOZ Parental Only
ROR1	Inactive tyrosine-protein kinase transmembrane receptor ROR1	Q01973	Y786	Y(0.832)PNY(0.159)MFPS(0.008)QGITPQGQIAGFIGPPIPQNQR	0.832385	1	NA	NOZ Parental Only
IL6R	Interleukin-6 receptor subunit alpha	P08887	Y464	SPYDISNT(0.023)DY(0.977)FFPR	0.976656	1	NA	NOZ Parental Only
EIF4H	Eukaryotic translation initiation factor 4H	Q15056	Y7	ADFDT(0.114)Y(0.886)DDRAYSSFGGGR	0.886235	1	NA	NOZ Parental Only
PSMA6	Proteasome subunit alpha type-6	P60900	Y105	Y(0.5)GY(0.5)EIPVDMLCK	0.5	1	NA	NOZ Parental Only
PSMA6	Proteasome subunit alpha type-6	P60900	Y107	Y(0.5)GY(0.5)EIPVDMLCK	0.5	1	NA	NOZ Parental Only
SH3BP4	SH3 domain-binding protein 4	Q9P0V3	Y245	S(0.204)Y(0.795)S(0.001)LSELSVLQAK	0.794502	1	NA	NOZ Parental Only
FAT1	Protocadherin Fat 1;Protocadherin Fat 1, nuclear form	Q14517	Y4489	QRFNLNQY(1)LPNFYPLDMSEPQTK	0.999989	1	NA	NOZ Parental Only
IL6R	Interleukin-6 receptor subunit alpha	P08887	Y457	SPY(1)DISNTDYFFPR	0.999998	1	NA	NOZ Parental Only
RNF43	E3 ubiquitin-protein ligase RNF43	Q68DV7	Y719	LLPET(0.001)PGPCY(0.711)S(0.227)NS(0.061)QPVWLCLTPR	0.710919	1	NA	NOZ Parental Only
OCC1	Overexpressed in colon carcinoma 1 protein	Q8TAD7	Y42	NYGGVY(1)VGLPSEAVNMVSSQTK	0.999997	1	NA	NOZ Parental Only
PKP4	Plakophilin-4	Q99569	Y224	AQS(0.004)PS(0.258)Y(0.736)VIS(0.002)TGVSPSR	0.736273	1	NA	NOZ Parental Only
KIAA0226	Run domain Beclin-1 interacting and cysteine-rich containing protein	Q92622	Y681	LLPIPDSLPISPDDGQHADIY(1)KLR	0.999996	1	NA	NOZ Parental Only
ANKS1A	Ankyrin repeat and SAM domain-containing protein 1A	Q92625	Y427	Y(1)FPLTASEVLSMRPR	0.999999	1	NA	NOZ Parental Only
FAM175B	BRISC complex subunit Abro1	Q15018	Y342	SVFMPRPQAVGS(0.063)S(0.063)NY(0.838)AS(0.011)T(0.011)S(0.013)AGLK	0.83756	1	NA	NOZ Parental Only
MYOF	Myoferlin	Q9NZM1	Y1623	IS(0.001)VY(0.99)DY(0.009)DTFTR	0.990015	1	NA	NOZ Parental Only
GNAI2	Guanine nucleotide-binding protein G(i) subunit alpha-2	P04899	Y168	IAQSDY(1)IPTQQDVLR	1	1	NA	NOZ Parental Only
TMEM51	Transmembrane protein 51	Q9NW97	Y129	Y(0.5)Y(0.5)VPSYEEVMNTNYSEAR	0.5	1	NA	NOZ Parental Only
TMEM51	Transmembrane protein 51	Q9NW97	Y130	Y(0.5)Y(0.5)VPSYEEVMNTNYSEAR	0.5	1	NA	NOZ Parental Only
FAM171A1	Protein FAM171A1	Q5VUB5	Y766	GDALSLQQNY(1)PPVQEHQQKEPR	0.999607	1	NA	NOZ Parental Only
YLPM1	YLP motif-containing protein 1	P49750	Y1376	IREY(1)PERGDTWR	0.999986	1	NA	NOZ Parental Only
EFHD2	EF-hand domain-containing protein D2	Q96C19	Y83	VFNPY(0.666)T(0.334)EFK	0.665918	1	NA	NOZ Parental Only
SH3RF2	Putative E3 ubiquitin-protein ligase SH3RF2	Q8TEC5	Y656	HY(0.999)T(0.001)SHPTSGKPEQPATLK	0.999178	1	NA	NOZ Parental Only
RNF144A	E3 ubiquitin-protein ligase RNF144A	P50876	Y6	Y(0.881)RPT(0.119)WDLALDPLVSCK	0.880723	1	NA	NOZ Parental Only
ITGB4	Integrin beta-4	P16144	Y1674	RPNGDIVGY(0.998)LVT(0.002)CEMAQGGGPATAFR	0.998342	1	NA	NOZ Parental Only
DBNL	Drebrin-like protein	Q9UJU6	Y224	Y(1)QEQGGEASPQR	1	1	NA	NOZ Parental Only
NETO2	Neuropilin and tolloid-like protein 2	Q8NC67	Y398	TGFQEVFDPPHY(1)ELFSLR	0.999739	1	NA	NOZ Parental Only
DCBLD1	Discoidin, CUB and LCCL domain-containing protein 1	Q8N8Z6	Y490	GSPY(0.999)GS(0.001)AEAQK	0.999109	1	NA	NOZ Parental Only
FUBP3	Far upstream element-binding protein 3	Q96I24	Y53	IDSIPHLNNSTPLVDPS(0.003)VY(0.047)GY(0.95)GVQK	0.949613	1	NA	NOZ Parental Only
RPL6	60S ribosomal protein L6	Q02878	Y282	SVFALT(0.005)NGIY(0.995)PHK	0.995097	1	NA	NOZ Parental Only
ZDHHC7	Palmitoyltransferase ZDHHC7	Q9NXF8	Y117	GNAT(0.018)KEY(0.904)MES(0.078)LQLKPGEVIYK	0.904285	1	NA	NOZ Parental Only
HSP90AA1	Heat shock protein HSP 90-alpha	P07900	Y627	DNST(0.002)MGY(0.997)MAAKK	0.997495	1	NA	NOZ Parental Only
MREG	Melanoregulin	Q8N565	Y37	ALPEKEPLVSDNNPY(0.839)S(0.14)S(0.02)FGATLVR	0.839449	1	NA	NOZ Parental Only
LRP11	Low-density lipoprotein receptor-related protein 11	Q86VZ4	Y493	ARPITSEES(0.001)DY(0.999)LINGMYL	0.999319	1	NA	NOZ Parental Only
VCL	Vinculin	P18206	Y100	LVQAAQMLQS(0.083)DPY(0.773)S(0.144)VPAR	0.773058	1	NA	NOZ Parental Only
EPS8L2	Epidermal growth factor receptor kinase substrate 8-like protein 2	Q9H6S3	Y501	ILY(0.999)DFT(0.001)AR	0.99903	1	NA	NOZ Parental Only
PINK1	Serine/threonine-protein kinase PINK1, mitochondrial	Q9BXM7	Y253	VALAGEY(0.864)GAVT(0.065)Y(0.071)R	0.863896	1	NA	NOZ Parental Only
MARCHF9	E3 ubiquitin-protein ligase MARCHF9	Q86YJ5	Y315	CGY(0.985)T(0.015)ILHLLGQLRPPDAR	0.985397	1	NA	NOZ Parental Only
BAIAP2L1	Brain-specific angiogenesis inhibitor 1-associated protein 2-like protein 1	Q9UHR4	Y274	KDY(0.996)DT(0.004)LS(0.002)KCS(0.998)PK	0.99569	2	NA	NOZ Parental Only
STAT3	Signal transducer and activator of transcription 3	P40763	Y539	LLGPGVNY(0.796)S(0.204)GCQITWAK	0.796328	1	NA	NOZ Parental Only
LRIG2	Leucine-rich repeats and immunoglobulin-like domains protein 2	O94898	Y906	VICSDCY(1)DNANIYSR	1	1	NA	NOZ Parental Only
CORO1C	Coronin-1C	Q9ULV4	Y301	YFEITDES(0.122)PY(0.867)VHY(0.011)LNTFSSK	0.866906	1	NA	NOZ Parental Only
RICTOR	Rapamycin-insensitive companion of mTOR	Q6R327	Y863	KPVDGDNY(1)VRR	1	1	NA	NOZ Parental Only
BROX	BRO1 domain-containing protein BROX	Q5VW32	Y331	ENGFIY(1)FQK	1	1	NA	NOZ Parental Only
RNF11	RING finger protein 11	Q9Y3C5	Y49	ASFGEGTEPDQEPPPPY(0.006)QEQVPVPVY(0.96)HPT(0.021)PS(0.006)QT(0.007)R	0.959757	1	NA	NOZ Parental Only
PCBP1	Poly(rC)-binding protein 1	Q15365	Y183	VMT(0.001)IPY(0.999)QPMPASSPVICAGGQDR	0.999271	1	NA	NOZ Parental Only
CNNM3	Metal transporter CNNM3	Q8NE01	Y488	VS(0.012)DDEY(0.965)KVT(0.023)ISPQLLLATQR	0.965012	1	NA	NOZ Parental Only
MLF2	Myeloid leukemia factor 2	Q15773	Y121	VY(1)QETSEMR	1	1	NA	NOZ Parental Only
PLCD3	1-phosphatidylinositol 4,5-bisphosphate phosphodiesterase delta-3	Q8N3E9	Y396	CVELDCWEGPGGEPVIY(0.754)HGHT(0.169)LT(0.032)S(0.044)K	0.754423	1	NA	NOZ Parental Only
NOTCH2	Neurogenic locus notch homolog protein 1	Q04721	Y2264	MEVNET(0.032)QY(0.968)NEMFGMVLAPAEGTHPGIAPQSRPPEGK	0.9679	1	NA	NOZ Parental Only
TNFRSF21	Tumor necrosis factor receptor superfamily member 21	O75509	Y434	DIY(1)QFLCNASER	1	1	NA	NOZ Parental Only
FAM171B	Protein FAM171B	Q6P995	Y570	KGQLVY(1)GQLMEPVNR	1	1	NA	NOZ Parental Only
LRP6	Low-density lipoprotein receptor-related protein 6	O75581	Y1562	GYTSDLNY(1)DSEPVPPPPTPR	0.999777	1	NA	NOZ Parental Only
CTNND1	Catenin delta-1	O60716	Y174	TVQPVAMGPDGLPVDASSVS(0.01)NNY(0.98)IQT(0.01)LGR	0.979897	1	NA	NOZ Parental Only
MERTK	Tyrosine-protein kinase Mer	Q12866	Y810	GMTPYPGVQNHEMY(0.816)DY(0.184)LLHGHR	0.815832	1	NA	NOZ Parental Only
EVPL	Envoplakin	Q92817	Y1520	TIY(1)KEVIR	0.99972	1	NA	NOZ Parental Only
CNNM3	Metal transporter CNNM3	Q8NE01	Y301	GGGDPY(0.948)S(0.05)DLS(0.002)K	0.948485	1	NA	NOZ Parental Only
SLITRK6	SLIT and NTRK-like protein 6	Q9H5Y7	Y737	Y(0.93)KT(0.035)T(0.035)NQSTEFLSFQDASSLYR	0.929645	1	NA	NOZ Parental Only
IQGAP1	Ras GTPase-activating-like protein IQGAP1	P46940	Y654	SPDVGLY(1)GVIPECGETYHSDLAEAK	1	1	NA	NOZ Parental Only
RAB7A	Ras-related protein Rab-7a	P51149	Y183	NALKQETEVELY(1)NEFPEPIKLDK	0.999998	1	NA	NOZ Parental Only
SLC20A2	Sodium-dependent phosphate transporter 2	Q08357	Y389	RNNSY(0.007)T(0.006)CY(0.98)T(0.006)AAICGLPVHATFR	0.979943	1	NA	NOZ Parental Only
IL17RD	Interleukin-17 receptor D	Q8NFM7	Y362	VFLCY(0.964)S(0.012)S(0.024)K	0.963728	1	NA	NOZ Parental Only
ANAPC5	Anaphase-promoting complex subunit 5	Q9UJX4	Y302	Y(1)AALNLAALHCR	1	1	NA	NOZ Parental Only
SLC41A2	Solute carrier family 41 member 2	Q96JW4	Y86	SEQHMEY(0.999)HS(0.001)FSEQSFHANNGHASSSCSQK	0.999204	1	NA	NOZ Parental Only
ZNRF3	E3 ubiquitin-protein ligase ZNRF3	Q9ULT6	Y408	HGEQSLY(0.999)S(0.001)PQTPAYIR	0.99867	1	NA	NOZ Parental Only
LRP5	Low-density lipoprotein receptor-related protein 5	O75197	Y1552	GMAPPTTPCSTDVCDS(0.037)DY(0.608)S(0.184)AS(0.171)R	0.608127	1	NA	NOZ Parental Only
SYT13	Synaptotagmin-13	Q7L8C5	Y83	FPDIY(0.988)GPRPAVT(0.012)APEVINYADYSLR	0.988434	1;2	NA	NOZ Parental Only
RPL27	60S ribosomal protein L27	P61353	Y49	NIDDGTSDRPYSHALVAGIDRY(1)PR	1	1	NA	NOZ Parental Only
TMEM55A	Type 2 phosphatidylinositol 4,5-bisphosphate 4-phosphatase	Q8N4L2	Y28	SPLLSASHSGNVTPTAPPY(0.911)LQES(0.039)S(0.05)PR	0.911347	1	NA	NOZ Parental Only
EGFR	Epidermal growth factor receptor	P00533	Y1125	DPHY(0.979)QDPHS(0.011)T(0.011)AVGNPEY(0.989)LNT(0.011)VQPTCVNSTFDSPAHWAQK	0.979226	2	NA	NOZ Parental Only
CUEDC1	CUE domain-containing protein 1	Q9NWM3	Y230	WKQY(1)LEDER	1	1	NA	NOZ Parental Only
RNF13	E3 ubiquitin-protein ligase RNF13	O43567	Y237	KGDEY(1)DVCAICLDEYEDGDKLR	1	1	NA	NOZ Parental Only
KIDINS220	Kinase D-interacting substrate of 220 kDa	Q9ULH0	Y1460	RGDVIDY(0.783)S(0.177)S(0.034)S(0.007)GVSTNDASPLDPITEEDEKSDQSGSK	0.782631	1	NA	NOZ Parental Only
GAB1	GRB2-associated-binding protein 1	Q13480	Y259	APSASVDS(0.002)S(0.016)LY(0.982)NLPR	0.982021	1	NA	NOZ Parental Only
SLC25A5	ADP/ATP translocase 2	P05141	Y191	AAY(1)FGIYDTAK	0.999589	1	NA	NOZ Parental Only
SRSF3	Serine/arginine-rich splicing factor 3	P84103	Y32	AFGY(1)YGPLR	0.99971	1	NA	NOZ Parental Only
AHCYL1	Putative adenosylhomocysteinase 2	O43865	Y28	EIEDAEKY(0.996)S(0.004)FMATVTK	0.996455	1	NA	NOZ Parental Only
MERTK	Tyrosine-protein kinase Mer	Q12866	Y929	Y(1)ILNGGSEEWEDLTSAPSAAVTAEK	0.999993	1	NA	NOZ Parental Only
USP8	Ubiquitin carboxyl-terminal hydrolase 8	P40818	Y1068	YNLFSVSNHYGGLDGGHY(0.828)T(0.161)AY(0.01)CK	0.828403	1	NA	NOZ Parental Only
ORAI2	Protein orai-2	Q96SN7	Y26	GMDY(1)RDWVR	1	1	NA	NOZ Parental Only
BMPR2	Bone morphogenetic protein receptor type-2	Q13873	Y1018	SSTAVY(1)LAEGGTATTMVSK	0.999965	1	NA	NOZ Parental Only
CEP55	Centrosomal protein of 55 kDa	Q53EZ4	Y237	QKCY(0.999)NDLLAS(0.001)AK	0.999398	1	NA	NOZ Parental Only
ITGB4	Integrin beta-4	P16144	Y1039	T(0.04)QDGT(0.08)AQGNRDY(0.88)IPVEGELLFQPGEAWK	0.879834	1	NA	NOZ Parental Only
MYRF	Myelin regulatory factor	Q9Y2G1	Y147	APYAPGTLPDSPPDS(0.003)GS(0.026)EAY(0.951)S(0.021)PQQVNEPHLLR	0.950548	1	NA	NOZ Parental Only
KIRREL	Kin of IRRE-like protein 1	Q96J84	Y738	FSY(1)TSQHSDYGQR	0.999973	1	NA	NOZ Parental Only
TSPAN3	Tetraspanin-3	O60637	Y243	S(0.263)RDPAY(0.737)ELLITGGTYA	0.73652	1	NA	NOZ Parental Only
SREBF1	Sterol regulatory element-binding protein 1	P36956	Y673	DAALVY(1)HK	1	1	NA	NOZ Parental Only
PMEPA1	Protein TMEPAI	Q969W9	Y232	MEGPPPT(0.086)Y(0.76)S(0.105)EVIGHY(0.049)PGS(0.004)S(0.004)FQHQQS(0.128)S(0.101)GPPS(0.752)LLEGT(0.012)R	0.75972	2	NA	NOZ Parental Only
USP8	Ubiquitin carboxyl-terminal hydrolase 8	P40818	Y717	S(0.134)Y(0.866)S(0.001)SPDITQAIQEEEKR	0.865521	1	NA	NOZ Parental Only
UBE2E1;UBE2E2;UBE2E3	Ubiquitin-conjugating enzyme E2 E1;Ubiquitin-conjugating enzyme E2 E2;Ubiquitin-conjugating enzyme E2 E3	P51965;Q96LR5;Q969T4	Y77;Y85;Y91	GDNIY(1)EWR	1	1	NA	NOZ Parental Only
MVB12A	Multivesicular body subunit 12A	Q96EY5	Y204	RNDS(0.052)IY(0.947)EASSLYGISAMDGVPFTLHPR	0.947485	1	NA	NOZ Parental Only
TMEM131	Transmembrane protein 131	Q92545	Y1620	GS(0.182)Y(0.818)SSIVNSSSSSDPK	0.817931	1	NA	NOZ Parental Only
TMPO	Lamina-associated polypeptide 2, isoforms beta/gamma	P42167	Y394	Y(1)VPLADVK	1	1	NA	NOZ Parental Only
KCT2	Keratinocyte-associated transmembrane protein 2	Q8NC54	Y243	TVEY(1)HRLDQNVNEAMPSLK	0.999997	1	NA	NOZ Parental Only
NF1	Neurofibromin	P21359	Y2508	GSEGYLAAT(0.001)Y(0.999)PTVGQTSPR	0.998807	1	NA	NOZ Parental Only
ERBB2IP	Protein LAP2	Q96RT1	Y552	EKY(1)MIGNSVQK	1	1	NA	NOZ Parental Only
NOTCH2	Neurogenic locus notch homolog protein 1	Q04721	Y2340	GSIAQPAGAPQPQSTCPPAVAGPLPT(0.065)MY(0.935)QIPEMAR	0.934603	1	NA	NOZ Parental Only
CHRM3	Muscarinic acetylcholine receptor M3	P20309	Y365	AIY(0.999)S(0.001)IVLK	0.998635	1	NA	NOZ Parental Only
MYOF	Myoferlin	Q9NZM1	Y520	EYTGFPDPY(0.999)DELNT(0.001)GKGEGVAYR	0.99864	1	NA	NOZ Parental Only
LRIG1	Leucine-rich repeats and immunoglobulin-like domains protein 1	Q96JA1	Y903	LCAGS(0.003)AY(0.997)HKEPWK	0.996879	1	NA	NOZ Parental Only
HIST1H2BL;HIST1H2BH;HIST1H2BN;HIST1H2BC;HIST1H2BD;HIST1H2BK;HIST2H2BF;HIST1H2BM;H2BFS	Histone H2B type 1-L;Histone H2B type 1-H;Histone H2B type 1-N;Histone H2B type 1-C/E/F/G/I;Histone H2B type 1-D;Histone H2B type 1-K;Histone H2B type 2-F;Histone H2B type 1-M;Histone H2B type F-S	Q99880;Q93079;Q99877;P62807;P58876;O60814;Q5QNW6;Q99879;P57053	Y38;Y38;Y38;Y38;Y38;Y38;Y38;Y38;Y38	KES(0.442)Y(0.533)S(0.025)VYVYK	0.532508	1	NA	NOZ Parental Only
ERBB2IP	Protein LAP2	Q96RT1	Y813	EETEHLENGNKY(1)PNLESVNK	0.999996	1	NA	NOZ Parental Only
DNAJA1	DnaJ homolog subfamily A member 1	P31689	Y381	HYNGEAY(1)EDDEHHPR	1	1	NA	NOZ Parental Only
PCNX	Pecanex-like protein 1	Q96RV3	Y2129	ASVASQS(0.014)S(0.219)Y(0.707)CY(0.026)S(0.013)S(0.021)R	0.70701	1	NA	NOZ Parental Only
ARAP2	Arf-GAP with Rho-GAP domain, ANK repeat and PH domain-containing protein 2	Q8WZ64	Y473	HSYPLSSTSGNADSSAVSSQAIS(0.053)PY(0.944)ACFY(0.003)GASAK	0.943714	1	NA	NOZ Parental Only
TMEM63B	CSC1-like protein 2	Q5T3F8	Y93	DRVEQEY(1)VASAMHGDS(0.54)HDRY(0.46)ER	0.999995	2	NA	NOZ Parental Only
TUBB	Tubulin beta chain	P07437	Y51	ISVY(0.162)Y(0.838)NEATGGK	0.837997	1	NA	NOZ Parental Only
TNFRSF21	Tumor necrosis factor receptor superfamily member 21	O75509	Y452	EVAAFSNGY(0.977)T(0.023)ADHER	0.97694	1	NA	NOZ Parental Only
NHLRC2	NHL repeat-containing protein 2	Q8NBF2	Y403	FAGS(0.005)GNEENRNNAY(0.995)PHK	0.995089	1	NA	NOZ Parental Only
PLCD3	1-phosphatidylinositol 4,5-bisphosphate phosphodiesterase delta-3	Q8N3E9	Y534	QISPELS(0.001)ALAVY(0.969)CHAT(0.03)R	0.968761	1	NA	NOZ Parental Only
JUP	Junction plakoglobin	P14923	Y61	KT(0.1)T(0.1)T(0.1)Y(0.602)T(0.1)QGVPPSQGDLEYQMSTTAR	0.601727	1	NA	NOZ Parental Only
PKP3	Plakophilin-3	Q9Y446	Y195	LGPGGLDDRY(0.754)S(0.245)LVS(0.001)EQLEPAATSTYR	0.753969	1	NA	NOZ Parental Only
PLEC	Plectin	Q15149	Y3545	LY(1)VHEAVK	1	1	NA	NOZ Parental Only
SPRED2	Sprouty-related, EVH1 domain-containing protein 2	Q7Z698	Y231	EKIWMT(0.008)GY(0.048)EDY(0.944)RHAPVR	0.944157	1	NA	NOZ Parental Only
RNF19A	E3 ubiquitin-protein ligase RNF19A	Q9NV58	Y573	Y(0.903)S(0.097)LSGESGTVSLGTVSDNASTK	0.903178	1	NA	NOZ Parental Only
GRB2	Growth factor receptor-bound protein 2	P62993	Y52	NY(1)IEMKPHPWFFGK	1	1	NA	NOZ Parental Only
EPHA2	Ephrin type-A receptor 2	P29317	Y791	WTAPEAIS(0.143)Y(0.857)R	0.857393	1	NA	NOZ Parental Only
F2R	Proteinase-activated receptor 1	P25116	Y397	ESSDPSS(0.002)Y(0.998)NSSGQLMASK	0.997505	1	NA	NOZ Parental Only
MARCHF7	E3 ubiquitin-protein ligase MARCHF7	Q9H992	Y37	GSSLNDT(0.437)Y(0.563)HSR	0.562791	1	NA	NOZ Parental Only
SHB	SH2 domain-containing adapter protein B	Q15464	Y8	Y(1)FSLGNSK	1	1	NA	NOZ Parental Only
SLC38A5	Sodium-coupled neutral amino acid transporter 5	Q8WUX1	Y19	MNGALPS(0.05)DAVGY(0.95)RQER	0.950239	1	NA	NOZ Parental Only
FAM83H	Protein FAM83H	Q6ZRV2	Y875	GSPTSAY(1)PERK	0.999661	1	NA	NOZ Parental Only
FGFR1	Fibroblast growth factor receptor 1	P11362	Y654	DIHHIDY(0.421)Y(0.579)KK	0.578966	1	NA	NOZ Parental Only
EPB41L4B	Band 4.1-like protein 4B	Q9H329	Y447	TNPEVHNY(0.999)QPQY(0.001)HPNIHPSQPR	0.99921	1	NA	NOZ Parental Only
LRIG3	Leucine-rich repeats and immunoglobulin-like domains protein 3	Q6UXM1	Y936	GNVY(0.688)GS(0.098)DPFET(0.098)Y(0.112)HT(0.002)GCS(0.002)PDPR	0.688301	1	NA	NOZ Parental Only
LSR	Lipolysis-stimulated lipoprotein receptor	Q86X29	Y615	RPHKEEEEEAY(0.546)Y(0.454)PPAPPPYSETDSQASR	0.545922	1	NA	NOZ Parental Only
NDUFS6	NADH dehydrogenase [ubiquinone] iron-sulfur protein 6, mitochondrial	O75380	Y46	VTHT(0.002)GQVY(0.93)DDKDY(0.069)R	0.929676	1	NA	NOZ Parental Only
FAM219B	Protein FAM219B	Q5XKK7	Y59	RGPY(0.951)MVT(0.049)R	0.951216	1	NA	NOZ Parental Only
GPR125	Probable G-protein coupled receptor 125	Q8IWK6	Y1224	RAY(1)LAYR	1	1	NA	NOZ Parental Only
SOCS3	Suppressor of cytokine signaling 3	O14543	Y204	TVNGHLDSY(1)EK	0.999741	1	NA	NOZ Parental Only
EFR3A	Protein EFR3 homolog A	Q14156	Y43	LTFY(1)AVSAPEKLDR	0.999994	1	NA	NOZ Parental Only
GAB2	GRB2-associated-binding protein 2	Q9UQC2	Y293	GSLTGSETDNEDVY(0.871)T(0.127)FKT(0.002)PSNTLCR	0.87131	1	NA	NOZ Parental Only
CELSR3	Cadherin EGF LAG seven-pass G-type receptor 3	Q9NYQ7	Y3051	IY(1)AGGGTGSLSQPASR	1	1	NA	NOZ Parental Only
GPR176	Probable G-protein coupled receptor 176	Q14439	Y394	Y(1)IGSADFQAK	0.999993	1	NA	NOZ Parental Only
SLC36A1	Proton-coupled amino acid transporter 1	Q7Z2H8	Y14	LRNEDY(0.021)HDY(0.813)S(0.13)S(0.018)T(0.018)DVSPEESPSEGLNNLSSPGSYQR	0.813008	1	NA	NOZ Parental Only
ERRFI1	ERBB receptor feedback inhibitor 1	Q9UJM3	Y458	HLS(0.017)Y(0.983)VVSP	0.983449	1	NA	NOZ Parental Only
LRP6	Low-density lipoprotein receptor-related protein 6	O75581	Y1520	SYSY(0.01)RPY(0.93)S(0.059)Y(0.001)R	0.930118	1	NA	NOZ Parental Only
SLITRK6	SLIT and NTRK-like protein 6	Q9H5Y7	Y661	DNS(1)PVHLQY(0.013)S(0.017)MY(0.97)GHK	0.970079	2	NA	NOZ Parental Only
KIDINS220	Kinase D-interacting substrate of 220 kDa	Q9ULH0	Y1387	DAY(0.814)REY(0.186)IAQMSQLEGGPGSTTISGR	0.813563	1	NA	NOZ Parental Only
VANGL1	Vang-like protein 1	Q8TAA9	Y13	MDTESTYSGYS(0.129)Y(0.076)Y(0.651)S(0.129)S(0.015)HSK	0.651116	1	NA	NOZ Parental Only
EMD	Emerin	P50402	Y167	DSAYQSIT(0.002)HY(0.992)RPVS(0.002)AS(0.003)R	0.991844	1	NA	NOZ Parental Only
AP1AR	AP-1 complex-associated regulatory protein	Q63HQ0	Y77	ERHY(1)DSIAEK	0.999998	1	NA	NOZ Parental Only
KIRREL	Kin of IRRE-like protein 1	Q96J84	Y605	EEYEMKDPT(0.021)NGY(0.938)Y(0.04)NVR	0.938345	1	NA	NOZ Parental Only
GPRC5C	G-protein coupled receptor family C group 5 member C	Q9NQ84	Y414	AEDMY(0.986)S(0.014)AQSHQAATPPKDGK	0.98582	1	NA	NOZ Parental Only
TFG	Protein TFG	Q92734	Y392	NRPPFGQGY(1)TQPGPGYR	0.99956	1	NA	NOZ Parental Only
PKP3	Plakophilin-3	Q9Y446	Y114	TSGFRPIAKPAY(0.996)S(0.004)PASWSSR	0.996291	1	NA	NOZ Parental Only
GPR126	G-protein coupled receptor 126	Q86SQ4	Y1184	SSS(0.001)TT(0.095)Y(0.904)FKR	0.903518	1	NA	NOZ Parental Only
LRP6	Low-density lipoprotein receptor-related protein 6	O75581	Y1541	HFAPPTTPCS(0.001)T(0.001)DVCDS(0.28)DY(0.712)APS(0.006)RR	0.711936	1	NA	NOZ Parental Only
EPHB4	Ephrin type-B receptor 4	P54760	Y614	EIDVS(0.174)Y(0.826)VK	0.826051	1	NA	NOZ Parental Only
ERRFI1	ERBB receptor feedback inhibitor 1	Q9UJM3	Y193	Y(1)DVPGRR	1	1	NA	NOZ Parental Only
FZD6	Frizzled-6	O60353	Y580	SMGTSTGATANHGTSAVAIT(0.146)S(0.146)HDY(0.707)LGQETLTEIQTSPETSMR	0.707487	1	NA	NOZ Parental Only
ZDHHC13	Palmitoyltransferase ZDHHC13	Q8IUH4	Y25	Y(1)GICAHENK	1	1	NA	NOZ Parental Only
ERRFI1	ERBB receptor feedback inhibitor 1	Q9UJM3	Y33	KTY(1)WSSR	0.99992	1	NA	NOZ Parental Only
GTF3C3	General transcription factor 3C polypeptide 3	Q9Y5Q9	Y274	MAMDGY(1)RR	1	1	NA	NOZ Parental Only
SPRED2	Sprouty-related, EVH1 domain-containing protein 2	Q7Z698	Y266	GEVPKHDY(0.996)NY(0.989)PY(0.014)VDSSDFGLGEDPK	0.989238	1;2	NA	NOZ Parental Only
WBP2	WW domain-binding protein 2	Q969T9	Y232	AAEAAAS(0.05)AY(0.202)Y(0.738)NPGNPHNVY(0.008)MPT(0.001)S(0.001)QPPPPPYYPPEDK	0.737992	1	NA	NOZ Parental Only
KRAS	GTPase Kras	P01116	Y96	SFEDIHHY(1)REQIKR	0.999999	1	NA	NOZ Parental Only
HRH1	Histamine H1 receptor	P35367	Y386	SGSNTGLDY(1)IK	1	1	NA	NOZ Parental Only
SLC12A4	Solute carrier family 12 member 4	Q9UP95	Y89	LVSY(1)TNLTQGAK	0.999833	1	NA	NOZ Parental Only
SLC20A1	Sodium-dependent phosphate transporter 1	Q8WUM9	Y464	MDS(0.011)Y(0.988)TSYCNAVSDLHSASEIDMSVK	0.988119	1	NA	NOZ Parental Only
PKP3	Plakophilin-3	Q9Y446	Y84	GQY(0.999)HT(0.001)LQAGFSSR	0.999476	1	NA	NOZ Parental Only
BMPR2	Bone morphogenetic protein receptor type-2	Q13873	Y979	VKTPY(0.998)S(0.002)LKR	0.998134	1	NA	NOZ Parental Only
SLC12A2	Solute carrier family 12 member 2	P55011	Y227	IDHY(0.956)RHT(0.044)AAQLGEK	0.956232	1	NA	NOZ Parental Only
KIAA0355	Uncharacterized protein KIAA0355	O15063	Y110	NS(0.001)HY(1)S(1)KAAT(1)QLK	0.999873	3	NA	NOZ Parental Only
DOCK5	Dedicator of cytokinesis protein 5	Q9H7D0	Y1661	TGSIVLPY(0.863)IMS(0.046)S(0.046)T(0.046)LR	0.863257	1	NOZ GemR Only	NOZ Parental Only
ELFN2	Protein phosphatase 1 regulatory subunit 29	Q5R3F8	Y761	HYYSGYSSSPEY(0.99)S(0.007)S(0.002)ESTHK	0.990183	1	NOZ GemR Only	NOZ Parental Only
PCDHGC5	Protocadherin gamma-C5	Q9Y5F6	Y774	YMEVT(0.025)LRPT(0.001)DS(0.025)QS(0.025)HCY(0.925)R	0.924979	1	NOZ GemR Only	NOZ Parental Only
PTPRA	Receptor-type tyrosine-protein phosphatase alpha	P18433	Y271	Y(1)VNILPYDHSR	1	1	NOZ GemR Only	NOZ Parental Only
LSR	Lipolysis-stimulated lipoprotein receptor	Q86X29	Y523	SRAY(1)MPPR	1	1	NOZ GemR Only	NOZ Parental Only
EIF3A	Eukaryotic translation initiation factor 3 subunit A	Q14152	Y382	FNVLQY(1)VVPEVK	1	1	NOZ Parental Only	NOZ Parental Only
PLEC	Plectin	Q15149	Y3246	AVTGY(0.002)RDPY(0.863)T(0.134)GQSVSLFQALKK	0.863061	1	NOZ Parental Only	NOZ Parental Only
PLEKHH3	Pleckstrin homology domain-containing family H member 3	Q7Z736	Y243	HT(0.025)S(0.022)GALY(0.953)APLLPLPYGVSAPGPGYAPLREEAVR	0.953239	1	NOZ Parental Only	NOZ Parental Only
ANP32B;ANP32A	Acidic leucine-rich nuclear phosphoprotein 32 family member B;Acidic leucine-rich nuclear phosphoprotein 32 family member A	Q92688;P39687	Y148;Y148	LLPQLTY(0.003)LDGY(0.997)DR	0.996968	1	NOZ Parental Only	NOZ Parental Only
DAGLB	Sn1-specific diacylglycerol lipase beta	Q8NCG7	Y573	WSPAY(0.998)S(0.002)FSSDSPLDSSPK	0.998266	1	NOZ Parental Only	NOZ Parental Only
MISP	Mitotic interactor and substrate of PLK1	Q8IVT2	Y638	KKEQWY(1)AGINPSDGINSEVLEAIR	0.999974	1	NOZ Parental Only	NOZ Parental Only
RFFL	E3 ubiquitin-protein ligase rififylin	Q8WZ73	Y29	MQAY(0.931)S(0.063)NPGY(0.004)S(0.001)S(0.001)FPSPTGLEPSCK	0.931454	1	NOZ Parental Only	NOZ Parental Only
SLK	STE20-like serine/threonine-protein kinase	Q9H2G2	Y1225	ISKFY(1)PIPSLHSTGS	0.999994	1	NOZ Parental Only	NOZ Parental Only
HPCAL1;HPCA	Hippocalcin-like protein 1;Neuron-specific calcium-binding protein hippocalcin	P37235;P84074	Y58;Y58	IYANFFPY(0.88)GDAS(0.12)K	0.880122	1	NOZ Parental Only	NOZ Parental Only
ARHGAP39	Rho GTPase-activating protein 39	Q9C0H5	Y448	SGDY(1)STMEGPELR	0.999943	1	NOZ Parental Only	NOZ Parental Only
TNFRSF10A	Tumor necrosis factor receptor superfamily member 10A	O00220	Y409	AGTAGPGDALY(1)AMLMK	1	1	NOZ Parental Only	NOZ Parental Only
POR	NADPH--cytochrome P450 reductase	P16435	Y269	LKS(0.12)Y(0.88)ENQK	0.880094	1	NOZ Parental Only	NOZ Parental Only
SPRED1	Sprouty-related, EVH1 domain-containing protein 1	Q7Z699	Y168	DHLFQQETVVTSEPY(1)R	0.999997	1	NOZ Parental Only	NOZ Parental Only
TRPV2	Transient receptor potential cation channel subfamily V member 2	Q9Y5S1	Y97	GVPEDLAGLPEY(0.886)LS(0.114)K	0.88556	1	NOZ Parental Only	NOZ Parental Only
CYP51A1	Lanosterol 14-alpha demethylase	Q16850	Y145	GVAY(1)DVPNPVFLEQK	1	1	NOZ Parental Only	NOZ Parental Only
FNDC3B	Fibronectin type III domain-containing protein 3B	Q53EP0	Y214	LNSPPSS(0.001)IY(0.998)K	0.998427	1	NOZ Parental Only	NOZ Parental Only
CGNL1	Cingulin-like protein 1	Q0VF96	Y108	ENSEELQLPENPY(0.997)AQPS(0.003)PIR	0.996569	1	NOZ Parental Only	NOZ Parental Only
USP6NL	USP6 N-terminal-like protein	Q92738	Y632	GLAHPPS(0.143)Y(0.853)S(0.004)NPPVYHGNSPK	0.853008	1	NOZ Parental Only	NOZ Parental Only
SLITRK6	SLIT and NTRK-like protein 6	Q9H5Y7	Y756	TTNQSTEFLSFQDAS(0.005)S(0.024)LY(0.971)R	0.970931	1	NOZ Parental Only	NOZ Parental Only
EIF4G2	Eukaryotic translation initiation factor 4 gamma 2	P78344	Y439	SQGLS(0.002)QLY(0.994)HNQS(0.004)QGLLSQLQGQSK	0.994164	1	NOZ Parental Only	NOZ Parental Only
STAM	Signal transducing adapter molecule 1	Q92783	Y381	LMNEDPMY(0.941)S(0.058)MYAK	0.94129	1	NOZ Parental Only	NOZ Parental Only
JAK2	Tyrosine-protein kinase JAK2	O60674	Y1007	VLPQDKEY(0.905)Y(0.095)K	0.9048	1	NOZ Parental Only	NOZ Parental Only
KIAA1549	UPF0606 protein KIAA1549	Q9HCM3	Y1875	EATHMLGHQEY(0.999)S(0.001)SSPLFQVPR	0.998964	1	NOZ Parental Only	NOZ Parental Only
EEF1D	Elongation factor 1-delta	P29692	Y26	FY(1)EQMNGPVAGASR	1	1	NOZ Parental Only	NOZ Parental Only
PKP4	Plakophilin-4	Q99569	Y157	SSTQMNSYSDS(0.03)GY(0.97)QEAGSFHNSQNVSK	0.969834	1	NOZ Parental Only	NOZ Parental Only
TRPV2	Transient receptor potential cation channel subfamily V member 2	Q9Y5S1	Y104	Y(1)LTDSEYTEGSTGK	0.999967	1	NOZ Parental Only	NOZ Parental Only
SLC38A9	Sodium-coupled neutral amino acid transporter 9	Q8NBW4	Y98	ALIAPDHVVPAPEECY(0.008)VY(0.802)S(0.184)PLGS(0.005)AY(0.001)K	0.80229	1	NOZ Parental Only	NOZ Parental Only
SMC3	Structural maintenance of chromosomes protein 3	Q9UQE7	Y668	GALTGGY(0.911)Y(0.077)DT(0.011)R	0.911328	1	NOZ Parental Only	NOZ Parental Only
PLEC	Plectin	Q15149	Y4292	VVIVDPETGKEMS(0.03)VY(0.959)EAY(0.011)RK	0.95907	1	NOZ Parental Only	NOZ Parental Only
SLC20A1	Sodium-dependent phosphate transporter 1	Q8WUM9	Y418	NNSY(1)TSYTMAICGMPLDSFR	0.999724	1	NOZ Parental Only	NOZ Parental Only
PPIA	Peptidyl-prolyl cis-trans isomerase A;Peptidyl-prolyl cis-trans isomerase A, N-terminally processed	P62937	Y79	SIY(1)GEKFEDENFILK	0.999991	1	NOZ Parental Only	NOZ Parental Only
ANTXR2	Anthrax toxin receptor 2	P58335	Y445	WY(1)TPIKGR	0.999993	1	NOZ Parental Only	NOZ Parental Only
STMN3	Stathmin-3	Q9NZ72	Y138	LNY(1)KMELSK	1	1	NOZ Parental Only	NOZ Parental Only
LRP6	Low-density lipoprotein receptor-related protein 6	O75581	Y1498	S(0.002)HY(0.983)T(0.015)MEFGYSS(0.004)NS(0.96)PS(0.026)T(0.01)HR	0.982588	2	NOZ Parental Only	NOZ Parental Only
TRPV2	Transient receptor potential cation channel subfamily V member 2	Q9Y5S1	Y110	YLTDSEY(0.982)T(0.018)EGSTGK	0.982339	1	NOZ Parental Only	NOZ Parental Only
REEP3	Receptor expression-enhancing protein 3	Q6NUK4	Y115	ERGY(0.998)ET(0.002)MVNFGR	0.998463	1	NOZ Parental Only	NOZ Parental Only
PAG1	Phosphoprotein associated with glycosphingolipid-enriched microdomains 1	Q9NWQ8	Y317	SREEDPTLTEEEISAMY(0.956)S(0.036)S(0.008)VNKPGQLVNK	0.956074	1	NOZ Parental Only	NOZ Parental Only
YWHAE	14-3-3 protein epsilon	P62258	Y131	Y(1)LAEFATGNDRK	1	1	NOZ Parental Only	NOZ Parental Only
PLD1	Phospholipase D1	Q13393	Y590	HHLHDADSISSIDST(0.001)S(0.005)S(0.024)Y(0.971)FNHY(1)R	0.99998	2	NOZ Parental Only	NOZ Parental Only
PLD1	Phospholipase D1	Q13393	Y586	HHLHDADSISSIDST(0.001)S(0.005)S(0.024)Y(0.971)FNHY(1)R	0.970993	1;2	NOZ Parental Only	NOZ Parental Only
TYK2	Non-receptor tyrosine-protein kinase TYK2	P29597	Y1055	AVPEGHEY(0.384)Y(0.616)R	0.616074	1	NOZ Parental Only	NOZ Parental Only
RPS6KA1	Ribosomal protein S6 kinase alpha-1	Q15418	Y702	GAMAAT(0.016)Y(0.983)S(0.001)ALNSSKPTPQLKPIESSILAQR	0.982955	1	NOZ Parental Only	NOZ Parental Only
AXL	Tyrosine-protein kinase receptor UFO	P30530	Y634	HGDLHSFLLY(0.953)S(0.047)R	0.952858	1	NOZ Parental Only	NOZ Parental Only
OCLN	Occludin	Q16625	Y287	SNILWDKEHIY(1)DEQPPNVEEWVK	0.999992	1	NOZ Parental Only	NOZ Parental Only
TMEM132A	Transmembrane protein 132A	Q24JP5	Y1015	WVCEDMGLKDPEELRNY(1)MER	1	1	NOZ Parental Only	NOZ Parental Only
TNFRSF10D	Tumor necrosis factor receptor superfamily member 10D	Q9UBN6	Y284	Y(0.999)LQPT(0.001)QVSEQEIQGQELAELTGVTVESPEEPQR	0.999471	1	NOZ Parental Only	NOZ Parental Only
ERBB2IP	Protein LAP2	Q96RT1	Y981	GPTSGPQSAPQIYGPPQYNIQY(0.896)S(0.049)S(0.045)S(0.009)AAVK	0.89586	1	NOZ Parental Only	NOZ Parental Only
EPHA2	Ephrin type-A receptor 2	P29317	Y694	YKPMMIITEY(1)MENGALDK	0.999929	1	NOZ Parental Only	NOZ Parental Only
CTDSP2	Carboxy-terminal domain RNA polymerase II polypeptide A small phosphatase 2	O14595	Y199	ESCVFHQGCY(1)VK	1	1	NOZ Parental Only	NOZ Parental Only
PKP4	Plakophilin-4	Q99569	Y1116	LQHQQLY(0.001)Y(0.999)SQDDSNRK	0.999099	1	NOZ Parental Only	NOZ Parental Only
TMEM59	Transmembrane protein 59	Q9BXS4	Y291	LNRY(1)PASSLVVVR	0.999997	1	NOZ Parental Only	NOZ Parental Only
MERTK	Tyrosine-protein kinase Mer	Q12866	Y749	KIY(0.927)S(0.073)GDY(0.31)Y(0.69)R	0.927368	2	NOZ Parental Only	NOZ Parental Only
TYRO3	Tyrosine-protein kinase receptor TYRO3	Q06418	Y681	KIY(0.927)S(0.073)GDY(0.31)Y(0.69)R	0.927368	2	NOZ Parental Only	NOZ Parental Only
SLITRK6	SLIT and NTRK-like protein 6	Q9H5Y7	Y658	DNS(1)PVHLQY(0.987)S(0.008)MY(0.005)GHK	0.986749	1;2	NOZ Parental Only	NOZ Parental Only
PVRL3	Nectin-3	Q9NQS3	Y510	FERPMDY(0.989)Y(0.011)EDLK	0.98886	1	NOZ Parental Only	NOZ Parental Only
MARCHF7	E3 ubiquitin-protein ligase MARCHF7	Q9H992	Y315	SLNSENS(0.023)Y(0.972)VS(0.005)PR	0.971594	1	NOZ Parental Only	NOZ Parental Only
GPR126	G-protein coupled receptor 126	Q86SQ4	Y1172	SLSSSSIGS(0.003)NS(0.021)T(0.149)Y(0.802)LT(0.021)S(0.003)K	0.801877	1	NOZ Parental Only	NOZ Parental Only
HSP90AB4P	Putative heat shock protein HSP 90-beta 4	Q58FF6	Y32	Y(1)ESLTDPSK	1	1	NOZ Parental Only	NOZ Parental Only
LSR	Lipolysis-stimulated lipoprotein receptor	Q86X29	Y349	T(0.001)PPPPAMIPMGPAY(0.994)NGY(0.005)PGGYPGDVDR	0.994479	1	NOZ Parental Only	NOZ Parental Only
CNP	2',3'-cyclic-nucleotide 3'-phosphodiesterase	P09543	Y86	MVSADAY(1)KITPGAR	1	1	NOZ Parental Only	NOZ Parental Only
GOLGA5	Golgin subfamily A member 5	Q8TBA6	Y42	NTDY(1)TELHQQNTDLIYQTGPK	0.999554	1	NOZ Parental Only	NOZ Parental Only
LAMTOR1	Ragulator complex protein LAMTOR1	Q6IAA8	Y81	TASNIIDVSAADSQGMEQHEY(1)MDR	1	1	NOZ Parental Only	NOZ Parental Only
DDR1	Epithelial discoidin domain-containing receptor 1	Q08345	Y520	LLLAT(0.001)Y(0.999)ARPPR	0.999256	1	NOZ Parental Only	NOZ Parental Only
MERTK	Tyrosine-protein kinase Mer	Q12866	Y549	FGNAFTEEDSELVVNY(1)IAKK	1	1;2	NOZ Parental Only	NOZ Parental Only
SPRY1	Protein sprouty homolog 1	O43609	Y89	THEIIPINVNNNY(1)EHR	1	1	NOZ Parental Only	NOZ Parental Only
PRRT3	Proline-rich transmembrane protein 3	Q5FWE3	Y737	SEVPERPNNCY(1)AGPSNVGAGSLDISK	0.999999	1	NOZ Parental Only	NOZ Parental Only
C6orf141	Uncharacterized protein C6orf141	Q5SZD1	Y130	GDPAREEVAGAEDLPHAGGEDHGEEPNY(0.988)PS(0.012)VFQR	0.988329	1	NOZ Parental Only	NOZ Parental Only
SCRIB	Protein scribble homolog	Q14160	Y1268	GLQPLKLDY(1)R	1	1	NOZ Parental Only	NOZ Parental Only
LRP5	Low-density lipoprotein receptor-related protein 5	O75197	Y1528	PY(1)RPYIIR	0.999999	1	NOZ Parental Only	NOZ Parental Only
SLC4A2	Anion exchange protein 2	P04920	Y73	SYGEEDFEY(1)HR	1	1	NOZ Parental Only	NOZ Parental Only
PVRL3	Nectin-3	Q9NQS3	Y466	ESQIDVLQQDELDS(0.118)Y(0.861)PDS(0.021)VKK	0.861241	1	NOZ Parental Only	NOZ Parental Only
KCNJ2	Inward rectifier potassium channel 2	P63252	Y336	HY(1)YKVDYSR	0.999831	1	NOZ Parental Only	NOZ Parental Only
SLITRK6	SLIT and NTRK-like protein 6	Q9H5Y7	Y774	ELQQLGIT(0.005)EY(0.995)LRK	0.99523	1	NOZ Parental Only	NOZ Parental Only
TNFRSF10B	Tumor necrosis factor receptor superfamily member 10B	O14763	Y383	DTLY(0.809)T(0.191)MLIK	0.808964	1	NOZ Parental Only	NOZ Parental Only
MIA2	Melanoma inhibitory activity protein 2	Q96PC5	Y1127	EHS(0.045)PY(0.953)GPS(0.002)PLGWPSSETR	0.952797	1	NOZ Parental Only	NOZ Parental Only
VTI1B	Vesicle transport through interaction with t-SNAREs homolog 1B	Q9UEU0	Y112	Y(1)GIYAVENEHMNR	0.999803	1	NOZ Parental Only	NOZ Parental Only
RPS3	40S ribosomal protein S3	P23396	Y120	RACY(1)GVLR	1	1	NOZ Parental Only	NOZ Parental Only
RAF1	RAF proto-oncogene serine/threonine-protein kinase	P04049	Y232	Y(0.797)S(0.167)T(0.036)PHAFTFNTSSPSSEGSLSQR	0.796867	1	NOZ Parental Only	NOZ Parental Only
NEDD4L	E3 ubiquitin-protein ligase NEDD4-like	Q96PU5	Y485	DTLSNPQSPQPS(0.001)PY(0.933)NS(0.066)PKPQHK	0.932991	1	NOZ Parental Only	NOZ Parental Only
PARD3	Partitioning defective 3 homolog	Q8TEW0	Y719	RISHSLY(1)SGIEGLDESPSR	0.999952	1	NOZ Parental Only	NOZ Parental Only
LSR	Lipolysis-stimulated lipoprotein receptor	Q86X29	Y623	RPHKEEEEEAYYPPAPPPY(0.658)S(0.236)ET(0.101)DS(0.004)QAS(0.001)R	0.658267	1	NOZ Parental Only	NOZ Parental Only
REEP3	Receptor expression-enhancing protein 3	Q6NUK4	Y170	SFSMHDLTTIQGDEPVGQRPY(1)QPLPEAK	1	1	NOZ Parental Only	NOZ Parental Only
PVRL3	Nectin-3	Q9NQS3	Y438	TFRGDY(1)FAK	1	1	NOZ Parental Only	NOZ Parental Only
NETO2	Neuropilin and tolloid-like protein 2	Q8NC67	Y509	VMEEIPCEIY(1)VR	1	1	NOZ Parental Only	NOZ Parental Only
NF1	Neurofibromin	P21359	Y863	SNSGLATY(0.999)SPPMGPVSER	0.999477	1	NOZ Parental Only	NOZ Parental Only
CLDN3	Claudin-3	O15551	Y198	VVY(1)SAPR	0.999691	1	NOZ Parental Only	NOZ Parental Only
SLITRK6	SLIT and NTRK-like protein 6	Q9H5Y7	Y790	NIAQLQPDMEAHY(1)PGAHEELK	1	1	NOZ Parental Only	NOZ Parental Only
FLOT1	Flotillin-1	O75955	Y160	DIHDDQDY(1)LHSLGK	1	1	NOZ Parental Only	NOZ Parental Only
MARVELD2	MARVEL domain-containing protein 2	Q8N4S9	Y14	Y(1)DEVPSDLPYQDTTIR	1	1	NOZ Parental Only	NOZ Parental Only
FLOT1	Flotillin-1	O75955	Y223	KAAY(1)DIEVNTR	1	1	NOZ Parental Only	NOZ Parental Only
KIRREL	Kin of IRRE-like protein 1	Q96J84	Y622	AVLY(1)ADY(1)RAPGPAR	1	1;2	NOZ Parental Only	NOZ Parental Only
DAG1	Dystroglycan;Alpha-dystroglycan;Beta-dystroglycan	Q14118	Y886	NMT(0.008)PY(0.979)RS(0.013)PPPYVPP	0.978967	1;2	NOZ Parental Only	NOZ Parental Only
SPINT1	Kunitz-type protease inhibitor 1	O43278	Y522	DFHGHHHHPPPTPASSTVSTTEDTEHLVY(0.971)NHT(0.023)T(0.006)RPL	0.971015	1	NOZ Parental Only	NOZ Parental Only
SLITRK6	SLIT and NTRK-like protein 6	Q9H5Y7	Y805	LMETLMY(0.994)S(0.006)RPR	0.994465	1	NOZ Parental Only	NOZ Parental Only
